# Supplementary material for: Succinate dehydrogenase inhibition leads to epithelial-mesenchymal transition and reprogrammed carbon metabolism
Source: Cancer Metab. 2014 Dec 15;2:21. doi: 10.1186/2049-3002-2-21 (PMC4322794; doi:10.1186/2049-3002-2-21)
Supplement: Supplementary file 1 — Additional file 1: Table S1: shRNA and qRT-PCR sequences. (XLSX 12 KB) [file 40170_2014_142_MOESM1_ESM.xlsx]

## Sheet: Sheet1
pLKO.1 shRNA sequences
sh1-Sdhb	CCGGCCCTGATTTGAGTAACTTCTACTCGAGTAGAAGTTACTCAAATCAGGGTTTTTG
sh2-Sdhb	CCGGGACTGGAGATAAACCTCGAATCTCGAGATTCGAGGTTTATCTCCAGTCTTTTTG
sh1-SDHB	CCGGCCGATTTGAGCAACTTCTATGCTCGAGCATAGAAGTTGCTCAAATCGGTTTTTG
sh2-SDHB	CCGGTGGATGCTTTAATCAAGATTACTCGAGTAATCTTGATTAAAGCATCCATTTTTG
qRT-PCR primer sequences
mSdhb F	ATTTACCGATGGGACCCAGAC
mSdhb R	GTCCGCACTTATTCAGATCCAC
mSnai1 F	CACACGCTGCCTTGTGTCT
mSnai1 R	GGTCAGCAAAAGCACGGTT
mSnai2 F	TGGTCAAGAAACATTTCAACGCC
mSnai2 R	GGTGAGGATCTCTGGTTTTGGTA
mTwist1 F	GGACAAGCTGAGCAAGATTCA
mTwist1 R	CGGAGAAGGCGTAGCTGAG
mTwist2 F	CGCTACAGCAAGAAATCGAGC
mTwist2 R	GCTGAGCTTGTCAGAGGGG
