# Supplementary material for: Succinate dehydrogenase inhibition leads to epithelial-mesenchymal transition and reprogrammed carbon metabolism
Source: Cancer Metab. 2014 Dec 15;2:21. doi: 10.1186/2049-3002-2-21 (PMC4322794; doi:10.1186/2049-3002-2-21)
Supplement: Supplementary file 6 — Additional file 6: Table S2: Table of reporter metabolites and GO terms. (XLSX 613 KB) [file 40170_2014_142_MOESM6_ESM.xlsx]

## Sheet: Reporter Metabolites
Name	Genes (tot)	Genes (down)	Genes (up)	median log2FC	median abs(log2FC)	median log2FC dn	median log2FC up	p (dist.dir.dn)	p (mix.dir.dn)	p (non-dir.)	p (mix.dir.up)	p (dist.dir.up)
ATP[c]	555	242	313	0.068142	0.24434	0.21523	0.25675	1	0.7966	0.011	0.0002	0
AMP[c]	199	76	123	0.11289	0.23483	0.20448	0.27938	1	0.7931	0.1898	0.0019	0
5,6-Dihydrouracil[c]	1	0	1	2.0567	2.0567	NA	2.0567	1	NA	0.0029	0.0004	0
PPi[c]	251	99	152	0.097775	0.23483	0.2127	0.24545	0.9999	0.7272	0.156	0.044	0.0001
isovaleryl-CoA[m]	7	2	5	0.48707	0.48707	0.14628	0.56461	0.9996	0.7914	0.0224	0.0072	0.0004
L-cystathionine[c]	1	0	1	2.0041	2.0041	NA	2.0041	0.9997	NA	0.0036	0.0012	0.0005
H2S[c]	1	0	1	2.0041	2.0041	NA	2.0041	0.9997	NA	0.0036	0.0012	0.0005
methaneselenol[c]	1	0	1	2.0041	2.0041	NA	2.0041	0.9997	NA	0.0036	0.0012	0.0005
selenocysteine[c]	1	0	1	2.0041	2.0041	NA	2.0041	0.9997	NA	0.0036	0.0012	0.0005
selenocystathionine[c]	1	0	1	2.0041	2.0041	NA	2.0041	0.9997	NA	0.0036	0.0012	0.0005
THF[c]	11	1	10	0.33737	0.33737	0.057836	0.37231	0.9981	0.8664	0.0994	0.0349	0.0019
10-formyl-THF[m]	3	0	3	0.66992	0.66992	NA	0.66992	0.9978	NA	0.0197	0.0077	0.0022
5,10-methenyl-THF[m]	3	1	2	0.66992	0.66992	0.10002	0.81668	0.9978	0.77	0.0197	0.0091	0.0022
formate[m]	3	0	3	0.66992	0.66992	NA	0.66992	0.9978	NA	0.0197	0.0077	0.0022
3-ureidopropionate[c]	2	1	1	0.90404	1.1526	0.24859	2.0567	0.9978	0.4602	0.0065	0.0004	0.0022
hypothiocyanite[c]	4	0	4	0.52584	0.52584	NA	0.52584	0.9975	NA	0.0351	0.0161	0.0025
thiocyanate[c]	4	0	4	0.52584	0.52584	NA	0.52584	0.9975	NA	0.0351	0.0161	0.0025
SAM[c]	78	27	51	0.11917	0.18668	0.16535	0.20794	0.9974	0.8987	0.8762	0.5066	0.0026
glutamine[c]	21	5	16	0.23749	0.24016	0.16047	0.2589	0.9971	0.7333	0.3572	0.2232	0.003
n3m2masn[g]	1	0	1	1.2535	1.2535	NA	1.2535	0.9971	NA	0.0133	0.0055	0.003
G00020[g]	1	0	1	1.2535	1.2535	NA	1.2535	0.9971	NA	0.0133	0.0055	0.003
tryptophan[s]	4	1	3	0.50816	0.50816	0.23177	0.75343	0.9968	0.4903	0.0421	0.0042	0.0032
tyrosine[s]	4	1	3	0.50816	0.50816	0.23177	0.75343	0.9968	0.4903	0.0421	0.0042	0.0032
2-oxobutyrate[c]	2	1	1	0.80968	1.1945	0.38479	2.0041	0.9964	0.2856	0.0056	0.0012	0.0036
CO2[s]	8	2	6	0.36611	0.41429	0.40745	0.41429	0.9963	0.2703	0.0403	0.0384	0.0037
glutaryl-CoA[m]	5	1	4	0.47932	0.47932	0.099612	0.50025	0.9962	0.7722	0.0407	0.0234	0.0038
SAH[c]	76	26	50	0.11917	0.18183	0.15593	0.20395	0.996	0.9361	0.9072	0.5529	0.004
UMP[g]	3	1	2	0.63623	0.63623	0.38675	0.69261	0.9963	0.2819	0.0277	0.0203	0.004
mannose-1-phosphate[c]	10	3	7	0.30626	0.37624	0.1372	0.441	0.9954	0.7561	0.0546	0.0231	0.0046
ubiquitin[c]	152	68	84	0.083631	0.21148	0.20467	0.2395	0.9952	0.7823	0.6285	0.1402	0.0048
S-acetyldihydrolipoamide[m]	6	1	5	0.38424	0.38424	0.099612	0.52117	0.9949	0.7722	0.0909	0.0153	0.0051
glycine[c]	24	6	18	0.19673	0.2973	0.33615	0.25125	0.9948	0.2133	0.0896	0.2445	0.0052
[protein]-L-lysine[c]	138	59	79	0.087016	0.21474	0.18952	0.24968	0.9944	0.8907	0.5709	0.0841	0.0056
UTP[c]	67	25	42	0.11797	0.20544	0.19253	0.22287	0.9945	0.7644	0.6626	0.3628	0.0057
DNA[c]	19	4	15	0.22287	0.27029	0.28095	0.27029	0.9943	0.3936	0.2106	0.1866	0.0059
[protein]-N6,N6-dimethyl-L-lysine[n]	8	1	7	0.34685	0.34685	0.18048	0.35412	0.994	0.5901	0.1142	0.0968	0.006
[protein]-L-lysine[n]	8	1	7	0.34685	0.34685	0.18048	0.35412	0.994	0.5901	0.1142	0.0968	0.006
[protein]-N6,N6,N6-trimethyl-L-lysine[n]	8	1	7	0.34685	0.34685	0.18048	0.35412	0.994	0.5901	0.1142	0.0968	0.006
PRPP[c]	10	2	8	0.29759	0.29759	0.015344	0.35274	0.994	0.9984	0.1903	0.0737	0.006
UDP-glucose[c]	10	4	6	0.29436	0.43489	0.45545	0.39607	0.9939	0.1045	0.0163	0.0526	0.0061
asparagine[c]	13	3	10	0.2629	0.30634	0.23177	0.31429	0.9933	0.4909	0.1398	0.112	0.0067
L-leucyl-tRNA(leu)[c]	3	0	3	0.5463	0.5463	NA	0.5463	0.9917	NA	0.0516	0.0293	0.0084
tRNA(leu)[c]	3	0	3	0.5463	0.5463	NA	0.5463	0.9917	NA	0.0516	0.0293	0.0084
urea[c]	2	0	2	0.64436	0.64436	NA	0.64436	0.991	NA	0.0579	0.028	0.009
hypochlorite[c]	2	0	2	0.64436	0.64436	NA	0.64436	0.991	NA	0.0579	0.028	0.009
nitrite[c]	2	0	2	0.64436	0.64436	NA	0.64436	0.991	NA	0.0579	0.028	0.009
alloxan[c]	2	0	2	0.64436	0.64436	NA	0.64436	0.991	NA	0.0579	0.028	0.009
urate[s]	2	0	2	0.64436	0.64436	NA	0.64436	0.991	NA	0.0579	0.028	0.009
nitryl-chloride[c]	2	0	2	0.64436	0.64436	NA	0.64436	0.991	NA	0.0579	0.028	0.009
urea[s]	2	0	2	0.64436	0.64436	NA	0.64436	0.991	NA	0.0579	0.028	0.009
2-phenylacetamide[c]	2	0	2	0.64436	0.64436	NA	0.64436	0.991	NA	0.0579	0.028	0.009
alloxan[s]	2	0	2	0.64436	0.64436	NA	0.64436	0.991	NA	0.0579	0.028	0.009
saccharopine[m]	1	0	1	0.9849	0.9849	NA	0.9849	0.9909	NA	0.0306	0.013	0.0091
tRNA containing N7-methylguanine[c]	1	0	1	0.99526	0.99526	NA	0.99526	0.9909	NA	0.0296	0.0128	0.0091
2-methylbutyryl-CoA[m]	8	3	5	0.30997	0.3768	0.099612	0.5409	0.9906	0.8597	0.0744	0.011	0.0094
n2m2masn[g]	2	0	2	0.63307	0.63307	NA	0.63307	0.9902	NA	0.0615	0.0312	0.0098
glutamate[m]	16	4	12	0.21156	0.24042	0.14877	0.26765	0.9896	0.8063	0.3892	0.214	0.0104
2-aminoadipate 6-semialdehyde[m]	2	0	2	0.62061	0.62061	NA	0.62061	0.9893	NA	0.0659	0.0342	0.0107
adenylated molybdopterin[c]	1	0	1	0.92815	0.92815	NA	0.92815	0.9896	NA	0.0362	0.0162	0.0107
10-formyl-THF[c]	7	1	6	0.33737	0.33737	0.057836	0.37231	0.9889	0.8664	0.1529	0.0749	0.0111
D-alanine[c]	2	0	2	0.58182	0.58182	NA	0.58182	0.9867	NA	0.081	0.0456	0.0133
[protein]-N-ubiquityllysine[c]	118	52	66	0.08085	0.21408	0.21135	0.22255	0.9866	0.6866	0.569	0.3312	0.0134
3-methylcrotonyl-CoA[m]	6	2	4	0.32468	0.3915	0.19168	0.543	0.9863	0.6834	0.0826	0.0125	0.0137
mgacpail heparan sulfate[r]	2	0	2	0.57906	0.57906	NA	0.57906	0.9862	NA	0.083	0.0462	0.0138
G00146[r]	2	0	2	0.57906	0.57906	NA	0.57906	0.9862	NA	0.083	0.0462	0.0138
salsolinol[c]	47	15	32	0.12227	0.17371	0.15119	0.19672	0.9861	0.8864	0.8961	0.6086	0.0139
SAM[n]	20	7	13	0.18243	0.26977	0.17261	0.35976	0.986	0.7273	0.2063	0.0328	0.014
SAH[n]	20	7	13	0.18243	0.26977	0.17261	0.35976	0.986	0.7273	0.2063	0.0328	0.014
arginine[c]	14	3	11	0.21418	0.24733	0.23177	0.2629	0.9845	0.4909	0.3517	0.2457	0.0155
chondroitin sulfate B - dermatan sulfate (IdoA2S-GalNAc4S) proteoglycan[g]	1	0	1	0.80002	0.80002	NA	0.80002	0.9838	NA	0.0522	0.0276	0.0163
chondroitin sulfate B (IdoA2S-GalNAc4s), precursor 5[g]	1	0	1	0.80002	0.80002	NA	0.80002	0.9838	NA	0.0522	0.0276	0.0163
cysteine[s]	9	1	8	0.2629	0.2629	0.23177	0.32636	0.9836	0.4903	0.3144	0.1137	0.0165
[protein][c]	228	98	130	0.055159	0.21593	0.20175	0.24403	0.9831	0.8556	0.5626	0.0645	0.0169
3-methyl-2-oxobutyrate[m]	4	1	3	0.3785	0.3785	0.026035	0.48707	0.982	0.9404	0.148	0.0543	0.018
4-methyl-2-oxopentanoate[m]	4	1	3	0.3785	0.3785	0.026035	0.48707	0.982	0.9404	0.148	0.0543	0.018
2-oxo-3-methylvalerate[m]	4	1	3	0.3785	0.3785	0.026035	0.48707	0.982	0.9404	0.148	0.0543	0.018
[protein]-N6-methyl-L-lysine[c]	18	6	12	0.18243	0.26977	0.17654	0.35694	0.9811	0.7292	0.217	0.0354	0.0189
[protein]-N6,N6-dimethyl-L-lysine[c]	18	6	12	0.18243	0.26977	0.17654	0.35694	0.9811	0.7292	0.217	0.0354	0.0189
cystine[s]	1	0	1	0.75775	0.75775	NA	0.75775	0.9812	NA	0.0609	0.0325	0.019
D-alanine[s]	1	0	1	0.75775	0.75775	NA	0.75775	0.9812	NA	0.0609	0.0325	0.019
D-serine[c]	1	0	1	0.75775	0.75775	NA	0.75775	0.9812	NA	0.0609	0.0325	0.019
D-serine[s]	1	0	1	0.75775	0.75775	NA	0.75775	0.9812	NA	0.0609	0.0325	0.019
phosphoprotein[c]	227	98	129	0.054951	0.21713	0.20175	0.24577	0.9811	0.8556	0.5246	0.0566	0.0192
L-cysteinyl-tRNA(cys)[c]	1	0	1	0.7543	0.7543	NA	0.7543	0.9802	NA	0.0621	0.0337	0.0202
tRNA(cys)[c]	1	0	1	0.7543	0.7543	NA	0.7543	0.9802	NA	0.0621	0.0337	0.0202
heparan sulfate, precursor 11[g]	2	0	2	0.50745	0.50745	NA	0.50745	0.9792	NA	0.121	0.0765	0.0208
NH3[c]	21	8	13	0.17295	0.25116	0.28919	0.25116	0.979	0.297	0.2932	0.2782	0.021
prostaglandin E2[c]	9	3	6	0.24501	0.24808	0.15231	0.27691	0.9779	0.7106	0.3726	0.2636	0.0223
beta-carboline[c]	46	15	31	0.11441	0.18194	0.15119	0.19926	0.9768	0.8864	0.8543	0.5785	0.0232
harman[c]	46	15	31	0.11441	0.18194	0.15119	0.19926	0.9768	0.8864	0.8543	0.5785	0.0232
(R)-1,2-dimethyl-5,6-dihydroxy-tetrahydroisoquinoline[c]	46	15	31	0.11441	0.18194	0.15119	0.19926	0.9768	0.8864	0.8543	0.5785	0.0232
GMP[c]	18	7	11	0.17279	0.25197	0.27454	0.22939	0.9766	0.3435	0.3016	0.3919	0.0234
emgacpail heparan sulfate[r]	1	0	1	0.70671	0.70671	NA	0.70671	0.9758	NA	0.0726	0.0433	0.0244
memgacpail heparan sulfate[r]	1	0	1	0.70671	0.70671	NA	0.70671	0.9758	NA	0.0726	0.0433	0.0244
G00147[r]	1	0	1	0.70671	0.70671	NA	0.70671	0.9758	NA	0.0726	0.0433	0.0244
m2gacpail heparan sulfate[r]	1	0	1	0.70671	0.70671	NA	0.70671	0.9758	NA	0.0726	0.0433	0.0244
HCO3-[c]	9	2	7	0.23749	0.24656	0.4523	0.24656	0.9745	0.2159	0.3792	0.3517	0.0256
NH3[m]	9	2	7	0.23749	0.23749	0.089454	0.25116	0.9745	0.9134	0.4149	0.3303	0.0256
guanine[c]	5	2	3	0.33415	0.34091	0.26038	0.34091	0.9743	0.521	0.1798	0.2003	0.0257
N-acetylneuraminate[l]	3	1	2	0.43332	0.43332	0.37926	0.43463	0.9743	0.2889	0.1234	0.1342	0.0257
fructose[c]	6	1	5	0.28411	0.28411	0.050594	0.31147	0.9734	0.8847	0.2856	0.2019	0.0266
pyruvate[m]	10	4	6	0.2212	0.38587	0.22476	0.53104	0.9731	0.5574	0.0458	0.0048	0.0269
UTP[n]	24	7	17	0.14733	0.18123	0.10202	0.19212	0.9723	0.9442	0.7805	0.596	0.0277
lauric acid[s]	5	0	5	0.31961	0.31961	NA	0.31961	0.9705	NA	0.2192	0.1855	0.0295
cGMP[c]	6	2	4	0.27747	0.27747	0.086333	0.4056	0.9703	0.9191	0.307	0.082	0.0297
cAMP[c]	6	2	4	0.27747	0.27747	0.086333	0.4056	0.9703	0.9191	0.307	0.082	0.0297
serine[c]	22	8	14	0.15354	0.25019	0.27274	0.25019	0.9702	0.3529	0.2966	0.2659	0.0298
dihydrolipoamide[m]	39	15	24	0.11229	0.27612	0.44843	0.25937	0.969	0.0109	0.1035	0.1694	0.031
ribose-5-phosphate[c]	14	5	9	0.18302	0.35842	0.27382	0.4158	0.9688	0.3626	0.0456	0.0202	0.0312
THF[m]	9	2	7	0.22441	0.22441	0.062609	0.45246	0.9684	0.957	0.4687	0.0185	0.0317
histone-N6-methyl-L-lysine[n]	19	7	12	0.16491	0.19996	0.17261	0.35694	0.9681	0.7273	0.6211	0.0354	0.0319
histone-L-lysine[n]	19	7	12	0.16491	0.19996	0.17261	0.35694	0.9681	0.7273	0.6211	0.0354	0.0319
carbonate[c]	3	0	3	0.41261	0.41261	NA	0.41261	0.968	NA	0.1448	0.1148	0.0322
carbonate[s]	3	0	3	0.41261	0.41261	NA	0.41261	0.968	NA	0.1448	0.1148	0.0322
glutamine[s]	8	1	7	0.24094	0.24733	0.23177	0.2629	0.9672	0.4903	0.3987	0.292	0.0328
asparagine[s]	8	1	7	0.24094	0.24733	0.23177	0.2629	0.9672	0.4903	0.3987	0.292	0.0328
threonine[s]	8	1	7	0.24094	0.24733	0.23177	0.2629	0.9672	0.4903	0.3987	0.292	0.0328
alanine[c]	16	5	11	0.1672	0.27808	0.29325	0.2629	0.966	0.3183	0.2065	0.2457	0.034
CO2[c]	80	36	44	0.080579	0.3112	0.34983	0.27378	0.9654	0.0143	0.0028	0.0525	0.0346
neurotensin 11-13[c]	1	0	1	0.62033	0.62033	NA	0.62033	0.9638	NA	0.103	0.0684	0.0364
neurotensin 1-10[c]	1	0	1	0.62033	0.62033	NA	0.62033	0.9638	NA	0.103	0.0684	0.0364
neurotensin[c]	1	0	1	0.62033	0.62033	NA	0.62033	0.9638	NA	0.103	0.0684	0.0364
prostaglandin E1[c]	8	3	5	0.22843	0.24654	0.15231	0.24808	0.96	0.7106	0.4018	0.3676	0.04
NADH[r]	8	2	6	0.22579	0.28102	1.4858	0.25066	0.9588	0.0029	0.2706	0.3456	0.0412
NAD+[r]	8	2	6	0.22579	0.28102	1.4858	0.25066	0.9588	0.0029	0.2706	0.3456	0.0412
L-isoleucyl-tRNA(ile)[c]	2	0	2	0.41668	0.41668	NA	0.41668	0.9587	NA	0.2072	0.1518	0.0413
tRNA(ile)[c]	2	0	2	0.41668	0.41668	NA	0.41668	0.9587	NA	0.2072	0.1518	0.0413
12-oxo-c-LTB3[p]	6	1	5	0.24969	0.28005	2.0848	0.25438	0.9575	0.006	0.2999	0.3467	0.0425
12-oxo-c-LTB3[m]	6	1	5	0.24969	0.28005	2.0848	0.25438	0.9575	0.006	0.2999	0.3467	0.0425
12-keto-LTB4[r]	6	1	5	0.24969	0.28005	2.0848	0.25438	0.9575	0.006	0.2999	0.3467	0.0425
12-oxo-c-LTB3[c]	6	1	5	0.24969	0.28005	2.0848	0.25438	0.9575	0.006	0.2999	0.3467	0.0425
tRNA(arg)[c]	4	0	4	0.30727	0.30727	NA	0.30727	0.9575	NA	0.2769	0.2313	0.0425
L-arginyl-tRNA(arg)[c]	4	0	4	0.30727	0.30727	NA	0.30727	0.9575	NA	0.2769	0.2313	0.0425
molybdopterin[c]	2	1	1	0.41201	0.51614	0.10412	0.92815	0.9574	0.7604	0.1154	0.0162	0.0426
tryptophan[c]	8	3	5	0.22238	0.37498	0.23177	0.48707	0.9566	0.4909	0.0762	0.0251	0.0434
GDP[s]	10	5	5	0.1954	0.46767	0.19778	0.56661	0.9564	0.6069	0.008	0.0068	0.0436
N-acetyl-S-[2-carboxy-1-(1-h-imidazol-4-yl)ethyl]-L-cysteine[c]	32	12	20	0.11437	0.27331	0.39451	0.18861	0.9555	0.0455	0.1342	0.6607	0.0445
S-[2-carboxy-1-(1H-imidazol-4-yl)ethyl]-L-cysteine[c]	32	12	20	0.11437	0.27331	0.39451	0.18861	0.9555	0.0455	0.1342	0.6607	0.0445
DNA-5-methylcytosine[n]	1	0	1	0.58292	0.58292	NA	0.58292	0.9556	NA	0.1197	0.0832	0.0445
se-adenosylselenomethionine[n]	1	0	1	0.58292	0.58292	NA	0.58292	0.9556	NA	0.1197	0.0832	0.0445
DNA[n]	1	0	1	0.58292	0.58292	NA	0.58292	0.9556	NA	0.1197	0.0832	0.0445
DNA-5-methylcytosine[c]	1	0	1	0.58292	0.58292	NA	0.58292	0.9556	NA	0.1197	0.0832	0.0445
se-adenosyl-L-selenohomocysteine[n]	1	0	1	0.58292	0.58292	NA	0.58292	0.9556	NA	0.1197	0.0832	0.0445
P1,P4-bis(5-adenosyl)-tetraphosphate[c]	1	0	1	0.57669	0.57669	NA	0.57669	0.9549	NA	0.123	0.0847	0.0454
P1,P4-bis(5-guanosyl)-tetraphosphate[c]	1	0	1	0.57669	0.57669	NA	0.57669	0.9549	NA	0.123	0.0847	0.0454
dihydrolipoamide[c]	1	0	1	0.56461	0.56461	NA	0.56461	0.9529	NA	0.1297	0.089	0.0471
[protein]-N6-(dihydrolipoyl)lysine[c]	1	0	1	0.56461	0.56461	NA	0.56461	0.9529	NA	0.1297	0.089	0.0471
2-oxoadipate[m]	6	2	4	0.24201	0.36134	0.20912	0.50025	0.9527	0.6355	0.1228	0.0234	0.0473
3-hydroxy-N6,N6,N6-trimethyl-L-lysine[c]	2	0	2	0.40048	0.40048	NA	0.40048	0.9526	NA	0.2295	0.1709	0.0474
L-seryl-tRNA(ser)[c]	2	0	2	0.39869	0.39869	NA	0.39869	0.9519	NA	0.2316	0.1726	0.0481
tRNA(ser)[c]	2	0	2	0.39869	0.39869	NA	0.39869	0.9519	NA	0.2316	0.1726	0.0481
UDP-N-acetylglucosamine[g]	9	3	6	0.2023	0.25193	0.25193	0.23441	0.9513	0.4384	0.3511	0.4063	0.0488
thiamin[s]	1	0	1	0.55467	0.55467	NA	0.55467	0.9503	NA	0.1345	0.0942	0.0499
thiamin[c]	1	0	1	0.55467	0.55467	NA	0.55467	0.9503	NA	0.1345	0.0942	0.0499
threonine[c]	13	3	10	0.17328	0.23177	0.23177	0.24094	0.9498	0.4909	0.42	0.3465	0.0503
3-oxo-9-cis-eicosenoyl-CoA[c]	37	16	21	0.10465	0.27144	0.36109	0.21855	0.9495	0.0544	0.1203	0.4327	0.0505
3-oxo-cis-15-tetracosaenoyl-CoA[c]	37	16	21	0.10465	0.27144	0.36109	0.21855	0.9495	0.0544	0.1203	0.4327	0.0505
3-oxo-docosa-10,13,16,19-all-cis-tetraenoyl-CoA[c]	37	16	21	0.10465	0.27144	0.36109	0.21855	0.9495	0.0544	0.1203	0.4327	0.0505
3-oxoeicosa-cis,cis,cis-11,14,17-trienoyl-CoA[c]	37	16	21	0.10465	0.27144	0.36109	0.21855	0.9495	0.0544	0.1203	0.4327	0.0505
3-oxo-docosa-cis,cis,cis-10,13,16-trienoyl-CoA[c]	37	16	21	0.10465	0.27144	0.36109	0.21855	0.9495	0.0544	0.1203	0.4327	0.0505
3-oxo-tetracosa-12,15,18,21-all-cis-tetraenoyl-CoA[c]	37	16	21	0.10465	0.27144	0.36109	0.21855	0.9495	0.0544	0.1203	0.4327	0.0505
3-oxo-13cis-docosenoyl-CoA[c]	37	16	21	0.10465	0.27144	0.36109	0.21855	0.9495	0.0544	0.1203	0.4327	0.0505
3-oxo-docosa-13,16,19-all-cis-trienoyl-CoA[c]	37	16	21	0.10465	0.27144	0.36109	0.21855	0.9495	0.0544	0.1203	0.4327	0.0505
3-oxo-13-cis-eicosenoyl-CoA[c]	37	16	21	0.10465	0.27144	0.36109	0.21855	0.9495	0.0544	0.1203	0.4327	0.0505
3-keto-eicosa-8,11,14,17-all-cis-tetraenoyl-CoA[c]	37	16	21	0.10465	0.27144	0.36109	0.21855	0.9495	0.0544	0.1203	0.4327	0.0505
3-oxo-tetracosa-9,12,15,18,21-all-cis-pentaenoyl-CoA[c]	37	16	21	0.10465	0.27144	0.36109	0.21855	0.9495	0.0544	0.1203	0.4327	0.0505
3-oxo-11-cis-eicosenoyl-CoA[c]	37	16	21	0.10465	0.27144	0.36109	0.21855	0.9495	0.0544	0.1203	0.4327	0.0505
3-oxo-11cis-docosenoyl-CoA[c]	37	16	21	0.10465	0.27144	0.36109	0.21855	0.9495	0.0544	0.1203	0.4327	0.0505
3-oxo-docosa-7,10,13,16,19-all-cis-pentaenoyl-CoA[c]	37	16	21	0.10465	0.27144	0.36109	0.21855	0.9495	0.0544	0.1203	0.4327	0.0505
3-hydroxy-2,6-dimethyl-5-methylene-heptanoyl-CoA[p]	1	0	1	0.55003	0.55003	NA	0.55003	0.9493	NA	0.1365	0.097	0.0508
cis-2-methyl-5-isopropylhexa-2,5-dienoyl-CoA[p]	1	0	1	0.55003	0.55003	NA	0.55003	0.9493	NA	0.1365	0.097	0.0508
trans-2-methyl-5-isopropylhexa-2,5-dienoyl-CoA[p]	1	0	1	0.55003	0.55003	NA	0.55003	0.9493	NA	0.1365	0.097	0.0508
taurocholate[c]	3	0	3	0.35661	0.35661	NA	0.35661	0.9485	NA	0.2126	0.181	0.0516
Pi[s]	23	10	13	0.12805	0.31767	0.23065	0.35661	0.9484	0.4954	0.062	0.0353	0.0518
CO2[m]	24	8	16	0.1258	0.24694	0.22872	0.36332	0.9474	0.5196	0.3055	0.0159	0.0526
5-methylthioadenosine[c]	3	0	3	0.35239	0.35239	NA	0.35239	0.9463	NA	0.2212	0.1866	0.0537
ornithine[c]	7	1	6	0.2242	0.23177	0.23177	0.24355	0.9451	0.4903	0.4444	0.3704	0.055
formate[c]	12	5	7	0.17196	0.37433	0.20199	0.40726	0.9442	0.5915	0.0396	0.0421	0.0558
isoleucine[s]	5	1	4	0.2629	0.2629	0.23177	0.50816	0.9439	0.4903	0.3593	0.021	0.0563
valine[s]	5	1	4	0.2629	0.2629	0.23177	0.50816	0.9439	0.4903	0.3593	0.021	0.0563
queuine[c]	2	0	2	0.37759	0.37759	NA	0.37759	0.943	NA	0.2622	0.2018	0.057
tRNA-queuine[c]	2	0	2	0.37759	0.37759	NA	0.37759	0.943	NA	0.2622	0.2018	0.057
N-acetylglucosamine-6-phosphate[c]	2	0	2	0.37684	0.37684	NA	0.37684	0.9427	NA	0.2633	0.2023	0.0573
tRNA(phe)[c]	4	1	3	0.27534	0.27534	0.024063	0.42398	0.9427	0.9461	0.3581	0.0994	0.0573
L-phenylalanyl-tRNA(phe)[c]	4	1	3	0.27534	0.27534	0.024063	0.42398	0.9427	0.9461	0.3581	0.0994	0.0573
HCO3-[m]	3	1	2	0.34203	0.34203	0.11684	0.42925	0.9419	0.728	0.2349	0.1387	0.0581
glycogen[c]	1	0	1	0.52604	0.52604	NA	0.52604	0.942	NA	0.1504	0.1118	0.0581
phenylalanine[s]	7	1	6	0.21898	0.23177	0.23177	0.24094	0.9418	0.4903	0.4444	0.3792	0.0582
cGMP[s]	2	0	2	0.37246	0.37246	NA	0.37246	0.9411	NA	0.2702	0.2089	0.0589
cAMP[s]	2	0	2	0.37246	0.37246	NA	0.37246	0.9411	NA	0.2702	0.2089	0.0589
PPi[p]	7	2	5	0.21655	0.26858	0.25625	0.28024	0.9412	0.5316	0.3203	0.2751	0.0589
PPi[r]	7	2	5	0.21655	0.26858	0.25625	0.28024	0.9412	0.5316	0.3203	0.2751	0.0589
PEP[m]	2	1	1	0.37089	0.47051	0.099612	0.8414	0.9406	0.7722	0.15	0.0239	0.0594
glycolate[m]	2	0	2	0.37058	0.37058	NA	0.37058	0.9405	NA	0.2733	0.2111	0.0595
glycolaldehyde[m]	2	0	2	0.37058	0.37058	NA	0.37058	0.9405	NA	0.2733	0.2111	0.0595
lactaldehyde[m]	2	0	2	0.37058	0.37058	NA	0.37058	0.9405	NA	0.2733	0.2111	0.0595
thiol[c]	34	16	18	0.10427	0.20904	0.19039	0.25666	0.9403	0.7263	0.5969	0.2198	0.0597
ubiquitin C terminal thiolester[c]	34	16	18	0.10427	0.20904	0.19039	0.25666	0.9403	0.7263	0.5969	0.2198	0.0597
3-oxo-eicosadienoyl-CoA[c]	36	16	20	0.099787	0.27331	0.36109	0.21257	0.9402	0.0544	0.1212	0.4857	0.0598
3-oxo-hexacosenoyl-CoA[c]	36	16	20	0.099787	0.27331	0.36109	0.21257	0.9402	0.0544	0.1212	0.4857	0.0598
5-phosphoribosylamine[c]	3	1	2	0.33737	0.33737	0.0071606	0.35435	0.9401	0.988	0.2413	0.2343	0.0601
12-keto-LTB4[m]	8	3	5	0.2001	0.34583	0.95486	0.25438	0.9386	0.0082	0.115	0.3467	0.0614
12-keto-LTB4[c]	8	3	5	0.2001	0.34583	0.95486	0.25438	0.9386	0.0082	0.115	0.3467	0.0614
12-keto-LTB4[p]	8	3	5	0.2001	0.34583	0.95486	0.25438	0.9386	0.0082	0.115	0.3467	0.0614
xanthurenate-8-O-beta-D-glucoside[c]	1	0	1	0.51875	0.51875	NA	0.51875	0.9389	NA	0.1552	0.1175	0.0614
3-oxoeicosa-cis,cis-11,14-dienoyl-CoA[c]	38	17	21	0.099787	0.25502	0.32321	0.21855	0.9382	0.1125	0.2047	0.4327	0.0618
3-oxodocasa-cis,cis-13,16-dienoyl-CoA[c]	38	17	21	0.099787	0.25502	0.32321	0.21855	0.9382	0.1125	0.2047	0.4327	0.0618
3-oxo-docosa-7,10,13,16-all-cis-tetraenoyl-CoA[c]	38	17	21	0.099787	0.25502	0.32321	0.21855	0.9382	0.1125	0.2047	0.4327	0.0618
3-hydroxykynurenine-O-beta-D-glucoside[c]	5	1	4	0.25438	0.45196	2.0848	0.35317	0.9379	0.006	0.0567	0.1451	0.0622
lipoamide[m]	6	0	6	0.2212	0.2212	NA	0.2212	0.937	NA	0.5034	0.4617	0.063
O-phosphoprotamine[c]	113	48	65	0.056619	0.20509	0.18962	0.25842	0.9372	0.8585	0.7166	0.0616	0.0633
protamine[c]	113	48	65	0.056619	0.20509	0.18962	0.25842	0.9372	0.8585	0.7166	0.0616	0.0633
5,10-methylene-THF[c]	4	1	3	0.26504	0.2688	0.13034	0.40726	0.9364	0.703	0.3745	0.118	0.0636
3-oxooctadecanoyl-CoA[c]	39	18	21	0.094925	0.27144	0.35457	0.21855	0.9363	0.0535	0.1185	0.4327	0.0639
taurocholate[s]	1	0	1	0.50059	0.50059	NA	0.50059	0.9341	NA	0.1667	0.1261	0.066
glycochenodeoxycholate[c]	1	0	1	0.50059	0.50059	NA	0.50059	0.9341	NA	0.1667	0.1261	0.066
glycochenodeoxycholate[s]	1	0	1	0.50059	0.50059	NA	0.50059	0.9341	NA	0.1667	0.1261	0.066
prostaglandin E2[s]	1	0	1	0.50059	0.50059	NA	0.50059	0.9341	NA	0.1667	0.1261	0.066
estradiol-17beta 3-glucuronide[c]	1	0	1	0.50059	0.50059	NA	0.50059	0.9341	NA	0.1667	0.1261	0.066
estradiol-17beta 3-glucuronide[s]	1	0	1	0.50059	0.50059	NA	0.50059	0.9341	NA	0.1667	0.1261	0.066
prostaglandin E1[s]	1	0	1	0.50059	0.50059	NA	0.50059	0.9341	NA	0.1667	0.1261	0.066
UMP[r]	2	1	1	0.35613	0.39287	0.036739	0.749	0.9332	0.9131	0.2391	0.0352	0.0668
IMP[s]	2	1	1	0.35613	0.39287	0.036739	0.749	0.9332	0.9131	0.2391	0.0352	0.0668
UDP[s]	2	1	1	0.35613	0.39287	0.036739	0.749	0.9332	0.9131	0.2391	0.0352	0.0668
3-oxo-dihomo-gamma-linolenoyl-CoA[c]	28	11	17	0.10847	0.27331	0.44843	0.20275	0.9325	0.0269	0.1521	0.5409	0.0675
L-iditol[c]	1	0	1	0.49255	0.49255	NA	0.49255	0.9312	NA	0.1731	0.1332	0.0691
L-sorbose[c]	1	0	1	0.49255	0.49255	NA	0.49255	0.9312	NA	0.1731	0.1332	0.0691
10,11-dihydro-LTB4[p]	5	2	3	0.24501	0.26858	0.25625	0.30573	0.9301	0.5316	0.3411	0.2621	0.0699
20-COOH-LTB4[p]	5	2	3	0.24501	0.26858	0.25625	0.30573	0.9301	0.5316	0.3411	0.2621	0.0699
10,11-dihydro-LTB4[m]	5	2	3	0.24501	0.26858	0.25625	0.30573	0.9301	0.5316	0.3411	0.2621	0.0699
10,11-dihydro-LTB4[c]	5	2	3	0.24501	0.26858	0.25625	0.30573	0.9301	0.5316	0.3411	0.2621	0.0699
5-hydroxy-L-tryptophan[c]	1	0	1	0.48707	0.48707	NA	0.48707	0.929	NA	0.1782	0.1369	0.0711
alanine[s]	10	2	8	0.1672	0.24733	0.28174	0.24094	0.9288	0.4765	0.3759	0.3672	0.0712
serine[s]	10	2	8	0.1672	0.24733	0.28174	0.24094	0.9288	0.4765	0.3759	0.3672	0.0712
hydroxymethylglutathione[c]	2	0	2	0.3465	0.3465	NA	0.3465	0.9288	NA	0.3122	0.2482	0.0712
gamma-linolenoyl-CoA[c]	40	18	22	0.090662	0.25625	0.38582	0.1763	0.9282	0.0253	0.1917	0.7669	0.0718
(6Z,9Z,12Z,15Z)-octadecatetraenoyl-CoA[c]	40	18	22	0.090662	0.25625	0.38582	0.1763	0.9282	0.0253	0.1917	0.7669	0.0718
linolenoyl-CoA[c]	40	18	22	0.090662	0.25625	0.38582	0.1763	0.9282	0.0253	0.1917	0.7669	0.0718
SAM[m]	2	0	2	0.34486	0.34486	NA	0.34486	0.928	NA	0.3149	0.2507	0.072
SAH[m]	2	0	2	0.34486	0.34486	NA	0.34486	0.928	NA	0.3149	0.2507	0.072
[protein]-N6,N6,N6-trimethyl-L-lysine[c]	23	10	13	0.11607	0.33958	0.18183	0.35412	0.9277	0.7344	0.0326	0.0387	0.0724
FAD[s]	9	2	7	0.1788	0.34469	0.50062	0.19918	0.9276	0.1706	0.1067	0.5401	0.0727
Pi[p]	4	0	4	0.24839	0.24839	NA	0.24839	0.9267	NA	0.4335	0.4001	0.0733
isobutyryl-CoA[m]	37	16	21	0.094925	0.27519	0.29682	0.27144	0.9269	0.1852	0.1086	0.1399	0.0733
3-oxoheneicosanoyl-CoA[c]	37	17	20	0.094925	0.27519	0.39897	0.21257	0.9269	0.0248	0.1086	0.4857	0.0733
3-oxotetracosanoyl-CoA[c]	37	17	20	0.094925	0.27519	0.39897	0.21257	0.9269	0.0248	0.1086	0.4857	0.0733
3-oxoeicosanoyl-CoA[c]	37	17	20	0.094925	0.27519	0.39897	0.21257	0.9269	0.0248	0.1086	0.4857	0.0733
(5Z,8Z,11Z,14Z,17Z)-eicosapentaenoyl-CoA[c]	37	17	20	0.094925	0.26858	0.32321	0.1864	0.9269	0.1125	0.1401	0.6812	0.0733
3-oxononadecanoyl-CoA[c]	37	17	20	0.094925	0.27519	0.39897	0.21257	0.9269	0.0248	0.1086	0.4857	0.0733
3-oxodocosanoyl-CoA[c]	37	17	20	0.094925	0.27144	0.32321	0.21257	0.9269	0.1125	0.1203	0.4857	0.0733
3-oxotricosanoyl-CoA[c]	37	17	20	0.094925	0.27519	0.39897	0.21257	0.9269	0.0248	0.1086	0.4857	0.0733
S-adenosylmethioninamine[c]	4	1	3	0.24809	0.33054	0.39835	0.30869	0.9264	0.2731	0.2265	0.2581	0.0736
fructose-3-phosphate[c]	3	0	3	0.31147	0.31147	NA	0.31147	0.9264	NA	0.2879	0.2514	0.0737
sorbitol-3-phosphate[c]	3	0	3	0.31147	0.31147	NA	0.31147	0.9264	NA	0.2879	0.2514	0.0737
D-mannose-1,6-bisphosphate[c]	3	0	3	0.31147	0.31147	NA	0.31147	0.9264	NA	0.2879	0.2514	0.0737
fructoselysine-3-phosphate[c]	3	0	3	0.31147	0.31147	NA	0.31147	0.9264	NA	0.2879	0.2514	0.0737
fructoseglycine[c]	3	0	3	0.31147	0.31147	NA	0.31147	0.9264	NA	0.2879	0.2514	0.0737
fructoseglycine-ketone-3-phosphate[c]	3	0	3	0.31147	0.31147	NA	0.31147	0.9264	NA	0.2879	0.2514	0.0737
1-deoxy-1-(N6-lysino)-D-fructose[c]	3	0	3	0.31147	0.31147	NA	0.31147	0.9264	NA	0.2879	0.2514	0.0737
L-methionyl-tRNA(met)[c]	3	0	3	0.30969	0.30969	NA	0.30969	0.9256	NA	0.292	0.2541	0.0749
G00145[r]	2	0	2	0.33662	0.33662	NA	0.33662	0.9233	NA	0.3293	0.2664	0.0767
methylthioribose-1p[c]	1	0	1	0.47274	0.47274	NA	0.47274	0.9239	NA	0.1877	0.1476	0.0767
taurochenodeoxycholate[s]	2	0	2	0.33582	0.33582	NA	0.33582	0.923	NA	0.331	0.268	0.077
taurochenodeoxycholate[c]	2	0	2	0.33582	0.33582	NA	0.33582	0.923	NA	0.331	0.268	0.077
S-(2-methylpropanoyl)-dihydrolipoamide[m]	30	13	17	0.099787	0.27331	0.32321	0.20275	0.9229	0.1474	0.1405	0.5409	0.0771
pantetheine[c]	9	3	6	0.17448	0.2396	0.11157	0.25126	0.9229	0.8288	0.4097	0.344	0.0772
UMP[c]	13	6	7	0.14793	0.25116	0.34256	0.22939	0.9225	0.1997	0.3263	0.4129	0.0776
tRNA(asn)[c]	3	0	3	0.30634	0.30634	NA	0.30634	0.9225	NA	0.2989	0.2617	0.0777
L-asparaginyl-tRNA(asn)[c]	3	0	3	0.30634	0.30634	NA	0.30634	0.9225	NA	0.2989	0.2617	0.0777
GTP[c]	53	22	31	0.080227	0.22155	0.22064	0.22155	0.9224	0.5578	0.4683	0.3912	0.0779
dopamine-O-quinone[c]	6	1	5	0.20479	0.35317	2.0848	0.25438	0.9219	0.006	0.1354	0.3467	0.0781
(7Z)-octadecenoyl-CoA[c]	35	16	19	0.094925	0.27144	0.46686	0.17005	0.9221	0.0044	0.1349	0.7968	0.0783
malonyl-CoA[c]	36	17	19	0.090662	0.27052	0.32321	0.20275	0.9216	0.1125	0.133	0.5515	0.0784
2-hydroxyglutarate[c]	1	0	1	0.46907	0.46907	NA	0.46907	0.9218	NA	0.1907	0.1505	0.0785
D-lactaldehyde[c]	9	3	6	0.17295	0.25631	0.51207	0.23144	0.9204	0.0958	0.3361	0.4179	0.0798
glyceraldehyde[c]	9	3	6	0.17295	0.25631	0.51207	0.21549	0.9204	0.0958	0.3361	0.4887	0.0798
glyceraldehyde[m]	9	3	6	0.17295	0.22441	0.51207	0.21549	0.9204	0.0958	0.4687	0.4887	0.0798
25(S)THCA-CoA[p]	6	2	4	0.20212	0.31589	0.35296	0.31589	0.9195	0.3544	0.206	0.2116	0.0805
ADP-ribose[c]	3	0	3	0.30104	0.30104	NA	0.30104	0.9183	NA	0.3097	0.2713	0.0818
N-tetradecanoylglycylpeptide[c]	2	1	1	0.32681	0.37884	0.052022	0.70565	0.9173	0.8812	0.2605	0.0441	0.0827
glycylpeptide[c]	2	1	1	0.32681	0.37884	0.052022	0.70565	0.9173	0.8812	0.2605	0.0441	0.0827
RNA[c]	33	12	21	0.096136	0.20216	0.19439	0.22155	0.9175	0.685	0.6433	0.4149	0.0829
serine[m]	1	0	1	0.45246	0.45246	NA	0.45246	0.916	NA	0.2057	0.1608	0.0842
10,13,16,19-docosatetraenoyl-CoA[c]	38	18	20	0.090662	0.27001	0.35457	0.1864	0.9155	0.0535	0.1256	0.6812	0.0845
(7Z,10Z,13Z,16Z,19Z)-docosapentaenoyl-CoA[c]	38	18	20	0.090662	0.27001	0.35457	0.1864	0.9155	0.0535	0.1256	0.6812	0.0845
(15Z)-tetracosenoyl-CoA[c]	38	18	20	0.090662	0.27001	0.35457	0.1864	0.9155	0.0535	0.1256	0.6812	0.0845
(11Z,14Z,17Z)-eicosatrienoyl-CoA[c]	38	18	20	0.090662	0.27001	0.35457	0.1864	0.9155	0.0535	0.1256	0.6812	0.0845
(11Z)-eicosenoyl-CoA[c]	38	18	20	0.090662	0.27001	0.35457	0.1864	0.9155	0.0535	0.1256	0.6812	0.0845
(11Z,14Z)-eicosadienoyl-CoA[c]	38	18	20	0.090662	0.27001	0.35457	0.1864	0.9155	0.0535	0.1256	0.6812	0.0845
(13Z)-docosenoyl-CoA[c]	38	18	20	0.090662	0.27001	0.35457	0.1864	0.9155	0.0535	0.1256	0.6812	0.0845
cis-vaccenoyl-CoA[c]	38	18	20	0.090662	0.27001	0.38582	0.1864	0.9155	0.0253	0.1256	0.6812	0.0845
9-eicosenoyl-CoA[c]	38	18	20	0.090662	0.27001	0.35457	0.1864	0.9155	0.0535	0.1256	0.6812	0.0845
leukotriene E4[c]	27	11	16	0.10465	0.27519	0.44843	0.1864	0.9151	0.0269	0.1427	0.6652	0.085
N-acetyl-LTE4[c]	27	11	16	0.10465	0.27519	0.44843	0.1864	0.9151	0.0269	0.1427	0.6652	0.085
N-acetyl-LTE4[n]	27	11	16	0.10465	0.27519	0.44843	0.1864	0.9151	0.0269	0.1427	0.6652	0.085
CoA[n]	27	11	16	0.10465	0.27519	0.44843	0.1864	0.9151	0.0269	0.1427	0.6652	0.085
acetyl-CoA[n]	27	11	16	0.10465	0.27519	0.44843	0.1864	0.9151	0.0269	0.1427	0.6652	0.085
leukotriene E4[n]	27	11	16	0.10465	0.27519	0.44843	0.1864	0.9151	0.0269	0.1427	0.6652	0.085
glucosaminyl-acylphosphatidylinositol[r]	1	0	1	0.45142	0.45142	NA	0.45142	0.9146	NA	0.2073	0.1629	0.0856
(8Z,11Z,14Z,17Z)-eicosatetraenoyl-CoA[c]	39	19	20	0.086398	0.27144	0.38592	0.1864	0.9135	0.0244	0.1185	0.6812	0.0868
eicosanoyl-CoA[c]	39	19	20	0.086398	0.26858	0.32321	0.16671	0.9135	0.0952	0.1353	0.8197	0.0868
dihomo-gamma-linolenoyl-CoA[c]	39	19	20	0.086398	0.27144	0.38592	0.1864	0.9135	0.0244	0.1185	0.6812	0.0868
UDP-glucuronate[g]	4	1	3	0.23171	0.23171	0.053071	0.26112	0.9131	0.8788	0.4829	0.3535	0.0869
folate[c]	2	0	2	0.31601	0.31601	NA	0.31601	0.9118	NA	0.3668	0.3064	0.0882
acetylcarnosine[c]	4	1	3	0.22996	0.22996	0.013731	0.28987	0.9107	0.9743	0.4875	0.2958	0.0893
3-phospho-D-glycerate[m]	2	0	2	0.31406	0.31406	NA	0.31406	0.9097	NA	0.3722	0.3095	0.0903
L-xylulose[c]	2	0	2	0.31406	0.31406	NA	0.31406	0.9097	NA	0.3722	0.3095	0.0903
ADP[c]	346	162	184	0.027584	0.2494	0.21811	0.25606	0.9098	0.6838	0.0169	0.0068	0.0905
tetrahydrobiopterin[c]	7	2	5	0.18608	0.19508	0.21321	0.19508	0.9094	0.6261	0.5934	0.5429	0.0909
GM4[l]	1	0	1	0.43595	0.43595	NA	0.43595	0.9087	NA	0.2208	0.1775	0.0913
formylglutathione[c]	2	0	2	0.31198	0.31198	NA	0.31198	0.9086	NA	0.3758	0.3147	0.0914
S-aminomethyldihydrolipoamide[m]	2	0	2	0.31137	0.31137	NA	0.31137	0.908	NA	0.377	0.3165	0.092
S-aminomethyldihydrolipoylprotein[m]	2	0	2	0.31137	0.31137	NA	0.31137	0.908	NA	0.377	0.3165	0.092
dihydrolipoylprotein[m]	2	0	2	0.31137	0.31137	NA	0.31137	0.908	NA	0.377	0.3165	0.092
lipoylprotein[m]	2	0	2	0.31137	0.31137	NA	0.31137	0.908	NA	0.377	0.3165	0.092
glycerol[s]	1	0	1	0.43332	0.43332	NA	0.43332	0.9074	NA	0.2234	0.1798	0.093
galactosylglycerol[s]	1	0	1	0.43332	0.43332	NA	0.43332	0.9074	NA	0.2234	0.1798	0.093
LacCer pool[s]	1	0	1	0.43332	0.43332	NA	0.43332	0.9074	NA	0.2234	0.1798	0.093
lactose[s]	1	0	1	0.43332	0.43332	NA	0.43332	0.9074	NA	0.2234	0.1798	0.093
lactose-6-phosphate[s]	1	0	1	0.43332	0.43332	NA	0.43332	0.9074	NA	0.2234	0.1798	0.093
GM2[l]	1	0	1	0.43332	0.43332	NA	0.43332	0.9074	NA	0.2234	0.1798	0.093
GM1[l]	1	0	1	0.43332	0.43332	NA	0.43332	0.9074	NA	0.2234	0.1798	0.093
xanthosine-5-phosphate[c]	8	3	5	0.16991	0.27206	0.27454	0.26957	0.9067	0.3877	0.3008	0.302	0.0933
dCTP[c]	24	9	15	0.10358	0.26245	0.26138	0.27029	0.9063	0.3596	0.2207	0.1866	0.0937
isoleucine[c]	10	4	6	0.1525	0.2924	0.22107	0.41668	0.9061	0.5688	0.2054	0.0369	0.0939
selenomethionyl-tRNA(met)[c]	1	0	1	0.43159	0.43159	NA	0.43159	0.9056	NA	0.2261	0.1825	0.0945
alanine[m]	2	1	1	0.30607	0.69176	0.38569	0.99783	0.9054	0.2835	0.0458	0.0122	0.0946
protoporphyrinogen IX[c]	1	0	1	0.42845	0.42845	NA	0.42845	0.9047	NA	0.2275	0.1839	0.0955
nonadecanoyl-CoA[c]	37	18	19	0.086398	0.27144	0.34414	0.17005	0.9037	0.0668	0.1203	0.7968	0.0967
heneicosanoyl-CoA[c]	37	18	19	0.086398	0.27144	0.34414	0.17005	0.9037	0.0668	0.1203	0.7968	0.0967
(6Z,9Z)-octadecadienoyl-CoA[c]	37	17	20	0.086398	0.26858	0.32321	0.16671	0.9037	0.1125	0.1401	0.8197	0.0967
leucine[s]	8	1	7	0.1672	0.22537	0.23177	0.21898	0.903	0.4903	0.4944	0.4536	0.097
methionine[s]	8	1	7	0.1672	0.22537	0.23177	0.21898	0.903	0.4903	0.4944	0.4536	0.097
glucuronate[c]	1	0	1	0.42481	0.42481	NA	0.42481	0.903	NA	0.2303	0.1877	0.0972
heparan sulfate, degradation product 9[l]	1	0	1	0.42481	0.42481	NA	0.42481	0.903	NA	0.2303	0.1877	0.0972
chondroitin sulfate A (GalNAc4S-GlcA), degradation product 3[l]	1	0	1	0.42481	0.42481	NA	0.42481	0.903	NA	0.2303	0.1877	0.0972
glucuronate[l]	1	0	1	0.42481	0.42481	NA	0.42481	0.903	NA	0.2303	0.1877	0.0972
3-carboxy-alpha-chromanol[c]	1	0	1	0.42481	0.42481	NA	0.42481	0.903	NA	0.2303	0.1877	0.0972
chondroitin sulfate D (GlcNAc6S-GlcA2S), degradation product 3[l]	1	0	1	0.42481	0.42481	NA	0.42481	0.903	NA	0.2303	0.1877	0.0972
gamma-carboxyethyl-hydroxychroman[c]	1	0	1	0.42481	0.42481	NA	0.42481	0.903	NA	0.2303	0.1877	0.0972
hyaluronate[l]	1	0	1	0.42481	0.42481	NA	0.42481	0.903	NA	0.2303	0.1877	0.0972
alpha-CEHC-glucuronide[c]	1	0	1	0.42481	0.42481	NA	0.42481	0.903	NA	0.2303	0.1877	0.0972
heparan sulfate, degradation product 10[l]	1	0	1	0.42481	0.42481	NA	0.42481	0.903	NA	0.2303	0.1877	0.0972
gamma-CEHC-glucuronide[c]	1	0	1	0.42481	0.42481	NA	0.42481	0.903	NA	0.2303	0.1877	0.0972
selenide[c]	4	0	4	0.21963	0.21963	NA	0.21963	0.9027	NA	0.5212	0.4971	0.0973
N-acetyl-L-glutamate-5-phosphate[m]	1	0	1	0.4235	0.4235	NA	0.4235	0.9022	NA	0.2316	0.19	0.0979
N-acetyl-L-glutamate 5-semialdehyde[m]	1	0	1	0.4235	0.4235	NA	0.4235	0.9022	NA	0.2316	0.19	0.0979
glutamyl-5-phosphate[m]	1	0	1	0.4235	0.4235	NA	0.4235	0.9022	NA	0.2316	0.19	0.0979
lauric acid[c]	11	3	8	0.15196	0.26858	0.26858	0.28623	0.9024	0.4019	0.2784	0.2048	0.0979
tRNA(gly)[c]	2	0	2	0.30171	0.30171	NA	0.30171	0.9018	NA	0.3963	0.3376	0.0982
glycyl-tRNA(gly)[c]	2	0	2	0.30171	0.30171	NA	0.30171	0.9018	NA	0.3963	0.3376	0.0982
dTTP[c]	21	7	14	0.10938	0.27029	0.26353	0.31421	0.9015	0.383	0.1987	0.0701	0.0991
glycerol[m]	4	0	4	0.21549	0.21549	NA	0.21549	0.8992	NA	0.5383	0.514	0.1008
ferrocytochrome B5[c]	4	0	4	0.21434	0.21434	NA	0.21434	0.8983	NA	0.5421	0.5186	0.1017
ferricytochrome B5[c]	4	0	4	0.21434	0.21434	NA	0.21434	0.8983	NA	0.5421	0.5186	0.1017
glutamate[c]	34	14	20	0.086152	0.24176	0.19262	0.27206	0.8975	0.717	0.3158	0.1473	0.1025
crotonyl-CoA[m]	12	3	9	0.1356	0.23981	0.20824	0.27137	0.8971	0.5606	0.3996	0.243	0.1029
selenophosphate[c]	2	0	2	0.29141	0.29141	NA	0.29141	0.8956	NA	0.4167	0.3599	0.1044
propinol adenylate[m]	1	0	1	0.40993	0.40993	NA	0.40993	0.8952	NA	0.243	0.2083	0.1049
glutamine[m]	4	1	3	0.21156	0.31159	0.38569	0.23749	0.8949	0.2835	0.2652	0.4185	0.1051
[methionine synthase]-cob(II)alamin[c]	1	0	1	0.40898	0.40898	NA	0.40898	0.8951	NA	0.2442	0.2086	0.1052
[methionine synthase]-methylcob(I)alamin[c]	1	0	1	0.40898	0.40898	NA	0.40898	0.8951	NA	0.2442	0.2086	0.1052
hexadecanol[p]	3	0	3	0.2647	0.2647	NA	0.2647	0.8942	NA	0.3837	0.3465	0.1059
tRNA-guanine[c]	6	2	4	0.18053	0.29469	0.20458	0.37759	0.8939	0.6471	0.2545	0.1127	0.1061
thiamin-P[c]	1	0	1	0.4076	0.4076	NA	0.4076	0.8941	NA	0.2459	0.2095	0.1062
5-formyl-THF[c]	1	0	1	0.4076	0.4076	NA	0.4076	0.8941	NA	0.2459	0.2095	0.1062
THF[s]	1	0	1	0.4076	0.4076	NA	0.4076	0.8941	NA	0.2459	0.2095	0.1062
formate[r]	1	0	1	0.4076	0.4076	NA	0.4076	0.8941	NA	0.2459	0.2095	0.1062
hydroxide[s]	1	0	1	0.4076	0.4076	NA	0.4076	0.8941	NA	0.2459	0.2095	0.1062
thiamin-PPP[s]	1	0	1	0.4076	0.4076	NA	0.4076	0.8941	NA	0.2459	0.2095	0.1062
thiamin-PPP[c]	1	0	1	0.4076	0.4076	NA	0.4076	0.8941	NA	0.2459	0.2095	0.1062
folate[s]	1	0	1	0.4076	0.4076	NA	0.4076	0.8941	NA	0.2459	0.2095	0.1062
5-formyl-THF[s]	1	0	1	0.4076	0.4076	NA	0.4076	0.8941	NA	0.2459	0.2095	0.1062
thiamin-P[s]	1	0	1	0.4076	0.4076	NA	0.4076	0.8941	NA	0.2459	0.2095	0.1062
5,10-methenyl-THF[c]	1	0	1	0.40726	0.40726	NA	0.40726	0.8936	NA	0.2461	0.2104	0.1064
glycerol[c]	7	3	4	0.17295	0.22441	0.5601	0.21549	0.893	0.0714	0.4755	0.514	0.1072
homoserine[s]	3	1	2	0.2629	0.2629	0.23177	0.50816	0.8929	0.4903	0.3883	0.0758	0.1073
homoserine[c]	3	1	2	0.2629	0.2629	0.23177	0.50816	0.8929	0.4903	0.3883	0.0758	0.1073
glucose-1-phosphate[c]	6	2	4	0.17809	0.37102	0.61672	0.2761	0.8915	0.0945	0.1097	0.3116	0.1085
Pi[c]	184	85	99	0.035494	0.24225	0.30111	0.21178	0.8908	0.0185	0.1216	0.4557	0.1092
2-hydroxy-17beta-estradiol-4-S-glutathione[m]	4	1	3	0.20479	0.35317	2.0848	0.25438	0.8883	0.006	0.1877	0.37	0.1117
5-S-glutathionyl-noradrenochrome hydroquinone[c]	4	1	3	0.20479	0.35317	2.0848	0.25438	0.8883	0.006	0.1877	0.37	0.1117
estrone-2,3-quinone[p]	4	1	3	0.20479	0.35317	2.0848	0.25438	0.8883	0.006	0.1877	0.37	0.1117
GSH[p]	4	1	3	0.20479	0.35317	2.0848	0.25438	0.8883	0.006	0.1877	0.37	0.1117
L-dopaquinone[c]	4	1	3	0.20479	0.35317	2.0848	0.25438	0.8883	0.006	0.1877	0.37	0.1117
2-hydroxyestrone-4-S-glutathione[r]	4	1	3	0.20479	0.35317	2.0848	0.25438	0.8883	0.006	0.1877	0.37	0.1117
GSH[r]	4	1	3	0.20479	0.35317	2.0848	0.25438	0.8883	0.006	0.1877	0.37	0.1117
4-hydroxy-17beta-estradiol-2-S-glutathione[c]	4	1	3	0.20479	0.35317	2.0848	0.25438	0.8883	0.006	0.1877	0.37	0.1117
glutathionyl-3-hydroxykynurenine glucoside[c]	4	1	3	0.20479	0.35317	2.0848	0.25438	0.8883	0.006	0.1877	0.37	0.1117
17beta-estradiol-3,4-quinone[r]	4	1	3	0.20479	0.35317	2.0848	0.25438	0.8883	0.006	0.1877	0.37	0.1117
17beta-estradiol-3,4-quinone[c]	4	1	3	0.20479	0.35317	2.0848	0.25438	0.8883	0.006	0.1877	0.37	0.1117
5-S-glutathionyl-L-dopa[c]	4	1	3	0.20479	0.35317	2.0848	0.25438	0.8883	0.006	0.1877	0.37	0.1117
hepoxilin A3-c[c]	4	1	3	0.20479	0.35317	2.0848	0.25438	0.8883	0.006	0.1877	0.37	0.1117
12-oxo-c-LTB3[r]	4	1	3	0.20479	0.35317	2.0848	0.25438	0.8883	0.006	0.1877	0.37	0.1117
estrone-3,4-quinone[r]	4	1	3	0.20479	0.35317	2.0848	0.25438	0.8883	0.006	0.1877	0.37	0.1117
estrone-2,3-quinone[r]	4	1	3	0.20479	0.35317	2.0848	0.25438	0.8883	0.006	0.1877	0.37	0.1117
estrone-3,4-quinone[m]	4	1	3	0.20479	0.35317	2.0848	0.25438	0.8883	0.006	0.1877	0.37	0.1117
4-hydroxy-17beta-estradiol-2-S-glutathione[r]	4	1	3	0.20479	0.35317	2.0848	0.25438	0.8883	0.006	0.1877	0.37	0.1117
estrone-3,4-quinone[c]	4	1	3	0.20479	0.35317	2.0848	0.25438	0.8883	0.006	0.1877	0.37	0.1117
4-hydroxy-17beta-estradiol-2-S-glutathione[p]	4	1	3	0.20479	0.35317	2.0848	0.25438	0.8883	0.006	0.1877	0.37	0.1117
4-hydroxyestrone-2-S-glutathione[c]	4	1	3	0.20479	0.35317	2.0848	0.25438	0.8883	0.006	0.1877	0.37	0.1117
17beta-estradiol-2,3-quinone[r]	4	1	3	0.20479	0.35317	2.0848	0.25438	0.8883	0.006	0.1877	0.37	0.1117
17beta-estradiol-2,3-quinone[c]	4	1	3	0.20479	0.35317	2.0848	0.25438	0.8883	0.006	0.1877	0.37	0.1117
S-(9-deoxy-delta9,12-PGD2)-glutathione[c]	4	1	3	0.20479	0.35317	2.0848	0.25438	0.8883	0.006	0.1877	0.37	0.1117
17beta-estradiol-3,4-quinone[p]	4	1	3	0.20479	0.35317	2.0848	0.25438	0.8883	0.006	0.1877	0.37	0.1117
17beta-estradiol-3,4-quinone[m]	4	1	3	0.20479	0.35317	2.0848	0.25438	0.8883	0.006	0.1877	0.37	0.1117
17beta-estradiol-2,3-quinone[m]	4	1	3	0.20479	0.35317	2.0848	0.25438	0.8883	0.006	0.1877	0.37	0.1117
2-hydroxy-17beta-estradiol-1-S-glutathione[r]	4	1	3	0.20479	0.35317	2.0848	0.25438	0.8883	0.006	0.1877	0.37	0.1117
5-S-glutathionyl-dopamine[c]	4	1	3	0.20479	0.35317	2.0848	0.25438	0.8883	0.006	0.1877	0.37	0.1117
4-hydroxyestrone-2-S-glutathione[m]	4	1	3	0.20479	0.35317	2.0848	0.25438	0.8883	0.006	0.1877	0.37	0.1117
2-hydroxy-17beta-estradiol-4-S-glutathione[c]	4	1	3	0.20479	0.35317	2.0848	0.25438	0.8883	0.006	0.1877	0.37	0.1117
4-hydroxyestrone-2-S-glutathione[p]	4	1	3	0.20479	0.35317	2.0848	0.25438	0.8883	0.006	0.1877	0.37	0.1117
hepoxilin A3-c[r]	4	1	3	0.20479	0.35317	2.0848	0.25438	0.8883	0.006	0.1877	0.37	0.1117
5-S-glutathionyl-aminochrome reduced[c]	4	1	3	0.20479	0.35317	2.0848	0.25438	0.8883	0.006	0.1877	0.37	0.1117
S-(9-deoxy-delta12-PGD2)-glutathione[c]	4	1	3	0.20479	0.35317	2.0848	0.25438	0.8883	0.006	0.1877	0.37	0.1117
estrone-3,4-quinone[p]	4	1	3	0.20479	0.35317	2.0848	0.25438	0.8883	0.006	0.1877	0.37	0.1117
hepoxilin A3-c[p]	4	1	3	0.20479	0.35317	2.0848	0.25438	0.8883	0.006	0.1877	0.37	0.1117
2-hydroxy-17beta-estradiol-1-S-glutathione[c]	4	1	3	0.20479	0.35317	2.0848	0.25438	0.8883	0.006	0.1877	0.37	0.1117
2-hydroxy-17beta-estradiol-1-S-glutathione[p]	4	1	3	0.20479	0.35317	2.0848	0.25438	0.8883	0.006	0.1877	0.37	0.1117
4-hydroxy-17beta-estradiol-2-S-glutathione[m]	4	1	3	0.20479	0.35317	2.0848	0.25438	0.8883	0.006	0.1877	0.37	0.1117
S-(PGA2)-glutathione[c]	4	1	3	0.20479	0.35317	2.0848	0.25438	0.8883	0.006	0.1877	0.37	0.1117
4-hydroxyestrone-2-S-glutathione[r]	4	1	3	0.20479	0.35317	2.0848	0.25438	0.8883	0.006	0.1877	0.37	0.1117
2-hydroxyestrone-1-S-glutathione[p]	4	1	3	0.20479	0.35317	2.0848	0.25438	0.8883	0.006	0.1877	0.37	0.1117
2-hydroxy-17beta-estradiol-4-S-glutathione[p]	4	1	3	0.20479	0.35317	2.0848	0.25438	0.8883	0.006	0.1877	0.37	0.1117
2-hydroxyestrone-1-S-glutathione[c]	4	1	3	0.20479	0.35317	2.0848	0.25438	0.8883	0.006	0.1877	0.37	0.1117
estrone-2,3-quinone[m]	4	1	3	0.20479	0.35317	2.0848	0.25438	0.8883	0.006	0.1877	0.37	0.1117
2-hydroxy-17beta-estradiol-1-S-glutathione[m]	4	1	3	0.20479	0.35317	2.0848	0.25438	0.8883	0.006	0.1877	0.37	0.1117
5-S-glutathionyl-adrenochrome hydroquinone[c]	4	1	3	0.20479	0.35317	2.0848	0.25438	0.8883	0.006	0.1877	0.37	0.1117
delta-12-prostaglandin J2[c]	4	1	3	0.20479	0.35317	2.0848	0.25438	0.8883	0.006	0.1877	0.37	0.1117
estrone-2,3-quinone[c]	4	1	3	0.20479	0.35317	2.0848	0.25438	0.8883	0.006	0.1877	0.37	0.1117
2-hydroxy-17beta-estradiol-4-S-glutathione[r]	4	1	3	0.20479	0.35317	2.0848	0.25438	0.8883	0.006	0.1877	0.37	0.1117
2-hydroxyestrone-1-S-glutathione[r]	4	1	3	0.20479	0.35317	2.0848	0.25438	0.8883	0.006	0.1877	0.37	0.1117
2-hydroxyestrone-4-S-glutathione[m]	4	1	3	0.20479	0.35317	2.0848	0.25438	0.8883	0.006	0.1877	0.37	0.1117
S-(PGA1)-glutathione[c]	4	1	3	0.20479	0.35317	2.0848	0.25438	0.8883	0.006	0.1877	0.37	0.1117
17beta-estradiol-2,3-quinone[p]	4	1	3	0.20479	0.35317	2.0848	0.25438	0.8883	0.006	0.1877	0.37	0.1117
prostaglandin J2[c]	4	1	3	0.20479	0.35317	2.0848	0.25438	0.8883	0.006	0.1877	0.37	0.1117
2-hydroxyestrone-4-S-glutathione[c]	4	1	3	0.20479	0.35317	2.0848	0.25438	0.8883	0.006	0.1877	0.37	0.1117
5-S-glutathionyl-dopachrome hydroquinone[c]	4	1	3	0.20479	0.35317	2.0848	0.25438	0.8883	0.006	0.1877	0.37	0.1117
2-hydroxyestrone-1-S-glutathione[m]	4	1	3	0.20479	0.35317	2.0848	0.25438	0.8883	0.006	0.1877	0.37	0.1117
S-(PGJ2)-glutathione[c]	4	1	3	0.20479	0.35317	2.0848	0.25438	0.8883	0.006	0.1877	0.37	0.1117
9-deoxy-delta12-PGD2[c]	4	1	3	0.20479	0.35317	2.0848	0.25438	0.8883	0.006	0.1877	0.37	0.1117
2-hydroxyestrone-4-S-glutathione[p]	4	1	3	0.20479	0.35317	2.0848	0.25438	0.8883	0.006	0.1877	0.37	0.1117
selenomethionine[c]	5	1	4	0.20034	0.3209	0.3209	0.31597	0.8888	0.358	0.2168	0.2114	0.1118
beta-D-glucose[c]	3	1	2	0.25675	0.25675	0.050594	0.30842	0.8878	0.8847	0.4025	0.3233	0.1124
ornithine[s]	6	1	5	0.17425	0.24733	0.23177	0.2629	0.8864	0.4903	0.4068	0.3249	0.1136
lysine[s]	6	1	5	0.17425	0.24733	0.23177	0.2629	0.8864	0.4903	0.4068	0.3249	0.1136
arginine[s]	6	1	5	0.17425	0.24733	0.23177	0.2629	0.8864	0.4903	0.4068	0.3249	0.1136
propanoate[m]	2	0	2	0.28094	0.28094	NA	0.28094	0.8854	NA	0.4428	0.3828	0.1146
tRNA(met)[c]	2	0	2	0.27915	0.27915	NA	0.27915	0.8845	NA	0.447	0.3892	0.1155
docosanoyl-CoA[c]	39	19	20	0.07486	0.27144	0.38592	0.16671	0.8842	0.0244	0.1185	0.8197	0.1161
leukotriene B4[r]	2	0	2	0.27537	0.27537	NA	0.27537	0.8822	NA	0.4552	0.3966	0.1178
4-(methylnitrosamino)-1-(3-pyridyl)-1-butanol[c]	2	0	2	0.27537	0.27537	NA	0.27537	0.8822	NA	0.4552	0.3966	0.1178
5-oxo-ETE[c]	2	0	2	0.27537	0.27537	NA	0.27537	0.8822	NA	0.4552	0.3966	0.1178
5-oxo-12-HETE[c]	2	0	2	0.27537	0.27537	NA	0.27537	0.8822	NA	0.4552	0.3966	0.1178
leukotriene B4[m]	2	0	2	0.27537	0.27537	NA	0.27537	0.8822	NA	0.4552	0.3966	0.1178
prostaglandin F2alpha[c]	2	0	2	0.27537	0.27537	NA	0.27537	0.8822	NA	0.4552	0.3966	0.1178
10,11-dihydro-12-epi-LTB4[m]	2	0	2	0.27537	0.27537	NA	0.27537	0.8822	NA	0.4552	0.3966	0.1178
10,11-dihydro-12R-hydroxy-LTC4[c]	2	0	2	0.27537	0.27537	NA	0.27537	0.8822	NA	0.4552	0.3966	0.1178
6-trans-12-epi-LTB4[c]	2	0	2	0.27537	0.27537	NA	0.27537	0.8822	NA	0.4552	0.3966	0.1178
10,11-dihydro-12R-hydroxy-LTC4[p]	2	0	2	0.27537	0.27537	NA	0.27537	0.8822	NA	0.4552	0.3966	0.1178
20-COOH-10,11-dihydro-LTB4[p]	2	0	2	0.27537	0.27537	NA	0.27537	0.8822	NA	0.4552	0.3966	0.1178
12-oxo-10,11-dihydro-20-COOH-LTB4[r]	2	0	2	0.27537	0.27537	NA	0.27537	0.8822	NA	0.4552	0.3966	0.1178
leukotriene B4[p]	2	0	2	0.27537	0.27537	NA	0.27537	0.8822	NA	0.4552	0.3966	0.1178
10,11-dihydro-12R-hydroxy-LTC4[m]	2	0	2	0.27537	0.27537	NA	0.27537	0.8822	NA	0.4552	0.3966	0.1178
6-trans-12-epi-LTB4[m]	2	0	2	0.27537	0.27537	NA	0.27537	0.8822	NA	0.4552	0.3966	0.1178
6-trans-LTB4[c]	2	0	2	0.27537	0.27537	NA	0.27537	0.8822	NA	0.4552	0.3966	0.1178
12-oxo-20-carboxy-LTB4[c]	2	0	2	0.27537	0.27537	NA	0.27537	0.8822	NA	0.4552	0.3966	0.1178
6-trans-LTB4[m]	2	0	2	0.27537	0.27537	NA	0.27537	0.8822	NA	0.4552	0.3966	0.1178
20-COOH-10,11-dihydro-LTB4[m]	2	0	2	0.27537	0.27537	NA	0.27537	0.8822	NA	0.4552	0.3966	0.1178
6-trans-12-epi-LTB4[p]	2	0	2	0.27537	0.27537	NA	0.27537	0.8822	NA	0.4552	0.3966	0.1178
5(S)-HEPE[p]	2	0	2	0.27537	0.27537	NA	0.27537	0.8822	NA	0.4552	0.3966	0.1178
5,12-DiHETE[c]	2	0	2	0.27537	0.27537	NA	0.27537	0.8822	NA	0.4552	0.3966	0.1178
12-oxo-10,11-dihydro-20-COOH-LTB4[c]	2	0	2	0.27537	0.27537	NA	0.27537	0.8822	NA	0.4552	0.3966	0.1178
6-trans-LTB4[p]	2	0	2	0.27537	0.27537	NA	0.27537	0.8822	NA	0.4552	0.3966	0.1178
10,11-dihydro-12-epi-LTB4[c]	2	0	2	0.27537	0.27537	NA	0.27537	0.8822	NA	0.4552	0.3966	0.1178
5-oxo-EPE[c]	2	0	2	0.27537	0.27537	NA	0.27537	0.8822	NA	0.4552	0.3966	0.1178
5-oxo-EPE[p]	2	0	2	0.27537	0.27537	NA	0.27537	0.8822	NA	0.4552	0.3966	0.1178
5(S)-HEPE[c]	2	0	2	0.27537	0.27537	NA	0.27537	0.8822	NA	0.4552	0.3966	0.1178
20-COOH-10,11-dihydro-LTB4[c]	2	0	2	0.27537	0.27537	NA	0.27537	0.8822	NA	0.4552	0.3966	0.1178
10,11-dihydro-12-epi-LTB4[p]	2	0	2	0.27537	0.27537	NA	0.27537	0.8822	NA	0.4552	0.3966	0.1178
12-oxo-20-carboxy-LTB4[r]	2	0	2	0.27537	0.27537	NA	0.27537	0.8822	NA	0.4552	0.3966	0.1178
Ca2+[s]	2	0	2	0.27474	0.27474	NA	0.27474	0.8816	NA	0.4567	0.3982	0.1184
Ca2+[c]	2	0	2	0.27474	0.27474	NA	0.27474	0.8816	NA	0.4567	0.3982	0.1184
dimethylamine[c]	2	0	2	0.27402	0.27402	NA	0.27402	0.881	NA	0.4585	0.4002	0.119
NG,NG-dimethyl-L-arginine[c]	2	0	2	0.27402	0.27402	NA	0.27402	0.881	NA	0.4585	0.4002	0.119
UDP-glucuronate[c]	1	0	1	0.37715	0.37715	NA	0.37715	0.88	NA	0.2763	0.2432	0.1201
linoleoyl-CoA[c]	44	21	23	0.069475	0.25625	0.32865	0.17005	0.8786	0.076	0.1799	0.808	0.1214
xylitol[c]	4	0	4	0.19575	0.19575	NA	0.19575	0.8779	NA	0.6115	0.5856	0.1221
glycerone[s]	2	0	2	0.27111	0.27111	NA	0.27111	0.8777	NA	0.466	0.4075	0.1223
DHAP[s]	2	0	2	0.27111	0.27111	NA	0.27111	0.8777	NA	0.466	0.4075	0.1223
4-nitrophenyl-phosphate[s]	2	0	2	0.27111	0.27111	NA	0.27111	0.8777	NA	0.466	0.4075	0.1223
PNP[s]	2	0	2	0.27111	0.27111	NA	0.27111	0.8777	NA	0.466	0.4075	0.1223
AKG[m]	24	10	14	0.092368	0.24726	0.22369	0.26765	0.8771	0.5282	0.3033	0.195	0.1229
4alpha-hydroxytetrahydrobiopterin[c]	2	0	2	0.26926	0.26926	NA	0.26926	0.8761	NA	0.4704	0.4132	0.1239
oleoyl-CoA[c]	40	19	21	0.0729	0.27001	0.44843	0.17005	0.8756	0.0047	0.1228	0.8104	0.1244
leukotriene B4[c]	3	0	3	0.24501	0.24501	NA	0.24501	0.8743	NA	0.4341	0.4001	0.126
5-oxo-(6E)-12-epi-LTB4[p]	3	1	2	0.24501	0.24501	0.17084	0.27537	0.8743	0.6074	0.4341	0.3966	0.126
5-oxo-6-trans-LTB4[c]	3	1	2	0.24501	0.24501	0.17084	0.27537	0.8743	0.6074	0.4341	0.3966	0.126
5-oxo-6-trans-LTB4[p]	3	1	2	0.24501	0.24501	0.17084	0.27537	0.8743	0.6074	0.4341	0.3966	0.126
5-oxo-(6E)-12-epi-LTB4[c]	3	1	2	0.24501	0.24501	0.17084	0.27537	0.8743	0.6074	0.4341	0.3966	0.126
5-oxo-(6E)-12-epi-LTB4[m]	3	1	2	0.24501	0.24501	0.17084	0.27537	0.8743	0.6074	0.4341	0.3966	0.126
4-(n-nitrosomethylamino)-1-(3-pyridyl)-1-butanone[c]	3	1	2	0.24501	0.24501	0.17084	0.27537	0.8743	0.6074	0.4341	0.3966	0.126
5-oxo-6-trans-LTB4[m]	3	1	2	0.24501	0.24501	0.17084	0.27537	0.8743	0.6074	0.4341	0.3966	0.126
20-COOH-LTB4[m]	10	4	6	0.13185	0.28715	0.39033	0.28102	0.8732	0.1744	0.2224	0.2512	0.1268
20-COOH-LTB4[c]	10	4	6	0.13185	0.28715	0.39033	0.28102	0.8732	0.1744	0.2224	0.2512	0.1268
L-glutamate 5-semialdehyde[m]	2	0	2	0.26434	0.26434	NA	0.26434	0.8729	NA	0.4804	0.4255	0.1271
GTP[s]	8	4	4	0.14716	0.46767	0.23065	0.5372	0.8719	0.5417	0.0157	0.0135	0.1281
dihydrobiopterin[c]	4	0	4	0.19058	0.19058	NA	0.19058	0.8711	NA	0.6305	0.6057	0.1289
taurine[c]	5	2	3	0.1856	0.24656	0.25622	0.24656	0.8705	0.5317	0.4068	0.3969	0.1296
propane-1,2-diol[c]	4	1	3	0.18976	0.18976	0.08084	0.20658	0.8699	0.8116	0.633	0.5089	0.1301
cys-gly[s]	2	0	2	0.25983	0.25983	NA	0.25983	0.8694	NA	0.4896	0.4371	0.1306
cys-gly[c]	2	0	2	0.25983	0.25983	NA	0.25983	0.8694	NA	0.4896	0.4371	0.1306
heparan sulfate, precursor 10[g]	2	1	1	0.25903	0.46484	0.20581	0.72387	0.8683	0.5423	0.1555	0.04	0.1317
glycine[s]	11	2	9	0.12983	0.23177	0.28174	0.21898	0.8673	0.4765	0.4377	0.4577	0.133
CDP-diacylglycerol-CL pool[m]	3	1	2	0.23373	0.23373	0.22835	0.24961	0.8648	0.4942	0.4594	0.4639	0.1352
CMP[m]	3	1	2	0.23373	0.23373	0.058547	0.24961	0.8648	0.8639	0.4594	0.4639	0.1352
IMP[c]	14	6	8	0.11018	0.19236	0.16619	0.19236	0.8646	0.7703	0.6698	0.6011	0.1354
cytidine[c]	11	4	7	0.12805	0.21178	0.63758	0.14793	0.8629	0.0211	0.541	0.7755	0.1374
sphingosine-1-phosphate[c]	5	2	3	0.1788	0.34469	0.22111	0.34469	0.8594	0.6087	0.175	0.1947	0.1409
methylmalonyl-CoA[m]	1	0	1	0.34203	0.34203	NA	0.34203	0.859	NA	0.3161	0.2885	0.1412
linoleate[c]	7	3	4	0.14869	0.24392	0.24392	0.2024	0.8585	0.4603	0.4033	0.5615	0.1416
dihomo-gamma-linolenate[c]	7	3	4	0.14869	0.25285	0.26858	0.2024	0.8585	0.4019	0.3696	0.5615	0.1416
myristic acid[c]	7	3	4	0.14869	0.25285	0.26858	0.2024	0.8585	0.4019	0.3696	0.5615	0.1416
1,2-D-glucosyl-5-D-(galactosyloxy)-L-lysine-procollagen[c]	1	0	1	0.33756	0.33756	NA	0.33756	0.8565	NA	0.3201	0.293	0.1437
D-3-amino-isobutanoate[c]	1	0	1	0.33737	0.33737	NA	0.33737	0.8563	NA	0.3206	0.2935	0.1439
3-ureidoisobutyrate[c]	1	0	1	0.33737	0.33737	NA	0.33737	0.8563	NA	0.3206	0.2935	0.1439
GAR[c]	1	0	1	0.33737	0.33737	NA	0.33737	0.8563	NA	0.3206	0.2935	0.1439
2-methoxy-6-all trans-decaprenyl-2-methoxy-1,4-benzoquinol[m]	2	0	2	0.24383	0.24383	NA	0.24383	0.8558	NA	0.5251	0.481	0.1442
S-[2-carboxy-1-(1H-imidazol-4-yl)ethyl]-3-thiolactate[c]	5	1	4	0.17448	0.2396	0.34059	0.20704	0.8535	0.3315	0.4296	0.5446	0.1467
1D-myo-inositol-1,3,4,6-tetrakisphosphate[c]	1	0	1	0.33079	0.33079	NA	0.33079	0.8529	NA	0.327	0.3026	0.1472
1D-myo-inositol-1,3,4,6-tetrakisphosphate[n]	1	0	1	0.33079	0.33079	NA	0.33079	0.8529	NA	0.327	0.3026	0.1472
D-myo-inositol-1,4,5-trisphosphate[n]	1	0	1	0.33079	0.33079	NA	0.33079	0.8529	NA	0.327	0.3026	0.1472
1D-myo-inositol-1,4,5,6-tetrakisphosphate[c]	1	0	1	0.33079	0.33079	NA	0.33079	0.8529	NA	0.327	0.3026	0.1472
1D-myo-inositol-1,3,4,5-tetrakisphosphate[n]	1	0	1	0.33079	0.33079	NA	0.33079	0.8529	NA	0.327	0.3026	0.1472
1D-myo-inositol-1,4,5,6-tetrakisphosphate[n]	1	0	1	0.33079	0.33079	NA	0.33079	0.8529	NA	0.327	0.3026	0.1472
(7Z)-octadecenoic acid[c]	6	2	4	0.15032	0.24839	0.25625	0.2024	0.8522	0.5316	0.4031	0.5615	0.1478
(9Z,12Z,15Z,18Z)-TTA[c]	6	2	4	0.15032	0.24839	0.25625	0.2024	0.8522	0.5316	0.4031	0.5615	0.1478
(9E)-tetradecenoic acid[c]	6	2	4	0.15032	0.24839	0.25625	0.2024	0.8522	0.5316	0.4031	0.5615	0.1478
9-heptadecylenic acid[c]	6	2	4	0.15032	0.24839	0.25625	0.2024	0.8522	0.5316	0.4031	0.5615	0.1478
(6Z,9Z,12Z,15Z,18Z,21Z)-THA[c]	6	2	4	0.15032	0.24839	0.25625	0.2024	0.8522	0.5316	0.4031	0.5615	0.1478
DPA[c]	6	2	4	0.15032	0.24839	0.25625	0.2024	0.8522	0.5316	0.4031	0.5615	0.1478
palmitolate[c]	6	2	4	0.15032	0.24839	0.25625	0.2024	0.8522	0.5316	0.4031	0.5615	0.1478
cis-cetoleic acid[c]	6	2	4	0.15032	0.24839	0.25625	0.2024	0.8522	0.5316	0.4031	0.5615	0.1478
lignocerate[c]	6	2	4	0.15032	0.24839	0.25625	0.2024	0.8522	0.5316	0.4031	0.5615	0.1478
margaric acid[c]	6	2	4	0.15032	0.24839	0.25625	0.2024	0.8522	0.5316	0.4031	0.5615	0.1478
nervonic acid[c]	6	2	4	0.15032	0.24839	0.25625	0.2024	0.8522	0.5316	0.4031	0.5615	0.1478
elaidate[c]	6	2	4	0.15032	0.24839	0.25625	0.2024	0.8522	0.5316	0.4031	0.5615	0.1478
13,16,19-docosatrienoic acid[c]	6	2	4	0.15032	0.24839	0.25625	0.2024	0.8522	0.5316	0.4031	0.5615	0.1478
(9Z,12Z,15Z,18Z,21Z)-TPA[c]	6	2	4	0.15032	0.24839	0.25625	0.2024	0.8522	0.5316	0.4031	0.5615	0.1478
(4Z,7Z,10Z,13Z,16Z)-DPA[c]	6	2	4	0.15032	0.24839	0.25625	0.2024	0.8522	0.5316	0.4031	0.5615	0.1478
ximenic acid[c]	6	2	4	0.15032	0.24839	0.25625	0.2024	0.8522	0.5316	0.4031	0.5615	0.1478
12,15,18,21-tetracosatetraenoic acid[c]	6	2	4	0.15032	0.24839	0.25625	0.2024	0.8522	0.5316	0.4031	0.5615	0.1478
oleate[c]	6	2	4	0.15032	0.24839	0.25625	0.2024	0.8522	0.5316	0.4031	0.5615	0.1478
(11Z,14Z)-eicosadienoic acid[c]	6	2	4	0.15032	0.24839	0.25625	0.2024	0.8522	0.5316	0.4031	0.5615	0.1478
stearidonic acid[c]	6	2	4	0.15032	0.24839	0.25625	0.2024	0.8522	0.5316	0.4031	0.5615	0.1478
henicosanoic acid[c]	6	2	4	0.15032	0.24839	0.25625	0.2024	0.8522	0.5316	0.4031	0.5615	0.1478
(13Z)-eicosenoic acid[c]	6	2	4	0.15032	0.24839	0.25625	0.2024	0.8522	0.5316	0.4031	0.5615	0.1478
8,11-eicosadienoic acid[c]	6	2	4	0.15032	0.24839	0.25625	0.2024	0.8522	0.5316	0.4031	0.5615	0.1478
7-palmitoleic acid[c]	6	2	4	0.15032	0.24839	0.25625	0.2024	0.8522	0.5316	0.4031	0.5615	0.1478
gamma-linolenate[c]	6	2	4	0.15032	0.24839	0.25625	0.2024	0.8522	0.5316	0.4031	0.5615	0.1478
adrenic acid[c]	6	2	4	0.15032	0.24839	0.25625	0.2024	0.8522	0.5316	0.4031	0.5615	0.1478
cis-vaccenic acid[c]	6	2	4	0.15032	0.24839	0.25625	0.2024	0.8522	0.5316	0.4031	0.5615	0.1478
pentadecylic acid[c]	6	2	4	0.15032	0.24839	0.25625	0.2024	0.8522	0.5316	0.4031	0.5615	0.1478
(10Z)-heptadecenoic acid[c]	6	2	4	0.15032	0.24839	0.25625	0.2024	0.8522	0.5316	0.4031	0.5615	0.1478
cis-gondoic acid[c]	6	2	4	0.15032	0.24839	0.25625	0.2024	0.8522	0.5316	0.4031	0.5615	0.1478
eicosanoate[c]	6	2	4	0.15032	0.24839	0.25625	0.2024	0.8522	0.5316	0.4031	0.5615	0.1478
cis-erucic acid[c]	6	2	4	0.15032	0.24839	0.25625	0.2024	0.8522	0.5316	0.4031	0.5615	0.1478
(6Z,9Z)-octadecadienoic acid[c]	6	2	4	0.15032	0.24839	0.25625	0.2024	0.8522	0.5316	0.4031	0.5615	0.1478
physeteric acid[c]	6	2	4	0.15032	0.24839	0.25625	0.2024	0.8522	0.5316	0.4031	0.5615	0.1478
10,13,16-docosatriynoic acid[c]	6	2	4	0.15032	0.24839	0.25625	0.2024	0.8522	0.5316	0.4031	0.5615	0.1478
(6Z,9Z,12Z,15Z,18Z)-TPA[c]	6	2	4	0.15032	0.24839	0.25625	0.2024	0.8522	0.5316	0.4031	0.5615	0.1478
behenic acid[c]	6	2	4	0.15032	0.24839	0.25625	0.2024	0.8522	0.5316	0.4031	0.5615	0.1478
omega-3-arachidonic acid[c]	6	2	4	0.15032	0.24839	0.25625	0.2024	0.8522	0.5316	0.4031	0.5615	0.1478
10,13,16,19-docosatetraenoic acid[c]	6	2	4	0.15032	0.24839	0.25625	0.2024	0.8522	0.5316	0.4031	0.5615	0.1478
(13Z)-octadecenoic acid[c]	6	2	4	0.15032	0.24839	0.25625	0.2024	0.8522	0.5316	0.4031	0.5615	0.1478
DHA[c]	6	2	4	0.15032	0.24839	0.25625	0.2024	0.8522	0.5316	0.4031	0.5615	0.1478
9-eicosenoic acid[c]	6	2	4	0.15032	0.24839	0.25625	0.2024	0.8522	0.5316	0.4031	0.5615	0.1478
mead acid[c]	6	2	4	0.15032	0.24839	0.25625	0.2024	0.8522	0.5316	0.4031	0.5615	0.1478
nonadecylic acid[c]	6	2	4	0.15032	0.24839	0.25625	0.2024	0.8522	0.5316	0.4031	0.5615	0.1478
stearate[c]	6	2	4	0.15032	0.24839	0.25625	0.2024	0.8522	0.5316	0.4031	0.5615	0.1478
tricosanoic acid[c]	6	2	4	0.15032	0.24839	0.25625	0.2024	0.8522	0.5316	0.4031	0.5615	0.1478
cerotic acid[c]	6	2	4	0.15032	0.24839	0.25625	0.2024	0.8522	0.5316	0.4031	0.5615	0.1478
linolenate[c]	6	2	4	0.15032	0.24839	0.25625	0.2024	0.8522	0.5316	0.4031	0.5615	0.1478
tridecylic acid[c]	6	2	4	0.15032	0.24839	0.25625	0.2024	0.8522	0.5316	0.4031	0.5615	0.1478
(7Z)-tetradecenoic acid[c]	6	2	4	0.15032	0.24839	0.25625	0.2024	0.8522	0.5316	0.4031	0.5615	0.1478
(13Z,16Z)-docosadienoic acid[c]	6	2	4	0.15032	0.24839	0.25625	0.2024	0.8522	0.5316	0.4031	0.5615	0.1478
(11Z,14Z,17Z)-eicosatrienoic acid[c]	6	2	4	0.15032	0.24839	0.25625	0.2024	0.8522	0.5316	0.4031	0.5615	0.1478
D-myo-inositol-1,4,5-trisphosphate[c]	9	3	6	0.12836	0.3248	0.71796	0.23664	0.852	0.0264	0.1437	0.3974	0.1483
tRNA(glu)[c]	2	0	2	0.23803	0.23803	NA	0.23803	0.8511	NA	0.5383	0.4978	0.1489
L-glutamyl-tRNA(glu)[c]	2	0	2	0.23803	0.23803	NA	0.23803	0.8511	NA	0.5383	0.4978	0.1489
tRNA(pro)[c]	2	0	2	0.23803	0.23803	NA	0.23803	0.8511	NA	0.5383	0.4978	0.1489
L-prolyl-tRNA(pro)[c]	2	0	2	0.23803	0.23803	NA	0.23803	0.8511	NA	0.5383	0.4978	0.1489
galactose[c]	5	1	4	0.17295	0.25698	0.30379	0.21496	0.8504	0.3834	0.3738	0.516	0.1498
6-methoxy-3-methyl-2-all-trans-decaprenyl-1,4-benzoquinol[m]	2	0	2	0.23705	0.23705	NA	0.23705	0.8501	NA	0.5409	0.5002	0.1499
4-trimethylammoniobutanal[c]	2	0	2	0.23558	0.23558	NA	0.23558	0.8487	NA	0.545	0.5047	0.1513
S-(3-methylbutanoyl)-dihydrolipoamide[m]	2	1	1	0.23052	0.25655	0.026035	0.48707	0.8445	0.9404	0.4975	0.1369	0.1555
acetate[m]	1	0	1	0.31767	0.31767	NA	0.31767	0.8444	NA	0.3423	0.3202	0.1556
perillyl aldehyde[m]	1	0	1	0.31767	0.31767	NA	0.31767	0.8444	NA	0.3423	0.3202	0.1556
perillic acid[m]	1	0	1	0.31767	0.31767	NA	0.31767	0.8444	NA	0.3423	0.3202	0.1556
acetaldehyde[m]	1	0	1	0.31767	0.31767	NA	0.31767	0.8444	NA	0.3423	0.3202	0.1556
imidazole-4-acetaldehyde[m]	1	0	1	0.31767	0.31767	NA	0.31767	0.8444	NA	0.3423	0.3202	0.1556
indole-3-acetaldehyde[m]	1	0	1	0.31767	0.31767	NA	0.31767	0.8444	NA	0.3423	0.3202	0.1556
indoleacetate[m]	1	0	1	0.31767	0.31767	NA	0.31767	0.8444	NA	0.3423	0.3202	0.1556
imidazole-4-acetate[m]	1	0	1	0.31767	0.31767	NA	0.31767	0.8444	NA	0.3423	0.3202	0.1556
carnosine[c]	5	2	3	0.17005	0.19744	0.10559	0.28987	0.8445	0.884	0.5804	0.2958	0.1557
prostaglandin E3[c]	2	0	2	0.22997	0.22997	NA	0.22997	0.844	NA	0.5578	0.5215	0.156
prostaglandin E3[n]	2	0	2	0.22997	0.22997	NA	0.22997	0.844	NA	0.5578	0.5215	0.156
prostaglandin H2[c]	3	1	2	0.21186	0.24808	1.9255	0.22997	0.8431	0.0072	0.4266	0.5215	0.157
prostaglandin H1[c]	3	1	2	0.21186	0.24808	1.9255	0.22997	0.8431	0.0072	0.4266	0.5215	0.157
GQ1balpha[g]	1	0	1	0.31462	0.31462	NA	0.31462	0.8424	NA	0.347	0.3245	0.1577
GT1aalpha[g]	1	0	1	0.31462	0.31462	NA	0.31462	0.8424	NA	0.347	0.3245	0.1577
GD1alpha[g]	1	0	1	0.31462	0.31462	NA	0.31462	0.8424	NA	0.347	0.3245	0.1577
GT1aalpha[c]	1	0	1	0.31462	0.31462	NA	0.31462	0.8424	NA	0.347	0.3245	0.1577
GQ1balpha[c]	1	0	1	0.31462	0.31462	NA	0.31462	0.8424	NA	0.347	0.3245	0.1577
methionine[c]	15	5	10	0.10208	0.21898	0.23177	0.20966	0.8426	0.4861	0.4965	0.4987	0.1577
leucine[c]	14	5	9	0.10051	0.24733	0.23177	0.2629	0.8413	0.4861	0.3517	0.2765	0.1587
S-[2-carboxy-1-(1H-imidazol-4-yl)ethyl]glutathione[c]	11	4	7	0.11644	0.19116	0.26587	0.17448	0.8412	0.437	0.6529	0.6625	0.1591
NAD+[c]	88	40	48	0.041009	0.24164	0.2442	0.23394	0.8408	0.3609	0.2135	0.2469	0.1592
3-beta-D-glucuronosyl-3-beta-D-galactosyl-4-beta-D-galactosyl-O-beta-D-xylosylprotein[g]	3	1	2	0.2077	0.25644	0.25644	0.28761	0.8395	0.4512	0.4033	0.3681	0.1607
2-methyl-3-oxopropanoate[m]	7	2	5	0.13833	0.31767	1.4858	0.25631	0.8397	0.0029	0.1892	0.3413	0.1608
homovanillate[c]	9	3	6	0.12227	0.27137	0.51207	0.26384	0.8381	0.0958	0.2785	0.3046	0.1619
N-formylmethionyl-tRNA[c]	1	0	1	0.30969	0.30969	NA	0.30969	0.8383	NA	0.3552	0.3344	0.1619
2-(alpha-hydroxyethyl)thiamine-diphosphate[c]	2	0	2	0.2212	0.2212	NA	0.2212	0.8347	NA	0.5806	0.5469	0.1653
thiamin-PP[c]	2	0	2	0.2212	0.2212	NA	0.2212	0.8347	NA	0.5806	0.5469	0.1653
cysteine[c]	21	8	13	0.085607	0.29325	0.26251	0.30819	0.8353	0.389	0.1263	0.1056	0.1653
RNA-3-terminal-phosphate[c]	2	0	2	0.22103	0.22103	NA	0.22103	0.8346	NA	0.5811	0.5474	0.1654
RNA-terminal-2,3-cyclic-phosphate[c]	2	0	2	0.22103	0.22103	NA	0.22103	0.8346	NA	0.5811	0.5474	0.1654
proline[c]	16	7	9	0.088957	0.21571	0.23177	0.1645	0.8334	0.4883	0.5327	0.7473	0.1666
ADP-mannose[c]	1	0	1	0.30104	0.30104	NA	0.30104	0.8325	NA	0.3689	0.3462	0.1678
ADP-glucose[c]	1	0	1	0.30104	0.30104	NA	0.30104	0.8325	NA	0.3689	0.3462	0.1678
IDP[s]	6	2	4	0.13751	0.28699	0.27441	0.28699	0.8304	0.4909	0.276	0.2801	0.1696
oxalosuccinate[m]	6	2	4	0.13751	0.41487	0.74512	0.28699	0.8304	0.0518	0.0594	0.2801	0.1696
oxalosuccinate[c]	6	2	4	0.13751	0.41487	0.74512	0.28699	0.8304	0.0518	0.0594	0.2801	0.1696
tRNA(ala)[c]	2	0	2	0.21694	0.21694	NA	0.21694	0.8302	NA	0.5908	0.5577	0.1698
L-alanyl-tRNA(ala)[c]	2	0	2	0.21694	0.21694	NA	0.21694	0.8302	NA	0.5908	0.5577	0.1698
NH4+[c]	9	4	5	0.11644	0.2396	0.41746	0.17448	0.8277	0.1417	0.4097	0.6367	0.1727
pantothenate[c]	9	4	5	0.11644	0.2396	0.22608	0.2396	0.8277	0.5536	0.4097	0.3955	0.1727
UDP-xylose[r]	1	0	1	0.2948	0.2948	NA	0.2948	0.826	NA	0.3796	0.3584	0.1741
CO2[g]	1	0	1	0.2948	0.2948	NA	0.2948	0.826	NA	0.3796	0.3584	0.1741
UDP-glucuronate[r]	1	0	1	0.2948	0.2948	NA	0.2948	0.826	NA	0.3796	0.3584	0.1741
3-phosphoserine[c]	3	0	3	0.19166	0.19166	NA	0.19166	0.8256	NA	0.5763	0.5527	0.1745
L-tyrosyl-tRNA(tyr)[c]	3	0	3	0.19071	0.19071	NA	0.19071	0.8244	NA	0.5795	0.5556	0.1756
tRNA(tyr)[c]	3	0	3	0.19071	0.19071	NA	0.19071	0.8244	NA	0.5795	0.5556	0.1756
noradrenochrome[c]	5	2	3	0.1552	0.29594	1.1904	0.25438	0.8236	0.0119	0.2731	0.37	0.1768
adrenochrome[c]	5	2	3	0.1552	0.29594	1.1904	0.25438	0.8236	0.0119	0.2731	0.37	0.1768
L-dopachrome[c]	5	2	3	0.1552	0.29594	1.1904	0.25438	0.8236	0.0119	0.2731	0.37	0.1768
hexadecenal[c]	2	1	1	0.2079	0.22542	0.017523	0.43332	0.8216	0.9654	0.5703	0.1798	0.1784
1D-myo-inositol-1,4-bisphosphate[c]	7	2	5	0.12836	0.3248	0.74979	0.14849	0.821	0.0513	0.1733	0.7359	0.1792
adenine[c]	4	2	2	0.15531	0.40345	0.26038	0.40345	0.8205	0.521	0.1149	0.1668	0.1795
butyryl-CoA[m]	23	10	13	0.074759	0.27137	0.26752	0.27137	0.8195	0.3416	0.1835	0.1965	0.1809
chondroitin sulfate E (GalNAc4,6diS-GlcA), precursor 3[g]	2	0	2	0.205	0.205	NA	0.205	0.819	NA	0.6225	0.5905	0.181
chondroitin sulfate A (GalNAc4S-GlcA) and B (IdoA2S-GalNAc4S), precursor 2[g]	2	0	2	0.205	0.205	NA	0.205	0.819	NA	0.6225	0.5905	0.181
chondroitin sulfate D (GlcNAc6S-GlcA2S), precursor 3[g]	2	0	2	0.205	0.205	NA	0.205	0.819	NA	0.6225	0.5905	0.181
chondroitin sulfate C (GalNAc6S-GlcA), precursor 2[g]	2	0	2	0.205	0.205	NA	0.205	0.819	NA	0.6225	0.5905	0.181
chondroitin sulfate E (GalNAc4,6diS-GlcA), precursor 4[g]	2	0	2	0.205	0.205	NA	0.205	0.819	NA	0.6225	0.5905	0.181
chondroitin sulfate D (GlcNAc6S-GlcA2S), precursor 4[g]	2	0	2	0.205	0.205	NA	0.205	0.819	NA	0.6225	0.5905	0.181
chondroitin sulfate C (GalNAc6S-GlcA), precursor 3[g]	2	0	2	0.205	0.205	NA	0.205	0.819	NA	0.6225	0.5905	0.181
chondroitin sulfate A (GalNAc4S-GlcA) and B (IdoA2S-GalNAc4S), precursor 3[g]	2	0	2	0.205	0.205	NA	0.205	0.819	NA	0.6225	0.5905	0.181
spermine[c]	3	1	2	0.18748	0.35239	0.50979	0.26994	0.8184	0.1847	0.2212	0.411	0.1818
phenylalanine[c]	17	6	11	0.085607	0.21898	0.13748	0.2629	0.8167	0.8638	0.5001	0.2457	0.1838
acetyl-CoA[c]	65	30	35	0.044563	0.20824	0.34983	0.15196	0.8163	0.0217	0.627	0.9391	0.1841
tRNA(thr)[c]	4	0	4	0.15234	0.15234	NA	0.15234	0.8158	NA	0.7653	0.7552	0.1842
L-threonyl-tRNA(thr)[c]	4	0	4	0.15234	0.15234	NA	0.15234	0.8158	NA	0.7653	0.7552	0.1842
FMN[c]	3	1	2	0.1856	0.26577	0.26577	0.27111	0.8134	0.4369	0.381	0.4075	0.1867
riboflavin[c]	3	1	2	0.1856	0.26577	0.26577	0.27111	0.8134	0.4369	0.381	0.4075	0.1867
CMP-neuNGc[c]	3	1	2	0.1856	0.35661	0.7739	0.27111	0.8134	0.0774	0.2126	0.4075	0.1867
2-methylglutaconic acid[m]	2	1	1	0.19982	0.31666	0.11684	0.51648	0.8117	0.728	0.3653	0.1184	0.1883
2-methylglutaconyl-CoA[m]	2	1	1	0.19982	0.31666	0.11684	0.51648	0.8117	0.728	0.3653	0.1184	0.1883
(2E)-pentenoyl-CoA[m]	2	1	1	0.19965	0.5761	0.37645	0.77575	0.8117	0.2919	0.0844	0.0312	0.1883
(2E)-hexenoyl-CoA[m]	2	1	1	0.19965	0.5761	0.37645	0.77575	0.8117	0.2919	0.0844	0.0312	0.1883
N-formyl-GAR[c]	2	0	2	0.19662	0.19662	NA	0.19662	0.8087	NA	0.6454	0.6142	0.1913
leucine[m]	1	0	1	0.26993	0.26993	NA	0.26993	0.8086	NA	0.4102	0.394	0.1915
valine[m]	1	0	1	0.26993	0.26993	NA	0.26993	0.8086	NA	0.4102	0.394	0.1915
isoleucine[m]	1	0	1	0.26993	0.26993	NA	0.26993	0.8086	NA	0.4102	0.394	0.1915
D-xylose[c]	2	0	2	0.19575	0.19575	NA	0.19575	0.8073	NA	0.6477	0.6171	0.1927
[protein]-N6-(lipoyl)lysine[c]	2	1	1	0.19574	0.36887	0.17313	0.56461	0.8073	0.6027	0.277	0.089	0.1927
NADH[c]	77	36	41	0.039768	0.24501	0.26169	0.22382	0.8075	0.2586	0.1996	0.3474	0.1929
PG-CL pool[m]	1	0	1	0.26549	0.26549	NA	0.26549	0.8041	NA	0.4172	0.4018	0.1959
CL pool[m]	1	0	1	0.26549	0.26549	NA	0.26549	0.8041	NA	0.4172	0.4018	0.1959
spermidine monoaldehyde 2[c]	1	0	1	0.26553	0.26553	NA	0.26553	0.8042	NA	0.4172	0.4017	0.1959
spermidine monoaldehyde 1[c]	1	0	1	0.26553	0.26553	NA	0.26553	0.8042	NA	0.4172	0.4017	0.1959
spermine monoaldehyde[c]	1	0	1	0.26553	0.26553	NA	0.26553	0.8042	NA	0.4172	0.4017	0.1959
isoputreanine[c]	1	0	1	0.26553	0.26553	NA	0.26553	0.8042	NA	0.4172	0.4017	0.1959
putreanine[c]	1	0	1	0.26553	0.26553	NA	0.26553	0.8042	NA	0.4172	0.4017	0.1959
spermic acid 1[c]	1	0	1	0.26553	0.26553	NA	0.26553	0.8042	NA	0.4172	0.4017	0.1959
3-sulfinoalanine[c]	4	1	3	0.14276	0.18878	0.12266	0.2549	0.804	0.7188	0.6376	0.3694	0.196
alkyl-glycerone-3-phosphate[p]	1	0	1	0.2647	0.2647	NA	0.2647	0.8031	NA	0.4194	0.4037	0.1969
acylglycerone-phosphate[p]	1	0	1	0.2647	0.2647	NA	0.2647	0.8031	NA	0.4194	0.4037	0.1969
sphingosine[c]	3	1	2	0.1788	0.34469	0.42469	0.26175	0.803	0.2495	0.2317	0.4318	0.1973
GO3P[p]	2	0	2	0.19205	0.19205	NA	0.19205	0.8022	NA	0.6589	0.6264	0.1978
1-palmitoyl-dihydroxyacetone-phosphate[p]	2	0	2	0.19205	0.19205	NA	0.19205	0.8022	NA	0.6589	0.6264	0.1978
uridine[c]	4	1	3	0.14118	0.17985	0.71525	0.14793	0.8021	0.0905	0.6703	0.7023	0.1979
peptidylamidoglycolate[c]	1	0	1	0.26245	0.26245	NA	0.26245	0.8014	NA	0.4235	0.4072	0.1987
peptidylglycine[c]	1	0	1	0.26245	0.26245	NA	0.26245	0.8014	NA	0.4235	0.4072	0.1987
nm4masn[g]	1	0	1	0.26145	0.26145	NA	0.26145	0.8008	NA	0.4249	0.4081	0.1993
D-glucitol[c]	13	5	8	0.091015	0.31147	0.34062	0.19575	0.8003	0.2158	0.1259	0.5817	0.2001
cysteamine[c]	7	3	4	0.11644	0.3398	0.47627	0.20704	0.7983	0.1205	0.1499	0.5446	0.2021
dGTP[c]	26	11	15	0.064121	0.25397	0.24502	0.27029	0.7966	0.4204	0.2571	0.1866	0.2034
ITP[s]	4	1	3	0.13751	0.28699	0.51207	0.25631	0.7958	0.1819	0.3268	0.3654	0.2042
5beta-cholestane-3alpha,7alpha-diol[m]	4	1	3	0.13751	0.28699	0.51207	0.25631	0.7958	0.1819	0.3268	0.3654	0.2042
5beta-cholestane-3alpha,7alpha,26-triol[m]	4	1	3	0.13751	0.28699	0.51207	0.25631	0.7958	0.1819	0.3268	0.3654	0.2042
phenylacetate[c]	4	1	3	0.13751	0.28699	0.51207	0.25631	0.7958	0.1819	0.3268	0.3654	0.2042
histidine[s]	7	1	6	0.11542	0.23177	0.23177	0.18916	0.7958	0.4903	0.4444	0.608	0.2044
proline[s]	7	2	5	0.11542	0.23177	0.28174	0.21898	0.7958	0.4765	0.4444	0.4575	0.2044
1D-myo-inositol-bisdiphosphate-tetrakisphosphate[c]	1	0	1	0.25538	0.25538	NA	0.25538	0.7954	NA	0.4354	0.4178	0.2049
argininosuccinate[c]	2	0	2	0.18528	0.18528	NA	0.18528	0.7948	NA	0.6761	0.6478	0.2052
4-maleylacetoacetate[c]	1	0	1	0.25438	0.25438	NA	0.25438	0.7948	NA	0.4376	0.4185	0.2055
L-lactate[m]	4	2	2	0.13603	0.35123	0.2152	0.37058	0.7936	0.6203	0.1908	0.2111	0.2064
undecylic acid[c]	1	0	1	0.25285	0.25285	NA	0.25285	0.7929	NA	0.4398	0.4218	0.2071
heptylic acid[c]	1	0	1	0.25285	0.25285	NA	0.25285	0.7929	NA	0.4398	0.4218	0.2071
octanoic acid[c]	1	0	1	0.25285	0.25285	NA	0.25285	0.7929	NA	0.4398	0.4218	0.2071
decanoic acid[c]	1	0	1	0.25285	0.25285	NA	0.25285	0.7929	NA	0.4398	0.4218	0.2071
nonanoic acid[c]	1	0	1	0.25285	0.25285	NA	0.25285	0.7929	NA	0.4398	0.4218	0.2071
hexanoic acid[c]	1	0	1	0.25285	0.25285	NA	0.25285	0.7929	NA	0.4398	0.4218	0.2071
valeric acid[c]	1	0	1	0.25285	0.25285	NA	0.25285	0.7929	NA	0.4398	0.4218	0.2071
palmitate[p]	4	1	3	0.13568	0.16634	0.18073	0.15196	0.7929	0.59	0.7184	0.691	0.2071
(6Z,9Z,12Z,15Z,18Z,21Z)-THA[s]	1	0	1	0.25285	0.25285	NA	0.25285	0.7929	NA	0.4398	0.4218	0.2071
10,13,16,19-docosatetraenoic acid[s]	1	0	1	0.25285	0.25285	NA	0.25285	0.7929	NA	0.4398	0.4218	0.2071
nervonic acid[s]	1	0	1	0.25285	0.25285	NA	0.25285	0.7929	NA	0.4398	0.4218	0.2071
valeric acid[s]	1	0	1	0.25285	0.25285	NA	0.25285	0.7929	NA	0.4398	0.4218	0.2071
9-eicosenoic acid[s]	1	0	1	0.25285	0.25285	NA	0.25285	0.7929	NA	0.4398	0.4218	0.2071
DHA[s]	1	0	1	0.25285	0.25285	NA	0.25285	0.7929	NA	0.4398	0.4218	0.2071
nonanoic acid[s]	1	0	1	0.25285	0.25285	NA	0.25285	0.7929	NA	0.4398	0.4218	0.2071
DPA[s]	1	0	1	0.25285	0.25285	NA	0.25285	0.7929	NA	0.4398	0.4218	0.2071
9-heptadecylenic acid[s]	1	0	1	0.25285	0.25285	NA	0.25285	0.7929	NA	0.4398	0.4218	0.2071
decanoic acid[s]	1	0	1	0.25285	0.25285	NA	0.25285	0.7929	NA	0.4398	0.4218	0.2071
12,15,18,21-tetracosatetraenoic acid[s]	1	0	1	0.25285	0.25285	NA	0.25285	0.7929	NA	0.4398	0.4218	0.2071
oleate[s]	1	0	1	0.25285	0.25285	NA	0.25285	0.7929	NA	0.4398	0.4218	0.2071
cis-erucic acid[s]	1	0	1	0.25285	0.25285	NA	0.25285	0.7929	NA	0.4398	0.4218	0.2071
(13Z)-octadecenoic acid[s]	1	0	1	0.25285	0.25285	NA	0.25285	0.7929	NA	0.4398	0.4218	0.2071
palmitolate[s]	1	0	1	0.25285	0.25285	NA	0.25285	0.7929	NA	0.4398	0.4218	0.2071
(9Z,12Z,15Z,18Z,21Z)-TPA[s]	1	0	1	0.25285	0.25285	NA	0.25285	0.7929	NA	0.4398	0.4218	0.2071
behenic acid[s]	1	0	1	0.25285	0.25285	NA	0.25285	0.7929	NA	0.4398	0.4218	0.2071
stearidonic acid[s]	1	0	1	0.25285	0.25285	NA	0.25285	0.7929	NA	0.4398	0.4218	0.2071
(13Z,16Z)-docosadienoic acid[s]	1	0	1	0.25285	0.25285	NA	0.25285	0.7929	NA	0.4398	0.4218	0.2071
(10Z)-heptadecenoic acid[s]	1	0	1	0.25285	0.25285	NA	0.25285	0.7929	NA	0.4398	0.4218	0.2071
dihomo-gamma-linolenate[s]	1	0	1	0.25285	0.25285	NA	0.25285	0.7929	NA	0.4398	0.4218	0.2071
8,11-eicosadienoic acid[s]	1	0	1	0.25285	0.25285	NA	0.25285	0.7929	NA	0.4398	0.4218	0.2071
palmitate[s]	1	0	1	0.25285	0.25285	NA	0.25285	0.7929	NA	0.4398	0.4218	0.2071
(7Z)-octadecenoic acid[s]	1	0	1	0.25285	0.25285	NA	0.25285	0.7929	NA	0.4398	0.4218	0.2071
(9E)-tetradecenoic acid[s]	1	0	1	0.25285	0.25285	NA	0.25285	0.7929	NA	0.4398	0.4218	0.2071
ximenic acid[s]	1	0	1	0.25285	0.25285	NA	0.25285	0.7929	NA	0.4398	0.4218	0.2071
myristic acid[s]	1	0	1	0.25285	0.25285	NA	0.25285	0.7929	NA	0.4398	0.4218	0.2071
(4Z,7Z,10Z,13Z,16Z)-DPA[s]	1	0	1	0.25285	0.25285	NA	0.25285	0.7929	NA	0.4398	0.4218	0.2071
(7Z)-tetradecenoic acid[s]	1	0	1	0.25285	0.25285	NA	0.25285	0.7929	NA	0.4398	0.4218	0.2071
eicosanoate[s]	1	0	1	0.25285	0.25285	NA	0.25285	0.7929	NA	0.4398	0.4218	0.2071
pentadecylic acid[s]	1	0	1	0.25285	0.25285	NA	0.25285	0.7929	NA	0.4398	0.4218	0.2071
13,16,19-docosatrienoic acid[s]	1	0	1	0.25285	0.25285	NA	0.25285	0.7929	NA	0.4398	0.4218	0.2071
(6Z,9Z,12Z,15Z,18Z)-TPA[s]	1	0	1	0.25285	0.25285	NA	0.25285	0.7929	NA	0.4398	0.4218	0.2071
hexanoic acid[s]	1	0	1	0.25285	0.25285	NA	0.25285	0.7929	NA	0.4398	0.4218	0.2071
undecylic acid[s]	1	0	1	0.25285	0.25285	NA	0.25285	0.7929	NA	0.4398	0.4218	0.2071
(11Z,14Z)-eicosadienoic acid[s]	1	0	1	0.25285	0.25285	NA	0.25285	0.7929	NA	0.4398	0.4218	0.2071
adrenic acid[s]	1	0	1	0.25285	0.25285	NA	0.25285	0.7929	NA	0.4398	0.4218	0.2071
tricosanoic acid[s]	1	0	1	0.25285	0.25285	NA	0.25285	0.7929	NA	0.4398	0.4218	0.2071
cis-gondoic acid[s]	1	0	1	0.25285	0.25285	NA	0.25285	0.7929	NA	0.4398	0.4218	0.2071
(13Z)-eicosenoic acid[s]	1	0	1	0.25285	0.25285	NA	0.25285	0.7929	NA	0.4398	0.4218	0.2071
(6Z,9Z)-octadecadienoic acid[s]	1	0	1	0.25285	0.25285	NA	0.25285	0.7929	NA	0.4398	0.4218	0.2071
lignocerate[s]	1	0	1	0.25285	0.25285	NA	0.25285	0.7929	NA	0.4398	0.4218	0.2071
linoleate[s]	1	0	1	0.25285	0.25285	NA	0.25285	0.7929	NA	0.4398	0.4218	0.2071
heptylic acid[s]	1	0	1	0.25285	0.25285	NA	0.25285	0.7929	NA	0.4398	0.4218	0.2071
arachidonate[s]	1	0	1	0.25285	0.25285	NA	0.25285	0.7929	NA	0.4398	0.4218	0.2071
EPA[s]	1	0	1	0.25285	0.25285	NA	0.25285	0.7929	NA	0.4398	0.4218	0.2071
gamma-linolenate[s]	1	0	1	0.25285	0.25285	NA	0.25285	0.7929	NA	0.4398	0.4218	0.2071
cis-vaccenic acid[s]	1	0	1	0.25285	0.25285	NA	0.25285	0.7929	NA	0.4398	0.4218	0.2071
omega-3-arachidonic acid[s]	1	0	1	0.25285	0.25285	NA	0.25285	0.7929	NA	0.4398	0.4218	0.2071
linolenate[s]	1	0	1	0.25285	0.25285	NA	0.25285	0.7929	NA	0.4398	0.4218	0.2071
10,13,16-docosatriynoic acid[s]	1	0	1	0.25285	0.25285	NA	0.25285	0.7929	NA	0.4398	0.4218	0.2071
physeteric acid[s]	1	0	1	0.25285	0.25285	NA	0.25285	0.7929	NA	0.4398	0.4218	0.2071
tridecylic acid[s]	1	0	1	0.25285	0.25285	NA	0.25285	0.7929	NA	0.4398	0.4218	0.2071
7-palmitoleic acid[s]	1	0	1	0.25285	0.25285	NA	0.25285	0.7929	NA	0.4398	0.4218	0.2071
mead acid[s]	1	0	1	0.25285	0.25285	NA	0.25285	0.7929	NA	0.4398	0.4218	0.2071
stearate[s]	1	0	1	0.25285	0.25285	NA	0.25285	0.7929	NA	0.4398	0.4218	0.2071
elaidate[s]	1	0	1	0.25285	0.25285	NA	0.25285	0.7929	NA	0.4398	0.4218	0.2071
nonadecylic acid[s]	1	0	1	0.25285	0.25285	NA	0.25285	0.7929	NA	0.4398	0.4218	0.2071
margaric acid[s]	1	0	1	0.25285	0.25285	NA	0.25285	0.7929	NA	0.4398	0.4218	0.2071
octanoic acid[s]	1	0	1	0.25285	0.25285	NA	0.25285	0.7929	NA	0.4398	0.4218	0.2071
cis-cetoleic acid[s]	1	0	1	0.25285	0.25285	NA	0.25285	0.7929	NA	0.4398	0.4218	0.2071
cerotic acid[s]	1	0	1	0.25285	0.25285	NA	0.25285	0.7929	NA	0.4398	0.4218	0.2071
henicosanoic acid[s]	1	0	1	0.25285	0.25285	NA	0.25285	0.7929	NA	0.4398	0.4218	0.2071
(9Z,12Z,15Z,18Z)-TTA[s]	1	0	1	0.25285	0.25285	NA	0.25285	0.7929	NA	0.4398	0.4218	0.2071
(11Z,14Z,17Z)-eicosatrienoic acid[s]	1	0	1	0.25285	0.25285	NA	0.25285	0.7929	NA	0.4398	0.4218	0.2071
2-oxoglutaramate[c]	1	0	1	0.25116	0.25116	NA	0.25116	0.7915	NA	0.4423	0.4249	0.2089
(S)-dihydroorotate[c]	2	0	2	0.18138	0.18138	NA	0.18138	0.7905	NA	0.6864	0.6589	0.2095
propanoyl-CoA[m]	20	8	12	0.070976	0.23738	0.23738	0.22367	0.7904	0.4856	0.3749	0.4155	0.2096
3-phosphonooxypyruvate[c]	2	0	2	0.18034	0.18034	NA	0.18034	0.7896	NA	0.6883	0.6619	0.2104
3-methoxy-4-hydroxy-5-all-trans-decaprenylbenzoate[m]	1	0	1	0.24716	0.24716	NA	0.24716	0.7868	NA	0.4492	0.4341	0.2133
(13E)-11alpha-hydroxy-9,15-dioxoprost-13-enoate[c]	1	0	1	0.24501	0.24501	NA	0.24501	0.7855	NA	0.4528	0.4377	0.2146
O2-[m]	1	0	1	0.2447	0.2447	NA	0.2447	0.7854	NA	0.4534	0.4379	0.2147
alpha-D-galactose-1-phosphate[c]	2	0	2	0.175	0.175	NA	0.175	0.7832	NA	0.7025	0.676	0.2168
galactose-1-phosphate[c]	2	0	2	0.175	0.175	NA	0.175	0.7832	NA	0.7025	0.676	0.2168
20-oxo-LTB4[r]	6	2	4	0.11264	0.28699	1.4858	0.23144	0.7828	0.0029	0.276	0.4546	0.2172
20-oxo-LTB4[m]	6	2	4	0.11264	0.28699	1.4858	0.23144	0.7828	0.0029	0.276	0.4546	0.2172
20-oxo-LTB4[c]	6	2	4	0.11264	0.28699	1.4858	0.23144	0.7828	0.0029	0.276	0.4546	0.2172
5beta-cholestane-3alpha,7alpha,26-triol[c]	6	2	4	0.11264	0.26313	0.39101	0.23144	0.7828	0.2931	0.3539	0.4546	0.2172
20-oxo-LTE4[p]	6	2	4	0.11264	0.28699	1.4858	0.23144	0.7828	0.0029	0.276	0.4546	0.2172
m2emgacpail heparan sulfate[r]	2	1	1	0.1733	0.53341	0.36012	0.70671	0.7805	0.3068	0.1045	0.0433	0.2195
em3gacpail heparan sulfate[r]	2	1	1	0.1733	0.53341	0.36012	0.70671	0.7805	0.3068	0.1045	0.0433	0.2195
PE-LD pool[r]	2	1	1	0.1733	0.53341	0.36012	0.70671	0.7805	0.3068	0.1045	0.0433	0.2195
1,2-diacylglycerol-LD-PE pool[r]	2	1	1	0.1733	0.53341	0.36012	0.70671	0.7805	0.3068	0.1045	0.0433	0.2195
emem2gacpail heparan sulfate[r]	2	1	1	0.1733	0.53341	0.36012	0.70671	0.7805	0.3068	0.1045	0.0433	0.2195
Na+[c]	22	10	12	0.063855	0.25473	0.32252	0.23512	0.7797	0.1706	0.2733	0.3536	0.2203
Na+[s]	22	10	12	0.063855	0.25473	0.32252	0.23512	0.7797	0.1706	0.2733	0.3536	0.2203
carbamoyl-phosphate[c]	1	0	1	0.23749	0.23749	NA	0.23749	0.779	NA	0.4659	0.449	0.2212
N-carbamoyl-L-aspartate[c]	1	0	1	0.23749	0.23749	NA	0.23749	0.779	NA	0.4659	0.449	0.2212
adenosine[m]	5	2	3	0.12805	0.13442	0.28351	0.13442	0.7785	0.4731	0.806	0.7394	0.2216
guanosine[s]	5	2	3	0.12805	0.13442	0.28351	0.13442	0.7785	0.4731	0.806	0.7394	0.2216
cytidine[s]	5	2	3	0.12805	0.13442	0.28351	0.13442	0.7785	0.4731	0.806	0.7394	0.2216
UDP-glucose[r]	3	1	2	0.16285	0.41499	0.95486	0.28892	0.7751	0.0472	0.1412	0.3659	0.2249
PGP-CL pool[m]	1	0	1	0.23373	0.23373	NA	0.23373	0.7743	NA	0.4726	0.4553	0.226
orotate[c]	2	0	2	0.16726	0.16726	NA	0.16726	0.7733	NA	0.7211	0.6978	0.2267
peptide-2-(3-carboxy-3-aminopropyl)-L-histidine[c]	1	0	1	0.23305	0.23305	NA	0.23305	0.7733	NA	0.4745	0.4567	0.2269
peptide-2-[3-carboxy-3-(methylammonio)propyl]-L-histidine[c]	1	0	1	0.23305	0.23305	NA	0.23305	0.7733	NA	0.4745	0.4567	0.2269
cystine[c]	3	0	3	0.15988	0.15988	NA	0.15988	0.7728	NA	0.6798	0.6718	0.2275
thioredoxin[m]	3	1	2	0.15988	0.24502	0.24502	0.20322	0.7728	0.4658	0.4337	0.5956	0.2275
oxidized thioredoxin[m]	3	1	2	0.15988	0.24502	0.24502	0.20322	0.7728	0.4658	0.4337	0.5956	0.2275
lactaldehyde[c]	8	3	5	0.095825	0.21257	0.51207	0.20658	0.7721	0.0958	0.5542	0.5027	0.2279
5-hydroxytryptophol[c]	2	0	2	0.16442	0.16442	NA	0.16442	0.7706	NA	0.7291	0.7047	0.2294
3,4-dihydroxyphenylethyleneglycol[c]	2	0	2	0.16442	0.16442	NA	0.16442	0.7706	NA	0.7291	0.7047	0.2294
isocitrate[m]	13	5	8	0.079548	0.24336	0.24336	0.2212	0.7711	0.4543	0.3663	0.4574	0.2294
PI pool[c]	47	22	25	0.040464	0.20982	0.2242	0.19918	0.7696	0.529	0.5867	0.5798	0.2312
m7G(5')pppR-RNA[c]	2	0	2	0.16216	0.16216	NA	0.16216	0.767	NA	0.7365	0.7109	0.233
G(5)pppR-RNA[c]	2	0	2	0.16221	0.16221	NA	0.16221	0.767	NA	0.7365	0.7108	0.233
hydrochloride[c]	3	1	2	0.1552	0.45196	2.0848	0.30358	0.7668	0.006	0.1066	0.3327	0.2333
hydrobromic acid[c]	3	1	2	0.1552	0.45196	2.0848	0.30358	0.7668	0.006	0.1066	0.3327	0.2333
2,3-dihydro-2-S-glutathionyl-3-hydroxy bromobenzene[c]	3	1	2	0.1552	0.45196	2.0848	0.30358	0.7668	0.006	0.1066	0.3327	0.2333
3,4-dihydro-3-hydroxy-4-S-glutathionyl bromobenzene[c]	3	1	2	0.1552	0.45196	2.0848	0.30358	0.7668	0.006	0.1066	0.3327	0.2333
7,8-dihydro-7-hydroxy-8-S-glutathionyl-benzo[a]pyrene[c]	3	1	2	0.1552	0.45196	2.0848	0.30358	0.7668	0.006	0.1066	0.3327	0.2333
2-bromoacetaldehyde[c]	3	1	2	0.1552	0.45196	2.0848	0.30358	0.7668	0.006	0.1066	0.3327	0.2333
2-(S-glutathionyl)acetyl chloride[c]	3	1	2	0.1552	0.45196	2.0848	0.30358	0.7668	0.006	0.1066	0.3327	0.2333
aflatoxin B1-exo-8,9-epoxide-GSH[c]	3	1	2	0.1552	0.45196	2.0848	0.30358	0.7668	0.006	0.1066	0.3327	0.2333
(1R)-hydroxy-(2R)-glutathionyl-1,2-dihydronaphthalene[c]	3	1	2	0.1552	0.45196	2.0848	0.30358	0.7668	0.006	0.1066	0.3327	0.2333
S-(2,2-dichloro-1-hydroxy)ethyl glutathione[c]	3	1	2	0.1552	0.45196	2.0848	0.30358	0.7668	0.006	0.1066	0.3327	0.2333
2-(S-glutathionyl)acetyl glutathione[c]	3	1	2	0.1552	0.45196	2.0848	0.30358	0.7668	0.006	0.1066	0.3327	0.2333
S-(1,2-dichlorovinyl)glutathione[c]	3	1	2	0.1552	0.45196	2.0848	0.30358	0.7668	0.006	0.1066	0.3327	0.2333
1-nitro-7-hydroxy-8-glutathionyl-7,8-dihydronaphthalene[c]	3	1	2	0.1552	0.45196	2.0848	0.30358	0.7668	0.006	0.1066	0.3327	0.2333
S-(formylmethyl)glutathione[c]	3	1	2	0.1552	0.45196	2.0848	0.30358	0.7668	0.006	0.1066	0.3327	0.2333
(1S)-hydroxy-(2S)-glutathionyl-1,2-dihydronaphthalene[c]	3	1	2	0.1552	0.45196	2.0848	0.30358	0.7668	0.006	0.1066	0.3327	0.2333
1-nitro-5-hydroxy-6-glutathionyl-5,6-dihydronaphthalene[c]	3	1	2	0.1552	0.45196	2.0848	0.30358	0.7668	0.006	0.1066	0.3327	0.2333
1-nitro-5-glutathionyl-6-hydroxy-5,6-dihydronaphthalene[c]	3	1	2	0.1552	0.45196	2.0848	0.30358	0.7668	0.006	0.1066	0.3327	0.2333
1-nitro-7-glutathionyl-8-hydroxy-7,8-dihydronaphthalene[c]	3	1	2	0.1552	0.45196	2.0848	0.30358	0.7668	0.006	0.1066	0.3327	0.2333
4,5-dihydro-4-hydroxy-5-S-glutathionyl-benzo[a]pyrene[c]	3	1	2	0.1552	0.45196	2.0848	0.30358	0.7668	0.006	0.1066	0.3327	0.2333
S-(2-chloroacetyl)glutathione[c]	3	1	2	0.1552	0.45196	2.0848	0.30358	0.7668	0.006	0.1066	0.3327	0.2333
2,5-dihydroxybenzoate[c]	1	0	1	0.22441	0.22441	NA	0.22441	0.7656	NA	0.4888	0.4729	0.2346
gentisate aldehyde[c]	1	0	1	0.22441	0.22441	NA	0.22441	0.7656	NA	0.4888	0.4729	0.2346
folate[m]	1	0	1	0.22441	0.22441	NA	0.22441	0.7656	NA	0.4888	0.4729	0.2346
guanidinoacetate[c]	1	0	1	0.2242	0.2242	NA	0.2242	0.7652	NA	0.4893	0.4736	0.2348
indoleacetate[c]	5	1	4	0.12227	0.25631	0.51207	0.18929	0.7653	0.1819	0.3767	0.6102	0.2351
vanillylmandelate[c]	5	1	4	0.12227	0.25631	0.51207	0.18929	0.7653	0.1819	0.3767	0.6102	0.2351
G00144[r]	1	0	1	0.22183	0.22183	NA	0.22183	0.7627	NA	0.4931	0.4781	0.2374
6-(alpha-D-glucosaminyl)-1-phosphatidyl-1D-myo-inositol[c]	1	0	1	0.22183	0.22183	NA	0.22183	0.7627	NA	0.4931	0.4781	0.2374
glucosaminyl-acylphosphatidylinositol[c]	1	0	1	0.22183	0.22183	NA	0.22183	0.7627	NA	0.4931	0.4781	0.2374
heparan sulfate, degradation product 5[l]	1	0	1	0.22164	0.22164	NA	0.22164	0.7625	NA	0.4937	0.4786	0.2376
heparan sulfate, degradation product 6[l]	1	0	1	0.22164	0.22164	NA	0.22164	0.7625	NA	0.4937	0.4786	0.2376
heparan sulfate, free chain[l]	1	0	1	0.22164	0.22164	NA	0.22164	0.7625	NA	0.4937	0.4786	0.2376
heparan sulfate, degradation product 1[l]	1	0	1	0.22164	0.22164	NA	0.22164	0.7625	NA	0.4937	0.4786	0.2376
heparan sulfate, degradation product 11[l]	1	0	1	0.22164	0.22164	NA	0.22164	0.7625	NA	0.4937	0.4786	0.2376
heparan sulfate, degradation product 12[l]	1	0	1	0.22164	0.22164	NA	0.22164	0.7625	NA	0.4937	0.4786	0.2376
dehydroalanine[c]	1	0	1	0.21787	0.21787	NA	0.21787	0.7588	NA	0.5007	0.4849	0.2413
tRNA(trp)[c]	2	0	2	0.15428	0.15428	NA	0.15428	0.7572	NA	0.754	0.734	0.2428
L-tryptophanyl-tRNA(trp)[c]	2	0	2	0.15428	0.15428	NA	0.15428	0.7572	NA	0.754	0.734	0.2428
L-arginyl-protein[c]	1	0	1	0.21425	0.21425	NA	0.21425	0.7551	NA	0.5083	0.4928	0.2449
1-phosphatidyl-myo-inositol-3,5-bisphosphate[c]	27	11	16	0.055368	0.19918	0.063767	0.23496	0.7543	0.9975	0.6582	0.3452	0.2461
uracil[c]	4	2	2	0.11241	0.49794	0.38553	0.76301	0.7535	0.3015	0.0478	0.0128	0.2465
prostaglandin E2[r]	1	0	1	0.21186	0.21186	NA	0.21186	0.7526	NA	0.5131	0.4989	0.2476
5-(D-galactosyloxy)-L-lysine-procollagen[c]	2	1	1	0.15087	0.18669	0.035827	0.33756	0.752	0.9155	0.6723	0.293	0.248
1-phosphatidyl-1D-myo-inositol-3-phosphate[c]	32	14	18	0.047916	0.2045	0.1639	0.23496	0.7512	0.8432	0.6297	0.3383	0.2488
1-phosphatidyl-1D-myo-inositol-5-phosphate[c]	30	12	18	0.047916	0.18899	0.13679	0.18899	0.7501	0.9225	0.7517	0.6494	0.2499
phosphatidylinositol-3,5-bisphosphate[c]	30	12	18	0.047916	0.18899	0.13679	0.18899	0.7501	0.9225	0.7517	0.6494	0.2499
orotidine-5-phosphate[c]	1	0	1	0.20925	0.20925	NA	0.20925	0.7505	NA	0.5176	0.5041	0.2499
1D-myo-inositol-1,3,4,5,6-pentakisphosphate[c]	2	1	1	0.14871	0.18208	0.033362	0.33079	0.749	0.9233	0.6853	0.3026	0.251
chondroitin sulfate precursor (GalNAc-GlcA-(Gal)2-Xyl-L-Ser (protein))[g]	1	0	1	0.2077	0.2077	NA	0.2077	0.7483	NA	0.5202	0.507	0.2519
chloral hydrate[c]	1	0	1	0.20658	0.20658	NA	0.20658	0.748	NA	0.521	0.5079	0.2521
5beta-cholestane-3alpha,7alpha,12alpha,26-tetrol[m]	1	0	1	0.20658	0.20658	NA	0.20658	0.748	NA	0.521	0.5079	0.2521
20-hydroxy-LTE4[p]	1	0	1	0.20658	0.20658	NA	0.20658	0.748	NA	0.521	0.5079	0.2521
20-OH-LTB4[c]	1	0	1	0.20658	0.20658	NA	0.20658	0.748	NA	0.521	0.5079	0.2521
20-OH-LTB4[m]	1	0	1	0.20658	0.20658	NA	0.20658	0.748	NA	0.521	0.5079	0.2521
20-OH-LTB4[r]	1	0	1	0.20658	0.20658	NA	0.20658	0.748	NA	0.521	0.5079	0.2521
[protein]-L-tyrosine[c]	70	34	36	0.030365	0.23862	0.26872	0.18813	0.7478	0.2205	0.265	0.7071	0.2522
4-methylthio-2-oxobutanoic acid[c]	1	0	1	0.20558	0.20558	NA	0.20558	0.7475	NA	0.5239	0.5092	0.2526
3-(methylthio)propionic acid[c]	1	0	1	0.20558	0.20558	NA	0.20558	0.7475	NA	0.5239	0.5092	0.2526
3,4-dihydroxy-5-all-trans-decaprenylbenzoate[m]	2	0	2	0.14613	0.14613	NA	0.14613	0.7456	NA	0.7765	0.7551	0.2544
(S)-3-hydroxyhexadecanoyl-CoA[m]	3	1	2	0.13833	0.20199	0.20199	0.25109	0.7452	0.5492	0.5502	0.4602	0.255
3(S)-hydroxy-dihomo-gamma-linolenoyl-CoA[m]	3	1	2	0.13833	0.20199	0.20199	0.25109	0.7452	0.5492	0.5502	0.4602	0.255
(S)-hydroxyoctanoyl-CoA[m]	3	1	2	0.13833	0.36386	0.37645	0.25109	0.7452	0.2919	0.1995	0.4602	0.255
(3S)-3-hydroxy-cis,cis-palmito-7,10-dienoyl-CoA[m]	3	1	2	0.13833	0.20199	0.20199	0.25109	0.7452	0.5492	0.5502	0.4602	0.255
(S)-3-hydroxy-11-cis-octadecenoyl-CoA[m]	3	1	2	0.13833	0.20199	0.20199	0.25109	0.7452	0.5492	0.5502	0.4602	0.255
3(S)-hydroxy-13-cis-eicosenoyl-CoA[m]	3	1	2	0.13833	0.20199	0.20199	0.25109	0.7452	0.5492	0.5502	0.4602	0.255
(S)-hydroxydecanoyl-CoA[m]	3	1	2	0.13833	0.36386	0.37645	0.25109	0.7452	0.2919	0.1995	0.4602	0.255
(S)-3-hydroxy-7-hexadecenoyl-CoA[m]	3	1	2	0.13833	0.20199	0.20199	0.25109	0.7452	0.5492	0.5502	0.4602	0.255
3-hydroxytridecanoyl-CoA[m]	3	1	2	0.13833	0.20199	0.20199	0.25109	0.7452	0.5492	0.5502	0.4602	0.255
3-hydroxyheneicosanoyl-CoA[m]	3	1	2	0.13833	0.20199	0.20199	0.25109	0.7452	0.5492	0.5502	0.4602	0.255
3(S)-hydroxy-(6Z,9Z,12Z)-octadecatrienoyl-CoA[m]	3	1	2	0.13833	0.20199	0.20199	0.25109	0.7452	0.5492	0.5502	0.4602	0.255
(3S)-3-hydroxylinoleoyl-CoA[m]	3	1	2	0.13833	0.20199	0.20199	0.25109	0.7452	0.5492	0.5502	0.4602	0.255
3-hydroxypentanoyl-CoA[m]	3	1	2	0.13833	0.36386	0.37645	0.25109	0.7452	0.2919	0.1995	0.4602	0.255
cis-(3S)-hydroxytetradec-7-enoyl-CoA[m]	3	1	2	0.13833	0.20199	0.20199	0.25109	0.7452	0.5492	0.5502	0.4602	0.255
3(S)-hydroxy-11-cis-eicosenoyl-CoA[m]	3	1	2	0.13833	0.20199	0.20199	0.25109	0.7452	0.5492	0.5502	0.4602	0.255
(S)-3-hydroxytetradecanoyl-CoA[m]	3	1	2	0.13833	0.20199	0.20199	0.25109	0.7452	0.5492	0.5502	0.4602	0.255
(3S)-3-hydroxydodec-cis-6-enoyl-CoA[m]	3	1	2	0.13833	0.20199	0.20199	0.25109	0.7452	0.5492	0.5502	0.4602	0.255
3-hydroxynonanoyl-CoA[m]	3	1	2	0.13833	0.36386	0.37645	0.25109	0.7452	0.2919	0.1995	0.4602	0.255
cis-(3S)-hydroxytetradec-5-enoyl-CoA[m]	3	1	2	0.13833	0.20199	0.20199	0.25109	0.7452	0.5492	0.5502	0.4602	0.255
3-hydroxydocosanoyl-CoA[m]	3	1	2	0.13833	0.20199	0.20199	0.25109	0.7452	0.5492	0.5502	0.4602	0.255
3(S)-hydroxy-13-cis-docosenoyl-CoA[m]	3	1	2	0.13833	0.20199	0.20199	0.25109	0.7452	0.5492	0.5502	0.4602	0.255
(S)-hydroxyhexanoyl-CoA[m]	3	1	2	0.13833	0.36386	0.37645	0.25109	0.7452	0.2919	0.1995	0.4602	0.255
(S)-3-hydroxyoleyleoyl-CoA[m]	3	1	2	0.13833	0.20199	0.20199	0.25109	0.7452	0.5492	0.5502	0.4602	0.255
3-hydroxypentadecanoyl-CoA[m]	3	1	2	0.13833	0.20199	0.20199	0.25109	0.7452	0.5492	0.5502	0.4602	0.255
(S)-3-hydroxypalmitoleoyl-CoA[m]	3	1	2	0.13833	0.20199	0.20199	0.25109	0.7452	0.5492	0.5502	0.4602	0.255
3-hydroxyundecanoyl-CoA[m]	3	1	2	0.13833	0.36386	0.37645	0.25109	0.7452	0.2919	0.1995	0.4602	0.255
3-hydroxyheptadecanoyl-CoA[m]	3	1	2	0.13833	0.20199	0.20199	0.25109	0.7452	0.5492	0.5502	0.4602	0.255
3-hydroxynonadecanoyl-CoA[m]	3	1	2	0.13833	0.20199	0.20199	0.25109	0.7452	0.5492	0.5502	0.4602	0.255
(S)-3-hydroxydodecanoyl-CoA[m]	3	1	2	0.13833	0.20199	0.20199	0.25109	0.7452	0.5492	0.5502	0.4602	0.255
16,18-oxo-18-CoA-dinor-LTE4[p]	3	1	2	0.13833	0.13833	0.13034	0.25109	0.7452	0.703	0.7426	0.4602	0.255
(S)-3-hydroxybutyryl-CoA[m]	3	1	2	0.13833	0.36386	0.37645	0.25109	0.7452	0.2919	0.1995	0.4602	0.255
3-hydroxyheptanoyl-CoA[m]	3	1	2	0.13833	0.36386	0.37645	0.25109	0.7452	0.2919	0.1995	0.4602	0.255
3-hydroxyeicosanoyl-CoA[m]	3	1	2	0.13833	0.20199	0.20199	0.25109	0.7452	0.5492	0.5502	0.4602	0.255
3(S)-hydroxy-(5Z,8Z)-tetradecadienoyl-CoA[m]	3	1	2	0.13833	0.20199	0.20199	0.25109	0.7452	0.5492	0.5502	0.4602	0.255
3-hydroxyoctadecanoyl-CoA[m]	3	1	2	0.13833	0.20199	0.20199	0.25109	0.7452	0.5492	0.5502	0.4602	0.255
N(omega)-(ADP-D-ribosyl)-L-arginine[c]	1	0	1	0.20416	0.20416	NA	0.20416	0.7442	NA	0.528	0.5157	0.2558
[protein]-L-arginine[c]	1	0	1	0.20416	0.20416	NA	0.20416	0.7442	NA	0.528	0.5157	0.2558
[protein]-omega-N-(ADP-D-ribosyl)-L-arginine[c]	1	0	1	0.20416	0.20416	NA	0.20416	0.7442	NA	0.528	0.5157	0.2558
chondroitin sulfate D (GlcNAc6S-GlcA2S) precursor 2[g]	1	0	1	0.2023	0.2023	NA	0.2023	0.7429	NA	0.5315	0.5176	0.2573
chondroitin sulfate E (GalNAc4,6diS-GlcA), precursor 2[g]	1	0	1	0.2023	0.2023	NA	0.2023	0.7429	NA	0.5315	0.5176	0.2573
chondroitin sulfate A (GalNAc4S-GlcA), B (IdoA2S-GalNAc4S), and E (GalNAc4,6diS-GlcA), precursor 1[g]	1	0	1	0.2023	0.2023	NA	0.2023	0.7429	NA	0.5315	0.5176	0.2573
chondroitin sulfate C (GalNAc6S-GlcA) and D (GlcNAc6S-GlcA2S), precursor 1[g]	1	0	1	0.2023	0.2023	NA	0.2023	0.7429	NA	0.5315	0.5176	0.2573
[pyruvate dehydrogenase (acetyl transferring)]-phosphate[c]	2	1	1	0.14301	0.16215	0.019145	0.30516	0.7418	0.9604	0.7365	0.3413	0.2582
[pyruvate dehydrogenase (acetyl transferring)][c]	2	1	1	0.14301	0.16215	0.019145	0.30516	0.7418	0.9604	0.7365	0.3413	0.2582
5-methyltetrahydropteroyltri-L-glutamate[c]	1	0	1	0.20034	0.20034	NA	0.20034	0.7419	NA	0.5342	0.5203	0.2582
tetrahydropteroyltri-L-glutamate[c]	1	0	1	0.20034	0.20034	NA	0.20034	0.7419	NA	0.5342	0.5203	0.2582
GMP[m]	1	0	1	0.19928	0.19928	NA	0.19928	0.7407	NA	0.5362	0.5221	0.2594
4(R),8-dimethyl-nonanoyl-CoA[m]	3	1	2	0.13287	0.26652	0.26652	0.45431	0.7395	0.4362	0.3793	0.1167	0.2606
2(S),6-dimethyl-heptanoyl-CoA[m]	3	1	2	0.13287	0.26652	0.26652	0.45431	0.7395	0.4362	0.3793	0.1167	0.2606
(2E)-octenoyl-CoA[m]	3	1	2	0.13287	0.3604	0.37645	0.24663	0.7395	0.2919	0.2043	0.4715	0.2606
heparan sulfate, precursor 1[g]	4	2	2	0.10403	0.25878	0.15476	0.31432	0.7389	0.7714	0.4029	0.309	0.2611
1-phosphatidyl-1D-myo-inositol-5-phosphate[r]	28	12	16	0.047916	0.2045	0.13679	0.23496	0.7388	0.9225	0.6171	0.3452	0.2612
1-phosphatidyl-1D-myo-inositol-3,4-bisphosphate[c]	28	11	17	0.047916	0.18899	0.11798	0.19918	0.7388	0.9483	0.7402	0.5599	0.2612
1-phosphatidyl-1D-myo-inositol-5-phosphate[g]	28	12	16	0.047916	0.2045	0.13679	0.23496	0.7388	0.9225	0.6171	0.3452	0.2612
3-demethylubiquinol-10[m]	2	0	2	0.13935	0.13935	NA	0.13935	0.7371	NA	0.793	0.7754	0.2629
beta-D-glucose-6-phosphate[c]	4	2	2	0.10308	0.19882	0.095738	0.30842	0.7366	0.9029	0.5997	0.3233	0.2634
bilirubin[c]	1	0	1	0.19349	0.19349	NA	0.19349	0.7361	NA	0.5473	0.5307	0.2641
3-methyl-2-oxobutanoate-dehydrogenase-phosphate[c]	1	0	1	0.1924	0.1924	NA	0.1924	0.7353	NA	0.5497	0.533	0.2648
3-methyl-2-oxobutanoate-dehydrogenase[c]	1	0	1	0.1924	0.1924	NA	0.1924	0.7353	NA	0.5497	0.533	0.2648
nm2masn[g]	2	0	2	0.13707	0.13707	NA	0.13707	0.7348	NA	0.7996	0.7813	0.2652
1-phosphatidyl-1D-myo-inositol-4-phosphate[c]	35	16	19	0.040464	0.19971	0.19073	0.27073	0.7351	0.7241	0.6693	0.1574	0.2656
arachidonyl-CoA[c]	42	21	21	0.036194	0.25625	0.32321	0.17005	0.7326	0.0867	0.1881	0.8104	0.2674
UDP[g]	28	13	15	0.046	0.26043	0.22642	0.29701	0.7315	0.5139	0.2172	0.1123	0.2685
[protein]-tyrosine-phosphate[c]	68	33	35	0.030365	0.20899	0.25897	0.1856	0.7311	0.2825	0.6295	0.725	0.2689
heptadecanoyl-CoA[c]	38	19	19	0.039619	0.27331	0.44843	0.17005	0.7308	0.0047	0.1123	0.7968	0.2692
SM pool[c]	11	5	6	0.073733	0.19216	0.30737	0.1271	0.7309	0.283	0.6478	0.8693	0.2697
NADP+[m]	38	15	23	0.039527	0.25066	0.35918	0.22893	0.7301	0.0645	0.2313	0.3583	0.2699
GDP[g]	3	0	3	0.12747	0.12747	NA	0.12747	0.7277	NA	0.7804	0.7673	0.2725
H+[g]	3	0	3	0.12747	0.12747	NA	0.12747	0.7277	NA	0.7804	0.7673	0.2725
dCMP[c]	14	7	7	0.060465	0.26388	0.19488	0.33058	0.7267	0.6441	0.2724	0.1271	0.2733
L-aspartyl-tRNA(asp)[c]	3	0	3	0.1267	0.1267	NA	0.1267	0.7266	NA	0.7816	0.7693	0.2735
tRNA(asp)[c]	3	0	3	0.1267	0.1267	NA	0.1267	0.7266	NA	0.7816	0.7693	0.2735
cytochrome-C[m]	1	0	1	0.18621	0.18621	NA	0.18621	0.7265	NA	0.5629	0.5507	0.2739
apocytochrome-C[m]	1	0	1	0.18621	0.18621	NA	0.18621	0.7265	NA	0.5629	0.5507	0.2739
Pi[r]	25	10	15	0.048471	0.21655	0.22458	0.21655	0.7257	0.5232	0.5187	0.4537	0.275
ADP[g]	11	5	6	0.071456	0.25065	0.063767	0.29237	0.7251	0.9781	0.3534	0.2191	0.2751
mitothioredoxin[m]	4	1	3	0.096915	0.20245	0.24502	0.15988	0.7244	0.4658	0.5859	0.6718	0.2756
mitooxidized thioredoxin[m]	4	1	3	0.096915	0.20245	0.24502	0.15988	0.7244	0.4658	0.5859	0.6718	0.2756
tRNA(lys)[c]	2	0	2	0.12936	0.12936	NA	0.12936	0.7235	NA	0.8206	0.8052	0.2765
L-lysyl-tRNA(lys)[c]	2	0	2	0.12936	0.12936	NA	0.12936	0.7235	NA	0.8206	0.8052	0.2765
putrescine[c]	4	1	3	0.096088	0.34864	0.50979	0.18748	0.7227	0.1847	0.1955	0.5668	0.2773
FAD[c]	18	8	10	0.053382	0.38219	0.42219	0.27194	0.7223	0.0626	0.0139	0.218	0.2777
2-lysolecithin pool[c]	15	7	8	0.059275	0.30737	0.40557	0.14004	0.7202	0.098	0.1267	0.8433	0.2799
dihydrofolate[c]	3	0	3	0.12282	0.12282	NA	0.12282	0.7196	NA	0.7943	0.783	0.2805
nicotinamide D-ribonucleotide[c]	5	2	3	0.10151	0.12805	0.28351	0.12805	0.7197	0.4731	0.8295	0.7647	0.2807
dopaminochrome[c]	6	2	4	0.084105	0.27516	1.1904	0.20479	0.7183	0.0119	0.3153	0.5516	0.2817
5beta-cholestan-3alpha,7alpha,12alpha-triol[m]	2	0	2	0.12584	0.12584	NA	0.12584	0.7171	NA	0.8304	0.8154	0.2829
UDP-glucose[g]	2	1	1	0.12474	0.51149	0.38675	0.63623	0.7159	0.2819	0.119	0.064	0.2841
ethanol[c]	2	0	2	0.12434	0.12434	NA	0.12434	0.7152	NA	0.8339	0.8195	0.2848
sphinganine[r]	1	0	1	0.1788	0.1788	NA	0.1788	0.7151	NA	0.5823	0.5702	0.2852
sphingosine[r]	1	0	1	0.1788	0.1788	NA	0.1788	0.7151	NA	0.5823	0.5702	0.2852
phosphatidylinositol-3,4,5-trisphosphate[c]	29	11	18	0.040464	0.17751	0.063767	0.17816	0.7149	0.9975	0.8203	0.7298	0.286
PC-LD pool[g]	2	1	1	0.12338	0.47787	0.35449	0.60124	0.7139	0.3138	0.1429	0.0767	0.2861
ceramide pool[g]	2	1	1	0.12338	0.47787	0.35449	0.60124	0.7139	0.3138	0.1429	0.0767	0.2861
SM pool[g]	2	1	1	0.12338	0.47787	0.35449	0.60124	0.7139	0.3138	0.1429	0.0767	0.2861
1,2-diacylglycerol-LD-TAG pool[g]	2	1	1	0.12338	0.47787	0.35449	0.60124	0.7139	0.3138	0.1429	0.0767	0.2861
1D-myo-inositol-1,3,4,5-tetrakisphosphate[c]	6	2	4	0.081793	0.21732	0.50205	0.13843	0.7137	0.1698	0.5195	0.8037	0.2863
dihydrofolate[m]	2	0	2	0.122	0.122	NA	0.122	0.7115	NA	0.8383	0.8255	0.2885
fatty acid-ligands[n]	13	6	7	0.059019	0.20003	0.20065	0.19508	0.7097	0.6399	0.5987	0.552	0.291
PPARA[n]	13	6	7	0.059019	0.20003	0.20065	0.19508	0.7097	0.6399	0.5987	0.552	0.291
L-arabinose[c]	1	0	1	0.17295	0.17295	NA	0.17295	0.7079	NA	0.5954	0.5844	0.2922
hydroxyacetone[c]	1	0	1	0.17295	0.17295	NA	0.17295	0.7079	NA	0.5954	0.5844	0.2922
L-arabitol[c]	1	0	1	0.17295	0.17295	NA	0.17295	0.7079	NA	0.5954	0.5844	0.2922
4-methylpentan-1-ol[c]	1	0	1	0.17295	0.17295	NA	0.17295	0.7079	NA	0.5954	0.5844	0.2922
galactitol[c]	1	0	1	0.17295	0.17295	NA	0.17295	0.7079	NA	0.5954	0.5844	0.2922
isocaproic-aldehyde[c]	1	0	1	0.17295	0.17295	NA	0.17295	0.7079	NA	0.5954	0.5844	0.2922
hydroxide[c]	2	1	1	0.11838	0.28922	0.17084	0.4076	0.7066	0.6074	0.4228	0.2095	0.2934
dynorphin A-(1-8)[c]	1	0	1	0.17262	0.17262	NA	0.17262	0.7066	NA	0.5967	0.5856	0.2935
dynorphin A-(1-5)[c]	1	0	1	0.17262	0.17262	NA	0.17262	0.7066	NA	0.5967	0.5856	0.2935
dynorphin A-(6-8)[c]	1	0	1	0.17262	0.17262	NA	0.17262	0.7066	NA	0.5967	0.5856	0.2935
reduced vitamin K[c]	1	0	1	0.17209	0.17209	NA	0.17209	0.7057	NA	0.598	0.5872	0.2943
vitamin K[c]	1	0	1	0.17209	0.17209	NA	0.17209	0.7057	NA	0.598	0.5872	0.2943
leukotriene C4[s]	1	0	1	0.17104	0.17104	NA	0.17104	0.704	NA	0.6007	0.5893	0.2961
testosterone glucuronide[c]	1	0	1	0.17104	0.17104	NA	0.17104	0.704	NA	0.6007	0.5893	0.2961
testosterone glucuronide[s]	1	0	1	0.17104	0.17104	NA	0.17104	0.704	NA	0.6007	0.5893	0.2961
5alpha-dihydrotestosterone-glucuronide[s]	1	0	1	0.17104	0.17104	NA	0.17104	0.704	NA	0.6007	0.5893	0.2961
etiocholan-3alpha-ol-17-one 3-glucuronide[s]	1	0	1	0.17104	0.17104	NA	0.17104	0.704	NA	0.6007	0.5893	0.2961
bilirubin-monoglucuronoside[c]	1	0	1	0.17104	0.17104	NA	0.17104	0.704	NA	0.6007	0.5893	0.2961
androsterone-glucuronide[c]	1	0	1	0.17104	0.17104	NA	0.17104	0.704	NA	0.6007	0.5893	0.2961
5alpha-dihydrotestosterone-glucuronide[c]	1	0	1	0.17104	0.17104	NA	0.17104	0.704	NA	0.6007	0.5893	0.2961
etiocholan-3alpha-ol-17-one 3-glucuronide[c]	1	0	1	0.17104	0.17104	NA	0.17104	0.704	NA	0.6007	0.5893	0.2961
16-glucuronide-estriol[s]	1	0	1	0.17104	0.17104	NA	0.17104	0.704	NA	0.6007	0.5893	0.2961
androsterone-glucuronide[s]	1	0	1	0.17104	0.17104	NA	0.17104	0.704	NA	0.6007	0.5893	0.2961
16-glucuronide-estriol[c]	1	0	1	0.17104	0.17104	NA	0.17104	0.704	NA	0.6007	0.5893	0.2961
Pi[g]	18	7	11	0.047916	0.2045	0.20982	0.19918	0.7032	0.5841	0.6011	0.5545	0.2968
sphinganine[c]	27	11	16	0.040464	0.20982	0.23867	0.20288	0.7003	0.4506	0.5684	0.5449	0.3006
NADPH[m]	37	15	22	0.033949	0.24501	0.35918	0.22667	0.6996	0.0645	0.2775	0.3691	0.301
pseudouridine-5-phosphate[c]	2	1	1	0.11241	0.38623	0.27382	0.49865	0.6971	0.4247	0.2495	0.1278	0.3029
leukotriene A4[c]	1	0	1	0.16405	0.16405	NA	0.16405	0.6968	NA	0.613	0.6067	0.3032
leukotriene B5[c]	1	0	1	0.16405	0.16405	NA	0.16405	0.6968	NA	0.613	0.6067	0.3032
leukotriene A5[c]	1	0	1	0.16405	0.16405	NA	0.16405	0.6968	NA	0.613	0.6067	0.3032
lipid droplet[c]	7	3	4	0.073733	0.19216	0.30737	0.10317	0.6969	0.3276	0.6094	0.9026	0.3034
1D-myo-inositol-1,3,4-trisphosphate[c]	4	1	3	0.081793	0.13843	0.71796	0.12836	0.6945	0.0899	0.8095	0.7631	0.3055
sphinganine-1-phosphate[c]	25	11	14	0.040464	0.20658	0.20982	0.20288	0.6949	0.5963	0.5925	0.5339	0.3056
PC-LD pool[r]	2	1	1	0.11077	0.35975	0.24899	0.47052	0.6939	0.4591	0.2906	0.1491	0.3061
PC-LD pool[l]	2	1	1	0.11077	0.35975	0.24899	0.47052	0.6939	0.4591	0.2906	0.1491	0.3061
fatty acid-LD-PC pool[l]	2	1	1	0.11077	0.35975	0.24899	0.47052	0.6939	0.4591	0.2906	0.1491	0.3061
fatty acid-LD-PC pool[r]	2	1	1	0.11077	0.35975	0.24899	0.47052	0.6939	0.4591	0.2906	0.1491	0.3061
2-lysolecithin pool[r]	2	1	1	0.11077	0.35975	0.24899	0.47052	0.6939	0.4591	0.2906	0.1491	0.3061
2-lysolecithin pool[l]	2	1	1	0.11077	0.35975	0.24899	0.47052	0.6939	0.4591	0.2906	0.1491	0.3061
H2O[g]	23	10	13	0.040464	0.20581	0.20781	0.19918	0.6938	0.6092	0.5897	0.5535	0.3069
PI pool[g]	23	10	13	0.040464	0.19918	0.13679	0.19918	0.6938	0.9022	0.6438	0.5535	0.3069
GM1b[g]	2	1	1	0.10934	0.20529	0.095952	0.31462	0.6916	0.7792	0.6212	0.3245	0.3084
GT1b[g]	2	1	1	0.10934	0.20529	0.095952	0.31462	0.6916	0.7792	0.6212	0.3245	0.3084
GD1a[g]	2	1	1	0.10934	0.20529	0.095952	0.31462	0.6916	0.7792	0.6212	0.3245	0.3084
polynucleotide[c]	1	0	1	0.15863	0.15863	NA	0.15863	0.6917	NA	0.6237	0.6169	0.3084
(5)ppPur-mRNA[c]	1	0	1	0.15863	0.15863	NA	0.15863	0.6917	NA	0.6237	0.6169	0.3084
5-phosphopolynucleotide[c]	1	0	1	0.15863	0.15863	NA	0.15863	0.6917	NA	0.6237	0.6169	0.3084
m7G(5')pppRm-RNA (mRNA containing a 2'-O-methylpurine cap)[c]	1	0	1	0.15853	0.15853	NA	0.15853	0.691	NA	0.6245	0.6186	0.309
2-methylacetoacetyl-CoA[m]	6	2	4	0.072139	0.15715	0.16929	0.15715	0.6896	0.7385	0.7708	0.7352	0.3104
DHAP[p]	4	1	3	0.079583	0.18399	0.24859	0.1194	0.689	0.4602	0.6543	0.7913	0.311
ribose-1-phosphate[c]	3	1	2	0.10502	0.441	0.49724	0.27301	0.6891	0.1902	0.1161	0.403	0.3111
N-acetylglucosamine-1-phosphate[c]	3	1	2	0.10502	0.29993	0.29993	0.29937	0.6891	0.3885	0.3125	0.3415	0.3111
histone-N6-acetyl-L-lysine[c]	12	4	8	0.053927	0.10604	0.16087	0.10604	0.6888	0.7692	0.9752	0.9421	0.3112
histone-L-lysine[c]	12	4	8	0.053927	0.10604	0.16087	0.10604	0.6888	0.7692	0.9752	0.9421	0.3112
3-oxo-tetracosa-9,12,15,18-all-cis-tetraenoyl-CoA[c]	10	5	5	0.057428	0.22858	0.15704	0.23861	0.6884	0.7464	0.4609	0.3968	0.3116
histidine[c]	12	5	7	0.053078	0.2022	0.20696	0.11542	0.6863	0.571	0.6001	0.8922	0.3137
cholate[c]	1	0	1	0.15196	0.15196	NA	0.15196	0.6861	NA	0.6359	0.63	0.314
chenodiol[c]	1	0	1	0.15196	0.15196	NA	0.15196	0.6861	NA	0.6359	0.63	0.314
chenodeoxycholoyl-CoA[c]	1	0	1	0.15196	0.15196	NA	0.15196	0.6861	NA	0.6359	0.63	0.314
cholate[p]	1	0	1	0.15196	0.15196	NA	0.15196	0.6861	NA	0.6359	0.63	0.314
cholate[m]	1	0	1	0.15196	0.15196	NA	0.15196	0.6861	NA	0.6359	0.63	0.314
3(S),10(R)-OH-octadeca-6-trans-4,12-cis-trienoate[p]	1	0	1	0.15196	0.15196	NA	0.15196	0.6861	NA	0.6359	0.63	0.314
omega-carboxy-trinor-LTB4[m]	1	0	1	0.15196	0.15196	NA	0.15196	0.6861	NA	0.6359	0.63	0.314
3-oxo-10(R)-hydroxy-octadeca-(6E,8E,12Z)-trienoate[p]	1	0	1	0.15196	0.15196	NA	0.15196	0.6861	NA	0.6359	0.63	0.314
omega-carboxy-trinor-LTB4[p]	1	0	1	0.15196	0.15196	NA	0.15196	0.6861	NA	0.6359	0.63	0.314
propanoate[p]	1	0	1	0.15196	0.15196	NA	0.15196	0.6861	NA	0.6359	0.63	0.314
3(S),10(R)-OH-octadeca-6-trans-4,12-cis-trienoate[m]	1	0	1	0.15196	0.15196	NA	0.15196	0.6861	NA	0.6359	0.63	0.314
3-oxo-10(S)-hydroxy-octadeca-(6E,8E,12Z)-trienoate[p]	1	0	1	0.15196	0.15196	NA	0.15196	0.6861	NA	0.6359	0.63	0.314
chenodiol[p]	1	0	1	0.15196	0.15196	NA	0.15196	0.6861	NA	0.6359	0.63	0.314
(13E)-tetranor-16-carboxy-LTE4[p]	1	0	1	0.15196	0.15196	NA	0.15196	0.6861	NA	0.6359	0.63	0.314
18-COOH-LTE4[p]	1	0	1	0.15196	0.15196	NA	0.15196	0.6861	NA	0.6359	0.63	0.314
GT3[c]	1	0	1	0.15127	0.15127	NA	0.15127	0.6857	NA	0.6367	0.631	0.3144
GD3[c]	1	0	1	0.15127	0.15127	NA	0.15127	0.6857	NA	0.6367	0.631	0.3144
GD3[g]	1	0	1	0.15127	0.15127	NA	0.15127	0.6857	NA	0.6367	0.631	0.3144
GT3[g]	1	0	1	0.15127	0.15127	NA	0.15127	0.6857	NA	0.6367	0.631	0.3144
9-O-acetylated-GD3[g]	1	0	1	0.15127	0.15127	NA	0.15127	0.6857	NA	0.6367	0.631	0.3144
acetyl-CoA[g]	1	0	1	0.15127	0.15127	NA	0.15127	0.6857	NA	0.6367	0.631	0.3144
CoA[g]	1	0	1	0.15127	0.15127	NA	0.15127	0.6857	NA	0.6367	0.631	0.3144
9-O-acetylated-GT3[c]	1	0	1	0.15127	0.15127	NA	0.15127	0.6857	NA	0.6367	0.631	0.3144
9-O-acetylated-GT3[g]	1	0	1	0.15127	0.15127	NA	0.15127	0.6857	NA	0.6367	0.631	0.3144
9-O-acetylated-GD3[c]	1	0	1	0.15127	0.15127	NA	0.15127	0.6857	NA	0.6367	0.631	0.3144
3,4-dihydroxyphenylacetate[c]	6	2	4	0.070487	0.26313	0.39101	0.18929	0.6846	0.2931	0.3539	0.6102	0.3154
all-trans-decaprenyl-diphosphate[c]	2	1	1	0.10248	0.13334	0.030857	0.23582	0.6827	0.9292	0.8086	0.4513	0.3173
hepoxilin A3[p]	9	3	6	0.057439	0.25438	0.51123	0.11357	0.6819	0.0965	0.3425	0.9093	0.3185
hepoxilin A3[r]	9	3	6	0.057439	0.25438	0.51123	0.11357	0.6819	0.0965	0.3425	0.9093	0.3185
hepoxilin A3[c]	9	3	6	0.057439	0.25438	0.51123	0.11357	0.6819	0.0965	0.3425	0.9093	0.3185
L-valyl-tRNA(val)[c]	2	0	2	0.10058	0.10058	NA	0.10058	0.68	NA	0.8882	0.8801	0.32
tRNA(val)[c]	2	0	2	0.10058	0.10058	NA	0.10058	0.68	NA	0.8882	0.8801	0.32
activation-ppara[s]	1	0	1	0.14598	0.14598	NA	0.14598	0.6776	NA	0.6506	0.6462	0.3226
selenite[c]	2	0	2	0.096915	0.096915	NA	0.096915	0.6739	NA	0.8963	0.889	0.3261
3-oxooctanoyl-CoA[m]	4	1	3	0.072139	0.17329	0.20824	0.13833	0.6738	0.5362	0.6932	0.7332	0.3262
3-oxononanoyl-CoA[m]	4	1	3	0.072139	0.17329	0.20824	0.13833	0.6738	0.5362	0.6932	0.7332	0.3262
3-oxopentanoyl-CoA[m]	4	1	3	0.072139	0.17329	0.20824	0.13833	0.6738	0.5362	0.6932	0.7332	0.3262
3-oxodecanoyl-CoA[m]	4	1	3	0.072139	0.17329	0.20824	0.13833	0.6738	0.5362	0.6932	0.7332	0.3262
3-oxoundecanoyl-CoA[m]	4	1	3	0.072139	0.17329	0.20824	0.13833	0.6738	0.5362	0.6932	0.7332	0.3262
3-oxohexanoyl-CoA[m]	4	1	3	0.072139	0.17329	0.20824	0.13833	0.6738	0.5362	0.6932	0.7332	0.3262
3-oxoheptanoyl-CoA[m]	4	1	3	0.072139	0.17329	0.20824	0.13833	0.6738	0.5362	0.6932	0.7332	0.3262
L-fucose-1-phosphate[c]	1	0	1	0.13972	0.13972	NA	0.13972	0.6723	NA	0.6622	0.6571	0.3279
tRNA(gln)[c]	2	0	2	0.094674	0.094674	NA	0.094674	0.6711	NA	0.8999	0.8949	0.3289
L-glutaminyl-tRNA(gln)[c]	2	0	2	0.094674	0.094674	NA	0.094674	0.6711	NA	0.8999	0.8949	0.3289
D-galactosyl-N-acylsphingosine[l]	2	1	1	0.094233	0.34172	0.24748	0.43595	0.6706	0.4617	0.3198	0.1775	0.3294
dATP[c]	29	13	16	0.030468	0.24656	0.24336	0.26352	0.6689	0.4335	0.2947	0.2021	0.3317
inosine[m]	1	0	1	0.13442	0.13442	NA	0.13442	0.6681	NA	0.6729	0.6648	0.332
deoxyuridine[s]	1	0	1	0.13442	0.13442	NA	0.13442	0.6681	NA	0.6729	0.6648	0.332
deoxyinosine[s]	1	0	1	0.13442	0.13442	NA	0.13442	0.6681	NA	0.6729	0.6648	0.332
thymidine[s]	1	0	1	0.13442	0.13442	NA	0.13442	0.6681	NA	0.6729	0.6648	0.332
cytidine[m]	1	0	1	0.13442	0.13442	NA	0.13442	0.6681	NA	0.6729	0.6648	0.332
deoxycytidine[m]	1	0	1	0.13442	0.13442	NA	0.13442	0.6681	NA	0.6729	0.6648	0.332
uridine[s]	1	0	1	0.13442	0.13442	NA	0.13442	0.6681	NA	0.6729	0.6648	0.332
deoxyadenosine[s]	1	0	1	0.13442	0.13442	NA	0.13442	0.6681	NA	0.6729	0.6648	0.332
deoxyguanosine[s]	1	0	1	0.13442	0.13442	NA	0.13442	0.6681	NA	0.6729	0.6648	0.332
guanosine[m]	1	0	1	0.13442	0.13442	NA	0.13442	0.6681	NA	0.6729	0.6648	0.332
uridine[m]	1	0	1	0.13442	0.13442	NA	0.13442	0.6681	NA	0.6729	0.6648	0.332
deoxycytidine[s]	1	0	1	0.13442	0.13442	NA	0.13442	0.6681	NA	0.6729	0.6648	0.332
1-pyrroline-5-carboxylate[c]	3	1	2	0.092306	0.1645	0.18605	0.1284	0.6646	0.5788	0.6686	0.8081	0.3356
dopamine[c]	4	1	3	0.067643	0.3691	0.61593	0.12227	0.6643	0.1265	0.1624	0.7847	0.3357
5,10-methylene-THF[m]	7	3	4	0.058138	0.10002	0.099612	0.50854	0.6624	0.8597	0.9398	0.0209	0.3378
fumarate[c]	6	2	4	0.061046	0.16458	0.26318	0.071568	0.6603	0.5149	0.7419	0.9664	0.3397
GMP[s]	6	3	3	0.060465	0.16991	0.036739	0.21178	0.6584	0.9768	0.7198	0.4942	0.3416
thymidine[m]	6	3	3	0.060465	0.15918	0.18394	0.13442	0.6584	0.6267	0.7625	0.7394	0.3416
adenosine[s]	6	3	3	0.060465	0.1731	0.26995	0.13442	0.6584	0.3969	0.7079	0.7394	0.3416
guanosine[c]	6	3	3	0.060465	0.1731	0.49724	0.13442	0.6584	0.1033	0.7079	0.7394	0.3416
deoxyadenosine[c]	6	3	3	0.060465	0.1731	0.49724	0.13442	0.6584	0.1033	0.7079	0.7394	0.3416
carboxybiotin-carboxyl-carrier[c]	1	0	1	0.12769	0.12769	NA	0.12769	0.6574	NA	0.6938	0.6855	0.3428
apoC-lys_btn[c]	1	0	1	0.12769	0.12769	NA	0.12769	0.6574	NA	0.6938	0.6855	0.3428
UDP[r]	22	11	11	0.033766	0.2686	0.25193	0.29701	0.656	0.3906	0.2058	0.1411	0.344
bromobenzene-3,4-oxide[c]	5	2	3	0.071931	0.17084	1.1278	0.1552	0.6559	0.0135	0.6895	0.6837	0.3442
(1S,2R)-naphthalene 1,2-oxide[c]	5	2	3	0.071931	0.17084	1.1278	0.1552	0.6559	0.0135	0.6895	0.6837	0.3442
aflatoxin B1-exo-8,9-epoxide[c]	5	2	3	0.071931	0.17084	1.1278	0.1552	0.6559	0.0135	0.6895	0.6837	0.3442
(1R,2S)-naphthalene 1,2-oxide[c]	5	2	3	0.071931	0.17084	1.1278	0.1552	0.6559	0.0135	0.6895	0.6837	0.3442
benzo[a]pyrene-7,8-diol[c]	5	2	3	0.071931	0.17084	1.1278	0.1552	0.6559	0.0135	0.6895	0.6837	0.3442
bromobenzene-2,3-oxide[c]	5	2	3	0.071931	0.17084	1.1278	0.1552	0.6559	0.0135	0.6895	0.6837	0.3442
1-nitronaphthalene-5,6-oxide[c]	5	2	3	0.071931	0.17084	1.1278	0.1552	0.6559	0.0135	0.6895	0.6837	0.3442
apoA1[c]	1	0	1	0.1267	0.1267	NA	0.1267	0.6562	NA	0.6956	0.6874	0.3443
1-phosphatidyl-myo-inositol-3,5-bisphosphate[g]	5	2	3	0.071456	0.27073	0.31988	0.27073	0.655	0.4075	0.3306	0.3294	0.3453
1-phosphatidyl-myo-inositol-3,5-bisphosphate[r]	5	2	3	0.071456	0.27073	0.31988	0.27073	0.655	0.4075	0.3306	0.3294	0.3453
3-decaprenyl-4-hydroxybenzoate[m]	2	0	2	0.083444	0.083444	NA	0.083444	0.6527	NA	0.9207	0.9157	0.3473
glucosylceramide pool[r]	16	8	8	0.035418	0.28488	0.25583	0.30903	0.6525	0.4134	0.1808	0.1482	0.3475
3-keto-beta-D-galactose[s]	2	1	1	0.081683	0.35163	0.26995	0.43332	0.6505	0.431	0.3047	0.1798	0.3495
3-ketolactose[s]	2	1	1	0.081683	0.35163	0.26995	0.43332	0.6505	0.431	0.3047	0.1798	0.3495
L-dopa[c]	1	0	1	0.12227	0.12227	NA	0.12227	0.6503	NA	0.7046	0.6995	0.3498
N-methyltyramine[c]	1	0	1	0.12227	0.12227	NA	0.12227	0.6503	NA	0.7046	0.6995	0.3498
methyl-indole-3-acetate[c]	1	0	1	0.12227	0.12227	NA	0.12227	0.6503	NA	0.7046	0.6995	0.3498
salsolinol-1-carboxylate[c]	1	0	1	0.12227	0.12227	NA	0.12227	0.6503	NA	0.7046	0.6995	0.3498
4-methoxyestrone[c]	1	0	1	0.12227	0.12227	NA	0.12227	0.6503	NA	0.7046	0.6995	0.3498
2-methoxyestradiol-17beta[c]	1	0	1	0.12227	0.12227	NA	0.12227	0.6503	NA	0.7046	0.6995	0.3498
2-hydroxy-3-methoxyestrone[c]	1	0	1	0.12227	0.12227	NA	0.12227	0.6503	NA	0.7046	0.6995	0.3498
SAH[r]	1	0	1	0.12227	0.12227	NA	0.12227	0.6503	NA	0.7046	0.6995	0.3498
salsoline[c]	1	0	1	0.12227	0.12227	NA	0.12227	0.6503	NA	0.7046	0.6995	0.3498
salsoline-1-carboxylate[c]	1	0	1	0.12227	0.12227	NA	0.12227	0.6503	NA	0.7046	0.6995	0.3498
O-methylhippurate[c]	1	0	1	0.12227	0.12227	NA	0.12227	0.6503	NA	0.7046	0.6995	0.3498
4-methoxy-17beta-estradiol[c]	1	0	1	0.12227	0.12227	NA	0.12227	0.6503	NA	0.7046	0.6995	0.3498
2-methoxyestrone[r]	1	0	1	0.12227	0.12227	NA	0.12227	0.6503	NA	0.7046	0.6995	0.3498
3-O-methyldopa[c]	1	0	1	0.12227	0.12227	NA	0.12227	0.6503	NA	0.7046	0.6995	0.3498
2-methoxyestrone[c]	1	0	1	0.12227	0.12227	NA	0.12227	0.6503	NA	0.7046	0.6995	0.3498
5-methoxytryptophol[c]	1	0	1	0.12227	0.12227	NA	0.12227	0.6503	NA	0.7046	0.6995	0.3498
N-methylsalsolinol[c]	1	0	1	0.12227	0.12227	NA	0.12227	0.6503	NA	0.7046	0.6995	0.3498
SAM[r]	1	0	1	0.12227	0.12227	NA	0.12227	0.6503	NA	0.7046	0.6995	0.3498
3-methoxy-4-hydroxyphenylethyleneglycol[c]	1	0	1	0.12227	0.12227	NA	0.12227	0.6503	NA	0.7046	0.6995	0.3498
hippurate[c]	1	0	1	0.12227	0.12227	NA	0.12227	0.6503	NA	0.7046	0.6995	0.3498
2-hydroxy-3-methoxy-17beta-estradiol[c]	1	0	1	0.12227	0.12227	NA	0.12227	0.6503	NA	0.7046	0.6995	0.3498
adenylosuccinate[c]	2	0	2	0.081345	0.081345	NA	0.081345	0.6499	NA	0.9248	0.9187	0.3501
4-hydroxybenzoate[m]	1	0	1	0.12178	0.12178	NA	0.12178	0.6501	NA	0.7056	0.7004	0.3502
all-trans-decaprenyl-diphosphate[m]	1	0	1	0.12178	0.12178	NA	0.12178	0.6501	NA	0.7056	0.7004	0.3502
sphingosine-1-phosphate[r]	2	1	1	0.08064	0.098163	0.017523	0.1788	0.6489	0.9654	0.8938	0.5702	0.3511
sphinganine-1-phosphate[r]	2	1	1	0.08064	0.098163	0.017523	0.1788	0.6489	0.9654	0.8938	0.5702	0.3511
1-hexadecylglycerol-3-phosphate[c]	1	0	1	0.1194	0.1194	NA	0.1194	0.6485	NA	0.7099	0.7046	0.3517
acylglycerone-phosphate[c]	1	0	1	0.1194	0.1194	NA	0.1194	0.6485	NA	0.7099	0.7046	0.3517
GO3P[c]	1	0	1	0.1194	0.1194	NA	0.1194	0.6485	NA	0.7099	0.7046	0.3517
CMP[s]	4	2	2	0.060465	0.16991	0.28351	0.16991	0.6472	0.4731	0.7058	0.69	0.3528
NAD+[n]	2	1	1	0.078846	0.26815	0.1893	0.34699	0.6463	0.576	0.4726	0.2822	0.3537
glucosyl-(alpha-D-mannosyl)7-beta-D-mannosyl-diacetylchitobiosyl-L-asparagine, isoform B (protein)[r]	1	0	1	0.11565	0.11565	NA	0.11565	0.6434	NA	0.7186	0.7151	0.3568
mannose[r]	1	0	1	0.11565	0.11565	NA	0.11565	0.6434	NA	0.7186	0.7151	0.3568
glucosyl-(alpha-D-mannosyl)7-beta-D-mannosyl-diacetylchitobiosyl-L-asparagine, isoform C (protein)[r]	1	0	1	0.11565	0.11565	NA	0.11565	0.6434	NA	0.7186	0.7151	0.3568
(alpha-D-mannosyl)8-beta-D-mannosyl-diacetylchitobiosyl-L-asparagine (protein)[r]	1	0	1	0.11565	0.11565	NA	0.11565	0.6434	NA	0.7186	0.7151	0.3568
(alpha-D-mannosyl)7-beta-D-mannosyl-diacetylchitobiosyl-L-asparagine, isoform B (protein)[r]	1	0	1	0.11565	0.11565	NA	0.11565	0.6434	NA	0.7186	0.7151	0.3568
(alpha-D-Glucosyl)-(alpha-D-mannosyl)8-beta-D-mannosyl-diacetylchitobiosyl-L-asparagine (protein)[r]	1	0	1	0.11565	0.11565	NA	0.11565	0.6434	NA	0.7186	0.7151	0.3568
glucosyl-(alpha-D-mannosyl)6-beta-D-mannosyl-diacetylchitobiosyl-L-asparagine (protein)[r]	1	0	1	0.11565	0.11565	NA	0.11565	0.6434	NA	0.7186	0.7151	0.3568
GDP-4-dehydro-6-deoxy-D-mannose[c]	2	1	1	0.07663	0.089776	0.013145	0.16641	0.6429	0.9753	0.9089	0.6001	0.3571
lysine[c]	11	5	6	0.042103	0.2629	0.28536	0.19745	0.6415	0.3361	0.3015	0.5726	0.3586
3alpha,7alpha,12alpha-trihydroxy-5beta-cholestanate[c]	2	1	1	0.075674	0.18725	0.11157	0.26292	0.6412	0.7432	0.6707	0.406	0.3588
3alpha,7alpha,12alpha-trihydroxy-5beta-cholestan-26-al[c]	2	1	1	0.075674	0.18725	0.11157	0.26292	0.6412	0.7432	0.6707	0.406	0.3588
GD1a[c]	3	1	2	0.077129	0.095952	0.095952	0.19588	0.6393	0.7792	0.8691	0.6168	0.3611
GM1b[c]	3	1	2	0.077129	0.095952	0.095952	0.19588	0.6393	0.7792	0.8691	0.6168	0.3611
GT1b[c]	3	1	2	0.077129	0.095952	0.095952	0.19588	0.6393	0.7792	0.8691	0.6168	0.3611
valine[c]	9	4	5	0.042103	0.23177	0.22107	0.2629	0.6392	0.5688	0.4354	0.3249	0.3614
2-acetyl-1-alkyl-sn-glycero-3-phosphocholine[c]	6	3	3	0.05158	0.14031	0.1279	0.15519	0.6367	0.7868	0.8328	0.6846	0.3633
glycerate[m]	9	3	6	0.039922	0.25631	0.51207	0.21463	0.6299	0.0958	0.3361	0.4924	0.3706
2-hydroxyestrone[c]	2	0	2	0.067643	0.067643	NA	0.067643	0.6291	NA	0.9497	0.9409	0.3709
2-hydroxyestrone[r]	2	0	2	0.067643	0.067643	NA	0.067643	0.6291	NA	0.9497	0.9409	0.3709
4-hydroxy-17beta-estradiol[c]	2	0	2	0.067643	0.067643	NA	0.067643	0.6291	NA	0.9497	0.9409	0.3709
4-hydroxyestrone[c]	2	0	2	0.067643	0.067643	NA	0.067643	0.6291	NA	0.9497	0.9409	0.3709
ornithine[m]	1	0	1	0.10519	0.10519	NA	0.10519	0.6291	NA	0.7467	0.7411	0.3712
heparan sulfate, degradation product 8[l]	1	0	1	0.10387	0.10387	NA	0.10387	0.6272	NA	0.7495	0.745	0.3728
heparan sulfate, degradation product 3[l]	1	0	1	0.10387	0.10387	NA	0.10387	0.6272	NA	0.7495	0.745	0.3728
heparan sulfate, degradation product 14[l]	1	0	1	0.10387	0.10387	NA	0.10387	0.6272	NA	0.7495	0.745	0.3728
heparan sulfate, degradation product 20[l]	1	0	1	0.10387	0.10387	NA	0.10387	0.6272	NA	0.7495	0.745	0.3728
heparan sulfate, degradation product 7[l]	1	0	1	0.10387	0.10387	NA	0.10387	0.6272	NA	0.7495	0.745	0.3728
heparan sulfate, degradation product 13[l]	1	0	1	0.10387	0.10387	NA	0.10387	0.6272	NA	0.7495	0.745	0.3728
heparan sulfate, degradation product 2[l]	1	0	1	0.10387	0.10387	NA	0.10387	0.6272	NA	0.7495	0.745	0.3728
heparan sulfate, degradation product 19[l]	1	0	1	0.10387	0.10387	NA	0.10387	0.6272	NA	0.7495	0.745	0.3728
galactose[s]	2	1	1	0.064764	0.36855	0.30379	0.43332	0.6246	0.3834	0.2774	0.1798	0.3754
SM pool[l]	2	1	1	0.06353	0.079149	0.01562	0.14268	0.6228	0.9692	0.9294	0.6534	0.3772
phosphocholine[l]	2	1	1	0.06353	0.079149	0.01562	0.14268	0.6228	0.9692	0.9294	0.6534	0.3772
GDP-L-fucose[c]	2	1	1	0.063286	0.076431	0.013145	0.13972	0.622	0.9753	0.9351	0.6571	0.378
ribose[c]	1	0	1	0.099283	0.099283	NA	0.099283	0.6195	NA	0.7628	0.7588	0.3806
glycine[m]	7	3	4	0.040677	0.058138	0.025605	0.2553	0.6198	0.9897	0.9902	0.3779	0.3806
tRNA(his)[c]	3	1	2	0.064053	0.1267	0.20696	0.095379	0.6191	0.5378	0.7816	0.8933	0.3814
L-histidyl-tRNA(his)[c]	3	1	2	0.064053	0.1267	0.20696	0.095379	0.6191	0.5378	0.7816	0.8933	0.3814
aspartate[c]	15	7	8	0.030606	0.15231	0.15231	0.13392	0.6188	0.7986	0.8618	0.8657	0.3816
5-phosphoribosylformylglycinamidine[c]	3	0	3	0.055863	0.055863	NA	0.055863	0.6014	NA	0.9537	0.9535	0.3987
5(S)-HETE[c]	6	2	4	0.035225	0.27537	0.46492	0.15122	0.5959	0.2012	0.3144	0.7597	0.4041
OAA[m]	5	2	3	0.042096	0.059244	0.065556	0.059244	0.5948	0.9529	0.978	0.9438	0.4055
acetaldehyde[c]	8	3	5	0.030398	0.28699	0.51207	0.20658	0.5942	0.0958	0.2497	0.5027	0.4058
leukotriene C4[c]	2	1	1	0.045873	0.12517	0.079296	0.17104	0.5941	0.8146	0.8323	0.5893	0.4059
UDP-N-acetyl-D-galactosamine[g]	4	2	2	0.035	0.21706	0.18206	0.24022	0.5929	0.7083	0.5318	0.4911	0.4071
5-methyl-THF[c]	4	2	2	0.035001	0.30397	1.0121	0.30397	0.5929	0.0208	0.2854	0.3319	0.4071
GSH[m]	12	5	7	0.026234	0.21991	0.41862	0.1552	0.5909	0.1096	0.5015	0.7526	0.4091
acetoacetyl-[ACP][c]	19	9	10	0.0187	0.25631	0.26995	0.20379	0.5887	0.329	0.2788	0.5328	0.4115
3-isoLM1[c]	1	0	1	0.077129	0.077129	NA	0.077129	0.5887	NA	0.8151	0.8143	0.4115
lc4Cer[c]	1	0	1	0.077129	0.077129	NA	0.077129	0.5887	NA	0.8151	0.8143	0.4115
sn-glycerol-3-phosphate[m]	5	2	3	0.039768	0.15179	0.079477	0.23373	0.5884	0.9317	0.7504	0.4305	0.4117
m7G(5')pppm6Am (mRNA containing an N6,2'-O-dimethyladenosine cap)[c]	1	0	1	0.074066	0.074066	NA	0.074066	0.5847	NA	0.821	0.8201	0.4153
m7G(5')pppAm[c]	1	0	1	0.074066	0.074066	NA	0.074066	0.5847	NA	0.821	0.8201	0.4153
acyl-CoA-bile-PC pool[c]	8	4	4	0.027143	0.14181	0.11946	0.16025	0.5844	0.8813	0.8562	0.7221	0.4156
1-acylglycerol-3P-bile-PC pool[c]	8	4	4	0.027143	0.14181	0.11946	0.16025	0.5844	0.8813	0.8562	0.7221	0.4156
(5S,6S)-epoxy-(15R)-hydroxy-ETE[p]	1	0	1	0.071931	0.071931	NA	0.071931	0.5804	NA	0.8286	0.827	0.4198
5(S),6(S)-epoxy-15(R)-HEPE[p]	1	0	1	0.071931	0.071931	NA	0.071931	0.5804	NA	0.8286	0.827	0.4198
(5S,6S)-epoxy-(15R)-hydroxy-ETE[c]	1	0	1	0.071931	0.071931	NA	0.071931	0.5804	NA	0.8286	0.827	0.4198
5,6-epoxytetraene[c]	1	0	1	0.071931	0.071931	NA	0.071931	0.5804	NA	0.8286	0.827	0.4198
5,6-epoxytetraene[r]	1	0	1	0.071931	0.071931	NA	0.071931	0.5804	NA	0.8286	0.827	0.4198
5(S),6(S)-epoxy-15(R)-HEPE[c]	1	0	1	0.071931	0.071931	NA	0.071931	0.5804	NA	0.8286	0.827	0.4198
5,6-epoxytetraene[p]	1	0	1	0.071931	0.071931	NA	0.071931	0.5804	NA	0.8286	0.827	0.4198
lipoxin B4[n]	1	0	1	0.071931	0.071931	NA	0.071931	0.5804	NA	0.8286	0.827	0.4198
(5S,6S)-epoxy-(15R)-hydroxy-ETE[r]	1	0	1	0.071931	0.071931	NA	0.071931	0.5804	NA	0.8286	0.827	0.4198
lipoxin B4[c]	1	0	1	0.071931	0.071931	NA	0.071931	0.5804	NA	0.8286	0.827	0.4198
5,6-epoxytetraene[n]	1	0	1	0.071931	0.071931	NA	0.071931	0.5804	NA	0.8286	0.827	0.4198
5(S),6(S)-epoxy-15(R)-HEPE[r]	1	0	1	0.071931	0.071931	NA	0.071931	0.5804	NA	0.8286	0.827	0.4198
1,2-dihydronaphthalene-1,2-diol[c]	1	0	1	0.071931	0.071931	NA	0.071931	0.5804	NA	0.8286	0.827	0.4198
trioxilin A3[p]	1	0	1	0.071931	0.071931	NA	0.071931	0.5804	NA	0.8286	0.827	0.4198
15-epi-lipoxin B4[r]	1	0	1	0.071931	0.071931	NA	0.071931	0.5804	NA	0.8286	0.827	0.4198
15-epi-lipoxin A4[r]	1	0	1	0.071931	0.071931	NA	0.071931	0.5804	NA	0.8286	0.827	0.4198
trioxilin A3[c]	1	0	1	0.071931	0.071931	NA	0.071931	0.5804	NA	0.8286	0.827	0.4198
8,9-DHET[c]	1	0	1	0.071931	0.071931	NA	0.071931	0.5804	NA	0.8286	0.827	0.4198
15-epi-lipoxin B4[p]	1	0	1	0.071931	0.071931	NA	0.071931	0.5804	NA	0.8286	0.827	0.4198
14,15-DHET[c]	1	0	1	0.071931	0.071931	NA	0.071931	0.5804	NA	0.8286	0.827	0.4198
15-epi-lipoxin B5[r]	1	0	1	0.071931	0.071931	NA	0.071931	0.5804	NA	0.8286	0.827	0.4198
15-epi-lipoxin B5[c]	1	0	1	0.071931	0.071931	NA	0.071931	0.5804	NA	0.8286	0.827	0.4198
15-epi-lipoxin A4[p]	1	0	1	0.071931	0.071931	NA	0.071931	0.5804	NA	0.8286	0.827	0.4198
trioxilin A3[r]	1	0	1	0.071931	0.071931	NA	0.071931	0.5804	NA	0.8286	0.827	0.4198
9,10-hydroxyoctadec-12(Z)-enoate[r]	1	0	1	0.071931	0.071931	NA	0.071931	0.5804	NA	0.8286	0.827	0.4198
5,6-DHET[c]	1	0	1	0.071931	0.071931	NA	0.071931	0.5804	NA	0.8286	0.827	0.4198
lipoxin A4[p]	1	0	1	0.071931	0.071931	NA	0.071931	0.5804	NA	0.8286	0.827	0.4198
lipoxin A4[r]	1	0	1	0.071931	0.071931	NA	0.071931	0.5804	NA	0.8286	0.827	0.4198
15-epi-lipoxin A5[r]	1	0	1	0.071931	0.071931	NA	0.071931	0.5804	NA	0.8286	0.827	0.4198
lipoxin A4[c]	1	0	1	0.071931	0.071931	NA	0.071931	0.5804	NA	0.8286	0.827	0.4198
15-epi-lipoxin B4[c]	1	0	1	0.071931	0.071931	NA	0.071931	0.5804	NA	0.8286	0.827	0.4198
15-epi-lipoxin A5[p]	1	0	1	0.071931	0.071931	NA	0.071931	0.5804	NA	0.8286	0.827	0.4198
15-epi-lipoxin A4[c]	1	0	1	0.071931	0.071931	NA	0.071931	0.5804	NA	0.8286	0.827	0.4198
15-epi-lipoxin A5[c]	1	0	1	0.071931	0.071931	NA	0.071931	0.5804	NA	0.8286	0.827	0.4198
15-epi-lipoxin B5[p]	1	0	1	0.071931	0.071931	NA	0.071931	0.5804	NA	0.8286	0.827	0.4198
12,13-hydroxyoctadec-9(z)-enoate[c]	1	0	1	0.071931	0.071931	NA	0.071931	0.5804	NA	0.8286	0.827	0.4198
11,12-DHET[c]	1	0	1	0.071931	0.071931	NA	0.071931	0.5804	NA	0.8286	0.827	0.4198
9,10-hydroxyoctadec-12(Z)-enoate[c]	1	0	1	0.071931	0.071931	NA	0.071931	0.5804	NA	0.8286	0.827	0.4198
lipoxin B4[p]	1	0	1	0.071931	0.071931	NA	0.071931	0.5804	NA	0.8286	0.827	0.4198
lipoxin A4[n]	1	0	1	0.071931	0.071931	NA	0.071931	0.5804	NA	0.8286	0.827	0.4198
12,13-hydroxyoctadec-9(z)-enoate[r]	1	0	1	0.071931	0.071931	NA	0.071931	0.5804	NA	0.8286	0.827	0.4198
lipoxin B4[r]	1	0	1	0.071931	0.071931	NA	0.071931	0.5804	NA	0.8286	0.827	0.4198
1-nitro-5,6-dihydroxy-dihydronaphthalene[c]	1	0	1	0.071931	0.071931	NA	0.071931	0.5804	NA	0.8286	0.827	0.4198
trans-5,6-dihydro-5,6-dihydroxy-7,12-dimethylbenz[a]anthracene[c]	1	0	1	0.071931	0.071931	NA	0.071931	0.5804	NA	0.8286	0.827	0.4198
bromobenzene-3,4-dihydrodiol[c]	1	0	1	0.071931	0.071931	NA	0.071931	0.5804	NA	0.8286	0.827	0.4198
bromobenzene-2,3-dihydrodiol[c]	1	0	1	0.071931	0.071931	NA	0.071931	0.5804	NA	0.8286	0.827	0.4198
aflatoxin B1 diol[c]	1	0	1	0.071931	0.071931	NA	0.071931	0.5804	NA	0.8286	0.827	0.4198
glycogenin G8[c]	2	1	1	0.035628	0.49042	0.45479	0.52604	0.5768	0.2226	0.1325	0.1118	0.4232
thioredoxin[c]	5	2	3	0.033949	0.15988	0.13138	0.15988	0.5764	0.8274	0.7242	0.6718	0.4241
oxidized thioredoxin[c]	5	2	3	0.033949	0.15988	0.13138	0.15988	0.5764	0.8274	0.7242	0.6718	0.4241
N-acetylneuraminate[c]	4	2	2	0.027028	0.46019	0.57658	0.46019	0.5746	0.1157	0.0661	0.1118	0.4254
acetate[c]	15	7	8	0.0187	0.25631	0.38479	0.20704	0.5747	0.1206	0.3003	0.5246	0.4259
GSSG[m]	6	2	4	0.026234	0.13115	0.46492	0.048447	0.5724	0.2012	0.8638	0.9888	0.4276
3-methoxy-4-hydroxyphenylacetaldehyde[c]	9	4	5	0.0187	0.31767	0.55594	0.27137	0.5722	0.0437	0.159	0.2965	0.4284
glycerate[c]	9	4	5	0.0187	0.25631	1.2414	0.17295	0.5722	0.0005	0.3361	0.6463	0.4284
ceramide pool[r]	5	2	3	0.02991	0.30884	0.21799	0.41499	0.5685	0.614	0.2415	0.1113	0.4318
(S)-3-sulfolactate[m]	1	0	1	0.059244	0.059244	NA	0.059244	0.566	NA	0.8587	0.8558	0.4342
chondroitin sulfate E (GalNAc4,6diS-GlcA), degradation product 5[l]	2	1	1	0.027028	0.40629	0.37926	0.43332	0.5644	0.2889	0.2209	0.1798	0.4356
keratan sulfate II (core 4-linked), degradation product 2[l]	2	1	1	0.027028	0.40629	0.37926	0.43332	0.5644	0.2889	0.2209	0.1798	0.4356
keratan sulfate II (core 2-linked), degradation product 2[l]	2	1	1	0.027028	0.40629	0.37926	0.43332	0.5644	0.2889	0.2209	0.1798	0.4356
keratan sulfate I, degradation product 5[l]	2	1	1	0.027028	0.40629	0.37926	0.43332	0.5644	0.2889	0.2209	0.1798	0.4356
keratan sulfate II (core 4-linked)[l]	2	1	1	0.027028	0.40629	0.37926	0.43332	0.5644	0.2889	0.2209	0.1798	0.4356
chondroitin sulfate E (GalNAc4,6diS-GlcA), degradation product 1[l]	2	1	1	0.027028	0.40629	0.37926	0.43332	0.5644	0.2889	0.2209	0.1798	0.4356
keratan sulfate II (core 4-linked), degradation product 1[l]	2	1	1	0.027028	0.40629	0.37926	0.43332	0.5644	0.2889	0.2209	0.1798	0.4356
keratan sulfate II (core 2-linked), degradation product 1[l]	2	1	1	0.027028	0.40629	0.37926	0.43332	0.5644	0.2889	0.2209	0.1798	0.4356
keratan sulfate II (core 2-linked)[l]	2	1	1	0.027028	0.40629	0.37926	0.43332	0.5644	0.2889	0.2209	0.1798	0.4356
keratan sulfate I, degradation product 4[l]	2	1	1	0.027028	0.40629	0.37926	0.43332	0.5644	0.2889	0.2209	0.1798	0.4356
l2n2m2mn[l]	2	1	1	0.027028	0.40629	0.37926	0.43332	0.5644	0.2889	0.2209	0.1798	0.4356
de-Fuc, GlcNAc removed PA6 (wo peptide linkage)[l]	2	1	1	0.027028	0.40629	0.37926	0.43332	0.5644	0.2889	0.2209	0.1798	0.4356
lactose[l]	2	1	1	0.027028	0.40629	0.37926	0.43332	0.5644	0.2889	0.2209	0.1798	0.4356
keratan sulfate I, degradation product 3[l]	2	1	1	0.027028	0.40629	0.37926	0.43332	0.5644	0.2889	0.2209	0.1798	0.4356
core 6[l]	2	1	1	0.027028	0.40629	0.37926	0.43332	0.5644	0.2889	0.2209	0.1798	0.4356
phenylacetate[m]	13	6	7	0.016305	0.25631	0.27371	0.25631	0.5643	0.3738	0.3051	0.311	0.4365
phenylacetaldehyde[m]	13	6	7	0.016305	0.25631	0.27371	0.25631	0.5643	0.3738	0.3051	0.311	0.4365
3-sulfopyruvate[m]	2	1	1	0.025395	0.033849	0.0084543	0.059244	0.5614	0.9843	0.9875	0.8558	0.4386
CoA[c]	95	46	49	0.0059481	0.20592	0.27257	0.16518	0.5624	0.1588	0.6783	0.9236	0.4392
3-sulfinoalanine[m]	3	1	2	0.030606	0.030606	0.0084543	0.20289	0.5594	0.9843	0.9843	0.5965	0.4411
5-hydroxyindoleacetaldehyde[c]	7	3	4	0.0187	0.31767	0.61593	0.23144	0.5591	0.0507	0.1892	0.4546	0.4414
3alpha,7alpha-dihydroxy-5beta-cholestan-26-al[c]	7	3	4	0.0187	0.26995	0.51207	0.23144	0.5591	0.0958	0.314	0.4546	0.4414
CoA[m]	86	42	44	0.005322	0.25692	0.28297	0.19187	0.5574	0.1176	0.0996	0.6793	0.4426
PI pool[r]	27	13	14	0.011794	0.19918	0.20982	0.18899	0.5584	0.6108	0.6582	0.631	0.4429
4alpha-hydroxytetrahydrobiopterin[n]	1	0	1	0.051443	0.051443	NA	0.051443	0.5569	NA	0.8755	0.8757	0.4432
O2-4a-cyclic-tetrahydrobiopterin[c]	1	0	1	0.051443	0.051443	NA	0.051443	0.5569	NA	0.8755	0.8757	0.4432
quinonoid dihydrobiopterin[c]	1	0	1	0.051443	0.051443	NA	0.051443	0.5569	NA	0.8755	0.8757	0.4432
quinonoid dihydrobiopterin[n]	1	0	1	0.051443	0.051443	NA	0.051443	0.5569	NA	0.8755	0.8757	0.4432
O2-4a-cyclic-tetrahydrobiopterin[n]	1	0	1	0.051443	0.051443	NA	0.051443	0.5569	NA	0.8755	0.8757	0.4432
24-oxo-1alpha,25-dihydroxyvitamin D3[m]	1	0	1	0.045104	0.045104	NA	0.045104	0.5508	NA	0.8908	0.887	0.4496
calcitetrol[c]	1	0	1	0.045104	0.045104	NA	0.045104	0.5508	NA	0.8908	0.887	0.4496
23S,25,26-trihydroxyvitamin D3[m]	1	0	1	0.045104	0.045104	NA	0.045104	0.5508	NA	0.8908	0.887	0.4496
25-hydroxyvitamin D3-26,23-lactol[c]	1	0	1	0.045104	0.045104	NA	0.045104	0.5508	NA	0.8908	0.887	0.4496
calcitetrol[m]	1	0	1	0.045104	0.045104	NA	0.045104	0.5508	NA	0.8908	0.887	0.4496
23S,25,26-trihydroxyvitamin D3[c]	1	0	1	0.045104	0.045104	NA	0.045104	0.5508	NA	0.8908	0.887	0.4496
24-oxo-1alpha,23,25-trihydroxyvitamin D3[m]	1	0	1	0.045104	0.045104	NA	0.045104	0.5508	NA	0.8908	0.887	0.4496
23s,25-dihydroxyvitamin D3[m]	1	0	1	0.045104	0.045104	NA	0.045104	0.5508	NA	0.8908	0.887	0.4496
25-hydroxyvitamin D3-26,23-lactone[c]	1	0	1	0.045104	0.045104	NA	0.045104	0.5508	NA	0.8908	0.887	0.4496
23s,25-dihydroxyvitamin D3[c]	1	0	1	0.045104	0.045104	NA	0.045104	0.5508	NA	0.8908	0.887	0.4496
25-hydroxyvitamin D3-26,23-lactol[m]	1	0	1	0.045104	0.045104	NA	0.045104	0.5508	NA	0.8908	0.887	0.4496
24-oxo-1alpha,25-dihydroxyvitamin D3[c]	1	0	1	0.045104	0.045104	NA	0.045104	0.5508	NA	0.8908	0.887	0.4496
24-oxo-1alpha,23,25-trihydroxyvitamin D3[c]	1	0	1	0.045104	0.045104	NA	0.045104	0.5508	NA	0.8908	0.887	0.4496
calcidiol[m]	1	0	1	0.045104	0.045104	NA	0.045104	0.5508	NA	0.8908	0.887	0.4496
25-hydroxyvitamin D3-26,23-lactone[m]	1	0	1	0.045104	0.045104	NA	0.045104	0.5508	NA	0.8908	0.887	0.4496
cholest-5-ene-3beta,7alpha,27-triol[c]	1	0	1	0.045104	0.045104	NA	0.045104	0.5508	NA	0.8908	0.887	0.4496
5beta-cholestane-3alpha,7alpha,12alpha,27,27-pentaol[c]	1	0	1	0.045104	0.045104	NA	0.045104	0.5508	NA	0.8908	0.887	0.4496
5beta-cholestane-3alpha,7alpha,12alpha,27,27-pentaol[m]	1	0	1	0.045104	0.045104	NA	0.045104	0.5508	NA	0.8908	0.887	0.4496
2-methoxy-6-(all-trans-decaprenyl)phenol[m]	1	0	1	0.045104	0.045104	NA	0.045104	0.5508	NA	0.8908	0.887	0.4496
5beta-cholestane-3alpha,7alpha,12alpha,27-tetraol[m]	1	0	1	0.045104	0.045104	NA	0.045104	0.5508	NA	0.8908	0.887	0.4496
22beta-hydroxycholesterol[m]	1	0	1	0.045104	0.045104	NA	0.045104	0.5508	NA	0.8908	0.887	0.4496
5beta-cholestane-3alpha,7alpha,12alpha,27-tetraol[c]	1	0	1	0.045104	0.045104	NA	0.045104	0.5508	NA	0.8908	0.887	0.4496
cholesterol[m]	1	0	1	0.045104	0.045104	NA	0.045104	0.5508	NA	0.8908	0.887	0.4496
26-hydroxycholesterol[c]	1	0	1	0.045104	0.045104	NA	0.045104	0.5508	NA	0.8908	0.887	0.4496
vitamin D3[c]	1	0	1	0.045104	0.045104	NA	0.045104	0.5508	NA	0.8908	0.887	0.4496
vitamin D3[m]	1	0	1	0.045104	0.045104	NA	0.045104	0.5508	NA	0.8908	0.887	0.4496
26-hydroxycholesterol[m]	1	0	1	0.045104	0.045104	NA	0.045104	0.5508	NA	0.8908	0.887	0.4496
cholest-5-ene-3beta,7alpha,27-triol[m]	1	0	1	0.045104	0.045104	NA	0.045104	0.5508	NA	0.8908	0.887	0.4496
trichloroethanol[c]	2	1	1	0.01787	0.18871	0.17084	0.20658	0.5501	0.6074	0.6669	0.5079	0.4499
ascorbate[c]	2	1	1	0.017557	0.24489	0.22734	0.26245	0.5498	0.4954	0.5226	0.4072	0.4502
NAD+[m]	97	48	49	0.0046958	0.26537	0.33416	0.20486	0.5503	0.0118	0.0518	0.5491	0.4509
NADH[m]	95	47	48	0.0046958	0.26537	0.33485	0.19997	0.5499	0.0133	0.0537	0.5902	0.4511
deoxycytidine[n]	2	1	1	0.016203	0.11822	0.10202	0.13442	0.5473	0.7645	0.8468	0.6648	0.4527
urocanate[c]	6	3	3	0.017031	0.15647	0.19116	0.12178	0.5469	0.6097	0.7735	0.786	0.4531
ADP[r]	12	6	6	0.012162	0.2603	0.15721	0.29237	0.5454	0.7994	0.3091	0.2191	0.4546
L-2-amino-3-oxobutanoic acid[m]	1	0	1	0.040677	0.040677	NA	0.040677	0.5455	NA	0.9003	0.8988	0.4549
H2O[r]	46	23	23	0.0043328	0.24416	0.26995	0.19918	0.5443	0.2612	0.2685	0.5751	0.4557
propinol adenylate[c]	1	0	1	0.039768	0.039768	NA	0.039768	0.5438	NA	0.902	0.9019	0.4563
DHAP[m]	1	0	1	0.039768	0.039768	NA	0.039768	0.5438	NA	0.902	0.9019	0.4563
indole-3-acetaldehyde[c]	5	2	3	0.0187	0.31767	0.564	0.25631	0.5439	0.1235	0.2227	0.3654	0.4563
phenylacetaldehyde[c]	5	2	3	0.0187	0.31767	0.564	0.25631	0.5439	0.1235	0.2227	0.3654	0.4563
3-amino-propanal[c]	5	2	3	0.0187	0.31767	1.4858	0.25631	0.5439	0.0029	0.2227	0.3654	0.4563
methylmalonate[m]	5	2	3	0.0187	0.31767	1.4858	0.25631	0.5439	0.0029	0.2227	0.3654	0.4563
3-methoxy-4-hydroxyphenylglycolaldehyde[c]	5	2	3	0.0187	0.31767	0.564	0.25631	0.5439	0.1235	0.2227	0.3654	0.4563
2-methyl-3-oxopropanoate[c]	5	2	3	0.0187	0.31767	1.4858	0.25631	0.5439	0.0029	0.2227	0.3654	0.4563
methylmalonate[c]	5	2	3	0.0187	0.31767	1.4858	0.25631	0.5439	0.0029	0.2227	0.3654	0.4563
3alpha,7alpha,12alpha-trihydroxy-5beta-cholestanate[m]	5	2	3	0.0187	0.31767	1.4858	0.25631	0.5439	0.0029	0.2227	0.3654	0.4563
2-aminoadipate 6-semialdehyde[c]	5	2	3	0.0187	0.25631	0.29941	0.25631	0.5439	0.4441	0.3767	0.3654	0.4563
3alpha,7alpha,12alpha-trihydroxy-5beta-cholestan-26-al[m]	5	2	3	0.0187	0.31767	1.4858	0.25631	0.5439	0.0029	0.2227	0.3654	0.4563
4-acetamidobutanoate[c]	5	2	3	0.0187	0.31767	1.4858	0.25631	0.5439	0.0029	0.2227	0.3654	0.4563
5-hydroxyindoleacetate[c]	5	2	3	0.0187	0.31767	1.4858	0.25631	0.5439	0.0029	0.2227	0.3654	0.4563
5beta-cholestane-3alpha,7alpha-diol[c]	5	2	3	0.0187	0.26995	0.39101	0.25631	0.5439	0.2931	0.3336	0.3654	0.4563
peptidylproline-(omega=0)[c]	25	12	13	0.010107	0.22092	0.22174	0.21437	0.5444	0.541	0.485	0.4615	0.4565
peptidylproline-(omega=180)[c]	25	12	13	0.010107	0.22092	0.22174	0.21437	0.5444	0.541	0.485	0.4615	0.4565
CO2[r]	2	1	1	0.013747	0.28105	0.2673	0.2948	0.5429	0.436	0.4425	0.3584	0.4571
dAMP[c]	16	8	8	0.0053733	0.24796	0.28245	0.22058	0.5421	0.3185	0.3475	0.4598	0.4579
GDP[c]	28	13	15	0.0062209	0.25397	0.33942	0.19928	0.5413	0.114	0.2552	0.5567	0.4587
formaldehyde[c]	7	3	4	0.013011	0.20658	0.17574	0.3465	0.5407	0.6466	0.5445	0.1553	0.4595
aspartate[m]	4	2	2	0.011076	0.076632	0.065556	0.20289	0.5383	0.9529	0.9583	0.5965	0.4617
mesaconyl-CoA[m]	3	1	2	0.018683	0.18843	0.29075	0.10356	0.5372	0.4018	0.5888	0.8725	0.4633
itaconyl-CoA[m]	3	1	2	0.018683	0.18843	0.29075	0.10356	0.5372	0.4018	0.5888	0.8725	0.4633
mesaconate[m]	3	1	2	0.018683	0.18843	0.29075	0.10356	0.5372	0.4018	0.5888	0.8725	0.4633
itaconate[m]	3	1	2	0.018683	0.18843	0.29075	0.10356	0.5372	0.4018	0.5888	0.8725	0.4633
D-lactate[c]	8	4	4	0.0084767	0.35123	0.44843	0.28699	0.5308	0.1113	0.1084	0.2801	0.4692
AICAR[c]	2	1	1	0.0062742	0.06411	0.057836	0.070385	0.5304	0.8664	0.9544	0.8313	0.4696
4,6-dideoxy-4-oxo-dTDP-D-glucose[c]	1	0	1	0.028173	0.028173	NA	0.028173	0.5303	NA	0.9295	0.9324	0.47
dTDP-glucose[c]	1	0	1	0.028173	0.028173	NA	0.028173	0.5303	NA	0.9295	0.9324	0.47
methanol[c]	5	2	3	0.013011	0.20658	0.2789	0.20658	0.5296	0.4818	0.5439	0.5089	0.4707
CTP[c]	49	24	25	0.0023171	0.22835	0.2123	0.24016	0.5296	0.627	0.3866	0.2835	0.4712
nicotinamide[c]	10	5	5	0.0043718	0.14422	0.13593	0.24347	0.5281	0.8218	0.8637	0.3832	0.4719
3,4-dihydroxymandelate[c]	9	4	5	0.0059481	0.25631	0.29421	0.12227	0.5271	0.3594	0.3361	0.8325	0.4731
tiglyl-CoA[m]	9	4	5	0.0059481	0.26652	0.23426	0.51648	0.5271	0.5306	0.2992	0.0162	0.4731
2-hydroxyestradiol-17beta[c]	3	1	2	0.013011	0.12227	0.17084	0.067643	0.5257	0.6074	0.7959	0.9409	0.4743
bile-PC pool[c]	2	1	1	0.0013504	0.15384	0.15249	0.15519	0.5235	0.6443	0.7551	0.624	0.4765
1-alkyl-2-acetyl-sn-glycerol[c]	2	1	1	0.0013504	0.15384	0.15249	0.15519	0.5235	0.6443	0.7551	0.624	0.4765
oxidized thioredoxin[n]	2	1	1	0.00077128	0.24579	0.24502	0.24656	0.5224	0.4658	0.5211	0.4356	0.4776
thioredoxin[n]	2	1	1	0.00077128	0.24579	0.24502	0.24656	0.5224	0.4658	0.5211	0.4356	0.4776
3-oxo-(2S,6R,10R)-trimethyl-hendecanoyl-CoA[p]	4	2	2	0.0039973	0.2284	0.2244	0.25109	0.5212	0.601	0.4928	0.4602	0.4788
fumarylacetoacetate[c]	2	1	1	-0.0010188	0.2554	0.25641	0.25438	0.519	0.4525	0.5001	0.4185	0.481
hexaglutamyl-folate(THF)[c]	1	0	1	0.019578	0.019578	NA	0.019578	0.5184	NA	0.9535	0.9535	0.4818
hexaglutamyl-folate(DHF)[m]	1	0	1	0.019578	0.019578	NA	0.019578	0.5184	NA	0.9535	0.9535	0.4818
pentaglutamyl-folate(DHF)[m]	1	0	1	0.019578	0.019578	NA	0.019578	0.5184	NA	0.9535	0.9535	0.4818
hexaglutamyl-folate(DHF)[c]	1	0	1	0.019578	0.019578	NA	0.019578	0.5184	NA	0.9535	0.9535	0.4818
pentaglutamyl-folate(DHF)[c]	1	0	1	0.019578	0.019578	NA	0.019578	0.5184	NA	0.9535	0.9535	0.4818
pentaglutamyl-folate(THF)[c]	1	0	1	0.019578	0.019578	NA	0.019578	0.5184	NA	0.9535	0.9535	0.4818
heptaglutamyl-folate(THF)[c]	1	0	1	0.019578	0.019578	NA	0.019578	0.5184	NA	0.9535	0.9535	0.4818
10-formyl-THF-glu(6)[m]	1	0	1	0.019578	0.019578	NA	0.019578	0.5184	NA	0.9535	0.9535	0.4818
10-formyl-THF-glu(7)[m]	1	0	1	0.019578	0.019578	NA	0.019578	0.5184	NA	0.9535	0.9535	0.4818
10-formyl-THF-glu(6)[c]	1	0	1	0.019578	0.019578	NA	0.019578	0.5184	NA	0.9535	0.9535	0.4818
heptaglutamyl-folate(DHF)[m]	1	0	1	0.019578	0.019578	NA	0.019578	0.5184	NA	0.9535	0.9535	0.4818
pentaglutamyl-folate(THF)[m]	1	0	1	0.019578	0.019578	NA	0.019578	0.5184	NA	0.9535	0.9535	0.4818
hexaglutamyl-folate(THF)[m]	1	0	1	0.019578	0.019578	NA	0.019578	0.5184	NA	0.9535	0.9535	0.4818
heptaglutamyl-folate(DHF)[c]	1	0	1	0.019578	0.019578	NA	0.019578	0.5184	NA	0.9535	0.9535	0.4818
10-formyl-THF-glu(5)[c]	1	0	1	0.019578	0.019578	NA	0.019578	0.5184	NA	0.9535	0.9535	0.4818
10-formyl-THF-glu(5)[m]	1	0	1	0.019578	0.019578	NA	0.019578	0.5184	NA	0.9535	0.9535	0.4818
THF-hexaglutamate[c]	1	0	1	0.019578	0.019578	NA	0.019578	0.5184	NA	0.9535	0.9535	0.4818
heptaglutamyl-folate(THF)[m]	1	0	1	0.019578	0.019578	NA	0.019578	0.5184	NA	0.9535	0.9535	0.4818
10-formyl-THF-glu(7)[c]	1	0	1	0.019578	0.019578	NA	0.019578	0.5184	NA	0.9535	0.9535	0.4818
(ADP-D-ribosyl)n+1-acceptor[c]	8	4	4	0.0043718	0.14422	0.11969	0.2602	0.5178	0.8805	0.8493	0.3642	0.4822
(ADP-D-ribosyl)n-acceptor[c]	8	4	4	0.0043718	0.14422	0.11969	0.2602	0.5178	0.8805	0.8493	0.3642	0.4822
3-ketopristanoyl-CoA[p]	5	2	3	0.0090828	0.13833	0.2244	0.13833	0.5177	0.601	0.7956	0.7332	0.4824
4-aminobutanal[c]	1	0	1	0.0187	0.0187	NA	0.0187	0.5171	NA	0.9559	0.9558	0.4832
4-aminobutyrate[c]	1	0	1	0.0187	0.0187	NA	0.0187	0.5171	NA	0.9559	0.9558	0.4832
gamma-butyrobetaine[c]	1	0	1	0.0187	0.0187	NA	0.0187	0.5171	NA	0.9559	0.9558	0.4832
tyrosine[c]	11	5	6	0.0046958	0.23177	0.15231	0.34766	0.5152	0.7633	0.4377	0.1062	0.4858
prostaglandin A1[c]	8	4	4	0.0034917	0.35317	0.36922	0.35317	0.5141	0.2062	0.1057	0.1451	0.4859
prostaglandin A2[c]	8	4	4	0.0034917	0.35317	0.36922	0.35317	0.5141	0.2062	0.1057	0.1451	0.4859
decanoyl-CoA[m]	3	1	2	0.0059481	0.13287	0.20824	0.069409	0.512	0.5362	0.7575	0.9388	0.488
undecanoyl-CoA[m]	3	1	2	0.0059481	0.13287	0.20824	0.069409	0.512	0.5362	0.7575	0.9388	0.488
heptanoyl-CoA[m]	3	1	2	0.0059481	0.13287	0.20824	0.069409	0.512	0.5362	0.7575	0.9388	0.488
nonanoyl-CoA[m]	3	1	2	0.0059481	0.13287	0.20824	0.069409	0.512	0.5362	0.7575	0.9388	0.488
hexanoyl-CoA[m]	3	1	2	0.0059481	0.20824	0.20824	0.39085	0.512	0.5362	0.5309	0.1837	0.488
pentanoyl-CoA[m]	3	1	2	0.0059481	0.20824	0.20824	0.39085	0.512	0.5362	0.5309	0.1837	0.488
[phosphorylase A][c]	4	2	2	-0.00052342	0.14303	0.1654	0.14251	0.5116	0.7487	0.7945	0.7654	0.4884
[phosphorylase B][c]	4	2	2	-0.00052342	0.14303	0.1654	0.14251	0.5116	0.7487	0.7945	0.7654	0.4884
chenodeoxycholoyl-CoA[p]	5	2	3	0.0059481	0.15196	0.26335	0.0090828	0.5109	0.5148	0.7499	0.999	0.4895
3-oxo-13-cis-eicosenoyl-CoA[m]	5	2	3	0.0059481	0.20199	0.20512	0.13833	0.5109	0.6463	0.565	0.7332	0.4895
3-oxopalmitoyl-CoA[m]	5	2	3	0.0059481	0.20199	0.20512	0.13833	0.5109	0.6463	0.565	0.7332	0.4895
3-oxo-cis,cis-7,10-hexadecadienoyl-CoA[m]	5	2	3	0.0059481	0.20199	0.20512	0.13833	0.5109	0.6463	0.565	0.7332	0.4895
3-oxo-dihomo-gamma-linolenoyl-CoA[m]	5	2	3	0.0059481	0.20199	0.20512	0.13833	0.5109	0.6463	0.565	0.7332	0.4895
3-oxomyrist-7-enoyl-CoA[m]	5	2	3	0.0059481	0.20199	0.20512	0.13833	0.5109	0.6463	0.565	0.7332	0.4895
3-oxododecanoyl-CoA[m]	5	2	3	0.0059481	0.20199	0.20512	0.13833	0.5109	0.6463	0.565	0.7332	0.4895
3-oxopalmitoleoyl-CoA[m]	5	2	3	0.0059481	0.20199	0.20512	0.13833	0.5109	0.6463	0.565	0.7332	0.4895
3-oxotridecanoyl-CoA[m]	5	2	3	0.0059481	0.20199	0.20512	0.13833	0.5109	0.6463	0.565	0.7332	0.4895
3-oxo-13cis-docosenoyl-CoA[m]	5	2	3	0.0059481	0.20199	0.20512	0.13833	0.5109	0.6463	0.565	0.7332	0.4895
3-oxo-(6Z,9Z,12Z)-octadecatrienoyl-CoA[m]	5	2	3	0.0059481	0.20199	0.20512	0.13833	0.5109	0.6463	0.565	0.7332	0.4895
3-oxo-7-hexadecenoyl-CoA[m]	5	2	3	0.0059481	0.20199	0.20512	0.13833	0.5109	0.6463	0.565	0.7332	0.4895
3-oxoheneicosanoyl-CoA[m]	5	2	3	0.0059481	0.20199	0.20512	0.13833	0.5109	0.6463	0.565	0.7332	0.4895
3-oxo-11-cis-octadecenoyl-CoA[m]	5	2	3	0.0059481	0.20199	0.20512	0.13833	0.5109	0.6463	0.565	0.7332	0.4895
3-oxolinoleoyl-CoA[m]	5	2	3	0.0059481	0.20199	0.20512	0.13833	0.5109	0.6463	0.565	0.7332	0.4895
3-oxodocosanoyl-CoA[m]	5	2	3	0.0059481	0.20199	0.20512	0.13833	0.5109	0.6463	0.565	0.7332	0.4895
3-oxotetradecanoyl-CoA[m]	5	2	3	0.0059481	0.20199	0.20512	0.13833	0.5109	0.6463	0.565	0.7332	0.4895
3-oxooleoyl-CoA[m]	5	2	3	0.0059481	0.20199	0.20512	0.13833	0.5109	0.6463	0.565	0.7332	0.4895
3-oxopentadecanoyl-CoA[m]	5	2	3	0.0059481	0.20199	0.20512	0.13833	0.5109	0.6463	0.565	0.7332	0.4895
3-oxononadecanoyl-CoA[m]	5	2	3	0.0059481	0.20199	0.20512	0.13833	0.5109	0.6463	0.565	0.7332	0.4895
3-oxo-11-cis-eicosenoyl-CoA[m]	5	2	3	0.0059481	0.20199	0.20512	0.13833	0.5109	0.6463	0.565	0.7332	0.4895
3-oxoheptadecanoyl-CoA[m]	5	2	3	0.0059481	0.20199	0.20512	0.13833	0.5109	0.6463	0.565	0.7332	0.4895
3-oxomyrist-5-enoyl-CoA[m]	5	2	3	0.0059481	0.20199	0.20512	0.13833	0.5109	0.6463	0.565	0.7332	0.4895
3-oxooctadecanoyl-CoA[m]	5	2	3	0.0059481	0.20199	0.20512	0.13833	0.5109	0.6463	0.565	0.7332	0.4895
3-oxo-cis,cis-5,8-tetradecadienoyl-CoA[m]	5	2	3	0.0059481	0.20199	0.20512	0.13833	0.5109	0.6463	0.565	0.7332	0.4895
3-oxoeicosanoyl-CoA[m]	5	2	3	0.0059481	0.20199	0.20512	0.13833	0.5109	0.6463	0.565	0.7332	0.4895
methacrylyl-CoA[m]	5	2	3	0.0059481	0.35944	0.28922	0.35944	0.5109	0.4613	0.1512	0.1772	0.4895
putrescine[s]	3	1	2	0.0046958	0.54298	0.6804	0.27384	0.5104	0.1007	0.0529	0.4007	0.4897
S-glutaryldihydrolipoamide[m]	3	1	2	0.0046958	0.099612	0.099612	0.24201	0.5104	0.7722	0.8593	0.4854	0.4897
AIR[c]	3	1	2	0.0046958	0.094557	0.094557	0.17103	0.5104	0.7821	0.872	0.6871	0.4897
oxytocin[c]	1	0	1	0.014933	0.014933	NA	0.014933	0.5105	NA	0.9668	0.9654	0.4897
oxytocin 1-8[c]	1	0	1	0.014933	0.014933	NA	0.014933	0.5105	NA	0.9668	0.9654	0.4897
glycinamide[c]	1	0	1	0.014933	0.014933	NA	0.014933	0.5105	NA	0.9668	0.9654	0.4897
H2O2[l]	1	0	1	0.013011	0.013011	NA	0.013011	0.508	NA	0.9722	0.9702	0.4924
estrone-3,4-semiquinone[l]	1	0	1	0.013011	0.013011	NA	0.013011	0.508	NA	0.9722	0.9702	0.4924
4-hydroxy-17beta-estradiol[l]	1	0	1	0.013011	0.013011	NA	0.013011	0.508	NA	0.9722	0.9702	0.4924
estrone-3,4-semiquinone[c]	1	0	1	0.013011	0.013011	NA	0.013011	0.508	NA	0.9722	0.9702	0.4924
4-hydroxyestrone[l]	1	0	1	0.013011	0.013011	NA	0.013011	0.508	NA	0.9722	0.9702	0.4924
estrone-3,4-semiquinone[r]	1	0	1	0.013011	0.013011	NA	0.013011	0.508	NA	0.9722	0.9702	0.4924
estrone-2,3-semiquinone[r]	1	0	1	0.013011	0.013011	NA	0.013011	0.508	NA	0.9722	0.9702	0.4924
H2O2[r]	1	0	1	0.013011	0.013011	NA	0.013011	0.508	NA	0.9722	0.9702	0.4924
estrone-2,3-semiquinone[l]	1	0	1	0.013011	0.013011	NA	0.013011	0.508	NA	0.9722	0.9702	0.4924
4-hydroxyestrone[r]	1	0	1	0.013011	0.013011	NA	0.013011	0.508	NA	0.9722	0.9702	0.4924
2-hydroxyestradiol-17beta[l]	1	0	1	0.013011	0.013011	NA	0.013011	0.508	NA	0.9722	0.9702	0.4924
17beta-estradiol-2,3-semiquinone[l]	1	0	1	0.013011	0.013011	NA	0.013011	0.508	NA	0.9722	0.9702	0.4924
2-hydroxyestrone[l]	1	0	1	0.013011	0.013011	NA	0.013011	0.508	NA	0.9722	0.9702	0.4924
17beta-estradiol-2,3-semiquinone[c]	1	0	1	0.013011	0.013011	NA	0.013011	0.508	NA	0.9722	0.9702	0.4924
17beta-estradiol-3,4-semiquinone[l]	1	0	1	0.013011	0.013011	NA	0.013011	0.508	NA	0.9722	0.9702	0.4924
17beta-estradiol-3,4-semiquinone[c]	1	0	1	0.013011	0.013011	NA	0.013011	0.508	NA	0.9722	0.9702	0.4924
estrone-2,3-semiquinone[c]	1	0	1	0.013011	0.013011	NA	0.013011	0.508	NA	0.9722	0.9702	0.4924
G00006[c]	1	0	1	0.012091	0.012091	NA	0.012091	0.5062	NA	0.9758	0.9728	0.494
G10526[c]	1	0	1	0.012091	0.012091	NA	0.012091	0.5062	NA	0.9758	0.9728	0.494
galactosylgloboside[c]	2	1	1	-0.0094115	0.086541	0.095952	0.077129	0.5057	0.7792	0.9138	0.8143	0.4943
GD1b[c]	2	1	1	-0.0094115	0.086541	0.095952	0.077129	0.5057	0.7792	0.9138	0.8143	0.4943
sialyl-T antigen[g]	2	1	1	-0.0094115	0.086541	0.095952	0.077129	0.5057	0.7792	0.9138	0.8143	0.4943
monosialylgalactosylgloboside[c]	2	1	1	-0.0094115	0.086541	0.095952	0.077129	0.5057	0.7792	0.9138	0.8143	0.4943
core 2[g]	2	1	1	-0.0094115	0.086541	0.095952	0.077129	0.5057	0.7792	0.9138	0.8143	0.4943
L-1-pyrroline-3-hydroxy-5-carboxylate[m]	2	1	1	-0.010775	0.17527	0.18605	0.1645	0.5045	0.5788	0.7023	0.6044	0.4955
SAICAR[c]	2	1	1	-0.012086	0.082471	0.094557	0.070385	0.5028	0.7821	0.9231	0.8313	0.4972
(R)-3-hydroxybutanoyl-CoA[m]	1	0	1	0.0091	0.0091	NA	0.0091	0.501	NA	0.9834	0.982	0.4993
dolichyl-phosphate[r]	7	4	3	-0.0053895	0.16285	0.21051	0.16285	0.4985	0.6048	0.7343	0.6649	0.502
deoxycytidine[c]	9	5	4	-0.0071168	0.19488	0.19488	0.1731	0.4977	0.6205	0.6141	0.6741	0.5024
dTMP[c]	9	5	4	-0.0071168	0.1993	0.1993	0.16991	0.4977	0.6021	0.5953	0.6883	0.5024
3-carboxy-1-hydroxypropyl-ThPP[m]	1	0	1	0.0046958	0.0046958	NA	0.0046958	0.4962	NA	0.9931	0.9926	0.5038
thiamin-PP[m]	1	0	1	0.0046958	0.0046958	NA	0.0046958	0.4962	NA	0.9931	0.9926	0.5038
G00007[r]	2	1	1	-0.016111	0.030342	0.046453	0.014231	0.4953	0.8937	0.9907	0.9676	0.5047
dolichyl-phosphate-D-mannose[r]	3	2	1	-0.0053895	0.046453	0.025921	0.45142	0.4954	0.993	0.9665	0.1629	0.5047
AMP[s]	7	4	3	-0.0071168	0.12805	0.030133	0.21178	0.4947	0.9978	0.8613	0.4942	0.5057
inosine[c]	7	4	3	-0.0071168	0.21178	0.38359	0.13442	0.4947	0.1841	0.5259	0.7394	0.5057
thymidine[c]	7	4	3	-0.0071168	0.18394	0.34059	0.13442	0.4947	0.2593	0.6502	0.7394	0.5057
H2O[c]	391	197	194	-0.0031284	0.25404	0.26858	0.24216	0.4958	0.0305	0.0048	0.0389	0.5059
deoxyinosine[c]	3	2	1	-0.0071168	0.13442	0.25218	0.13442	0.4936	0.5404	0.7519	0.6648	0.5065
2,2-dichloroacetaldehyde[c]	4	2	2	-0.0078185	0.3114	1.1278	0.30358	0.4934	0.0135	0.2656	0.3327	0.5066
1-nitronaphthalene-7,8-oxide[c]	4	2	2	-0.0078185	0.3114	1.1278	0.30358	0.4934	0.0135	0.2656	0.3327	0.5066
trichloroethene[c]	4	2	2	-0.0078185	0.3114	1.1278	0.30358	0.4934	0.0135	0.2656	0.3327	0.5066
1,1-dichloroethylene epoxide[c]	4	2	2	-0.0078185	0.3114	1.1278	0.30358	0.4934	0.0135	0.2656	0.3327	0.5066
benzo[a]pyrene-4,5-oxide[c]	4	2	2	-0.0078185	0.3114	1.1278	0.30358	0.4934	0.0135	0.2656	0.3327	0.5066
chloroacetyl chloride[c]	4	2	2	-0.0078185	0.3114	1.1278	0.30358	0.4934	0.0135	0.2656	0.3327	0.5066
zinc[g]	1	0	1	0.00032799	0.00032799	NA	0.00032799	0.493	NA	0.9995	0.9998	0.507
lysosomal-enzyme-N-acetyl-D-glucosaminyl-phospho-D-mannose[c]	1	1	0	-7.3654e-05	7.3654e-05	7.3654e-05	NA	0.4926	1	1	NA	0.5075
lysosomal-enzyme-D-mannose[c]	1	1	0	-7.3654e-05	7.3654e-05	7.3654e-05	NA	0.4926	1	1	NA	0.5075
(R)-S-lactoylglutathione[m]	1	1	0	-0.0017468	0.0017468	0.0017468	NA	0.4922	0.9974	0.9982	NA	0.5078
selenohomocysteine[c]	4	2	2	-0.0083533	0.1505	0.16694	0.14214	0.4922	0.7442	0.7724	0.7661	0.5078
xanthosine[c]	5	3	2	-0.0071168	0.21178	0.49724	0.16991	0.4915	0.1033	0.5276	0.69	0.5087
nicotinate D-ribonucleoside[c]	5	3	2	-0.0071168	0.21178	0.49724	0.16991	0.4915	0.1033	0.5276	0.69	0.5087
nicotinamide ribonucleoside[c]	5	3	2	-0.0071168	0.21178	0.49724	0.16991	0.4915	0.1033	0.5276	0.69	0.5087
adenine[s]	5	3	2	-0.0071168	0.21178	0.023527	0.27296	0.4915	0.9919	0.5276	0.403	0.5087
PRPP[s]	5	3	2	-0.0071168	0.21178	0.023527	0.27296	0.4915	0.9919	0.5276	0.403	0.5087
2-deoxy-D-ribose-5-phosphate[c]	2	1	1	-0.018905	0.4599	0.47881	0.441	0.491	0.2046	0.1602	0.1722	0.509
mannose-6-phosphate[c]	9	5	4	-0.009619	0.36902	0.1372	0.5011	0.4902	0.8142	0.0713	0.0233	0.5099
GM1[c]	4	2	2	-0.0094115	0.26463	0.26498	0.25522	0.4892	0.5122	0.3871	0.449	0.5108
T-antigen[g]	4	2	2	-0.0094115	0.11734	0.11734	0.23397	0.4892	0.8608	0.8716	0.5095	0.5108
GA1[c]	4	2	2	-0.0094115	0.26463	0.26498	0.25522	0.4892	0.5122	0.3871	0.449	0.5108
G00006[r]	1	1	0	-0.0053895	0.0053895	0.0053895	NA	0.4881	0.9913	0.9916	NA	0.5123
mannose[g]	4	2	2	-0.010465	0.19902	0.27151	0.18855	0.487	0.4982	0.5994	0.6373	0.513
HCO3-[s]	4	2	2	-0.010666	0.24579	0.4523	0.23512	0.4866	0.2159	0.4408	0.5056	0.5134
chloride[c]	11	6	5	-0.0066617	0.24656	0.38088	0.1294	0.4867	0.136	0.3725	0.8061	0.5139
L-erythro-4-hydroxyglutamate[m]	1	1	0	-0.0084543	0.0084543	0.0084543	NA	0.4844	0.9843	0.9854	NA	0.5157
3-sulfinylpyruvic acid[m]	1	1	0	-0.0084543	0.0084543	0.0084543	NA	0.4844	0.9843	0.9854	NA	0.5157
4-hydroxy-2-oxoglutarate[m]	1	1	0	-0.0084543	0.0084543	0.0084543	NA	0.4844	0.9843	0.9854	NA	0.5157
cysteine[m]	1	1	0	-0.0084543	0.0084543	0.0084543	NA	0.4844	0.9843	0.9854	NA	0.5157
mercaptopyruvate[m]	1	1	0	-0.0084543	0.0084543	0.0084543	NA	0.4844	0.9843	0.9854	NA	0.5157
4-hydroxyphenylpyruvate[m]	1	1	0	-0.0084543	0.0084543	0.0084543	NA	0.4844	0.9843	0.9854	NA	0.5157
tyrosine[m]	1	1	0	-0.0084543	0.0084543	0.0084543	NA	0.4844	0.9843	0.9854	NA	0.5157
L-cysteate[m]	1	1	0	-0.0084543	0.0084543	0.0084543	NA	0.4844	0.9843	0.9854	NA	0.5157
3-methylglutaconyl-CoA[m]	3	2	1	-0.012246	0.11684	0.064544	0.51648	0.4837	0.9545	0.8086	0.1184	0.5168
cis-2-methyl-5-isopropylhexa-2,5-dienoyl-CoA[m]	3	2	1	-0.012246	0.012246	0.10712	0.0059481	0.4837	0.8811	0.9978	0.9897	0.5168
3-hydroxy-2,6-dimethyl-5-methylene-heptanoyl-CoA[m]	3	2	1	-0.012246	0.012246	0.10712	0.0059481	0.4837	0.8811	0.9978	0.9897	0.5168
trans-2-methyl-5-isopropylhexa-2,5-dienoyl-CoA[m]	3	2	1	-0.012246	0.012246	0.10712	0.0059481	0.4837	0.8811	0.9978	0.9897	0.5168
G10595[r]	2	2	0	-0.025921	0.025921	0.025921	NA	0.4803	0.993	0.9927	NA	0.5197
3-phospho-D-glycerate[c]	4	2	2	-0.014384	0.18318	0.63104	0.16879	0.4787	0.0875	0.6576	0.6931	0.5213
[protein]-tyrosine-O-sulfate[c]	2	1	1	-0.02764	0.35799	0.38563	0.33035	0.477	0.2844	0.2945	0.303	0.523
UDP-galactose[c]	19	10	9	-0.0084806	0.29701	0.25583	0.32106	0.4775	0.3895	0.1233	0.1159	0.523
UDP-galactose[g]	19	10	9	-0.0084806	0.29701	0.25583	0.32106	0.4775	0.3895	0.1233	0.1159	0.523
CMP-N-acetylneuraminate[c]	8	4	4	-0.0094115	0.33506	0.39475	0.25011	0.4768	0.1687	0.1333	0.3946	0.5232
H2O[s]	47	24	23	-0.0071168	0.35661	0.36045	0.35661	0.4771	0.0261	0.0011	0.0091	0.5235
UDP-galactose[r]	15	8	7	-0.0084806	0.27274	0.25583	0.29701	0.4768	0.4134	0.2292	0.1962	0.5236
digalactosylceramide[c]	15	8	7	-0.0084806	0.27274	0.25583	0.29701	0.4768	0.4134	0.2292	0.1962	0.5236
digalactosylceramide[g]	15	8	7	-0.0084806	0.27274	0.25583	0.29701	0.4768	0.4134	0.2292	0.1962	0.5236
D-galactosyl-N-acylsphingosine[g]	15	8	7	-0.0084806	0.27274	0.25583	0.29701	0.4768	0.4134	0.2292	0.1962	0.5236
LacCer pool[r]	15	8	7	-0.0084806	0.27274	0.25583	0.29701	0.4768	0.4134	0.2292	0.1962	0.5236
D-galactosyl-N-acylsphingosine[c]	15	8	7	-0.0084806	0.27274	0.25583	0.29701	0.4768	0.4134	0.2292	0.1962	0.5236
stearoyl-CoA[c]	41	21	20	-0.0071606	0.27519	0.38592	0.16671	0.4769	0.0188	0.1076	0.8197	0.5239
2-deoxy-D-ribose-1-phosphate[c]	2	1	1	-0.02812	0.46912	0.49724	0.441	0.476	0.1902	0.1516	0.1722	0.524
hexadecanal[r]	1	1	0	-0.017523	0.017523	0.017523	NA	0.4755	0.9654	0.9603	NA	0.5246
ethanolamine-phosphate[r]	1	1	0	-0.017523	0.017523	0.017523	NA	0.4755	0.9654	0.9603	NA	0.5246
ADP[p]	1	1	0	-0.017523	0.017523	0.017523	NA	0.4755	0.9654	0.9603	NA	0.5246
succinyl-CoA[m]	12	6	6	-0.0089268	0.32284	0.32284	0.33388	0.4745	0.2434	0.1115	0.1278	0.5255
phosphopantetheine[c]	3	2	1	-0.017523	0.11157	0.064548	0.26292	0.4739	0.9545	0.8236	0.406	0.5262
D-4-phosphopantothenate[c]	3	2	1	-0.017523	0.11157	0.064548	0.26292	0.4739	0.9545	0.8236	0.406	0.5262
arachidonate[c]	8	4	4	-0.011074	0.24839	0.25625	0.2024	0.4732	0.4647	0.3944	0.5615	0.5268
acrylyl-CoA[m]	13	7	6	-0.012246	0.26652	0.20824	0.31541	0.4699	0.5876	0.2626	0.1645	0.5304
1-acylglycerol-3P-CL pool[m]	10	6	4	-0.013816	0.14181	0.11946	0.16025	0.4688	0.9096	0.8733	0.7221	0.5312
acyl-CoA-CL pool[m]	10	6	4	-0.013816	0.14181	0.11946	0.16025	0.4688	0.9096	0.8733	0.7221	0.5312
2-amino-3-oxoadipate[m]	3	2	1	-0.022549	0.24502	0.13378	0.24656	0.4642	0.8221	0.4337	0.4356	0.5361
5-aminolevulinate[m]	3	2	1	-0.022549	0.24502	0.13378	0.24656	0.4642	0.8221	0.4337	0.4356	0.5361
citrulline[c]	6	3	3	-0.015188	0.25086	0.23177	0.49088	0.463	0.4909	0.3935	0.0527	0.537
PPi[s]	6	4	2	-0.015322	0.24316	0.14904	0.27296	0.4625	0.8055	0.4216	0.403	0.5375
N-trimethyl-2-aminoethylphosphonate[c]	1	1	0	-0.024985	0.024985	0.024985	NA	0.4623	0.9429	0.9372	NA	0.5378
CMP-N-trimethyl-2-aminoethylphosphonate[c]	1	1	0	-0.024985	0.024985	0.024985	NA	0.4623	0.9429	0.9372	NA	0.5378
glycine[p]	1	1	0	-0.025605	0.025605	0.025605	NA	0.4612	0.9412	0.9356	NA	0.5389
sarcosine[p]	1	1	0	-0.025605	0.025605	0.025605	NA	0.4612	0.9412	0.9356	NA	0.5389
sarcosine[m]	1	1	0	-0.025605	0.025605	0.025605	NA	0.4612	0.9412	0.9356	NA	0.5389
formaldehyde[p]	1	1	0	-0.025605	0.025605	0.025605	NA	0.4612	0.9412	0.9356	NA	0.5389
dihydroneopterin[c]	1	1	0	-0.026035	0.026035	0.026035	NA	0.4608	0.9404	0.9348	NA	0.5393
hydroxymethylbilane[c]	1	1	0	-0.026737	0.026737	0.026737	NA	0.4602	0.9398	0.9338	NA	0.54
1-alkyl-2-lysoglycerol-3-phosphocholine[c]	3	2	1	-0.024979	0.1279	0.076442	0.12814	0.4595	0.9366	0.7793	0.6828	0.5407
CDP-choline[c]	3	2	1	-0.024985	0.15249	0.088738	0.15519	0.4593	0.9142	0.7018	0.624	0.5408
palmitate[c]	8	4	4	-0.01602	0.24839	0.25625	0.2024	0.4583	0.4647	0.3944	0.5615	0.5417
calcidiol[c]	2	1	1	-0.039393	0.084497	0.12389	0.045104	0.4582	0.7166	0.918	0.887	0.5418
peptide-3-hydroxy-L-aspartate[c]	1	1	0	-0.029388	0.029388	0.029388	NA	0.4578	0.9341	0.9255	NA	0.5422
S-(2-methylbutanoyl)-dihydrolipoamide[m]	3	2	1	-0.026035	0.099612	0.062823	0.48707	0.4576	0.9566	0.8593	0.1369	0.5429
L-1-pyrroline-3-hydroxy-5-carboxylate[c]	3	2	1	-0.026035	0.1645	0.10604	0.1645	0.4576	0.8834	0.6686	0.6044	0.5429
palmitoyl-CoA[c]	46	24	22	-0.010446	0.27001	0.32593	0.1864	0.4531	0.0692	0.1136	0.6866	0.5469
1D-myo-inositol-4-phosphate[c]	2	2	0	-0.043165	0.043165	0.043165	NA	0.4524	0.9791	0.9799	NA	0.5476
methylglyoxal[c]	7	4	3	-0.023527	0.21855	0.16339	0.21855	0.4522	0.7624	0.4994	0.4756	0.5483
phosphocholine[c]	5	4	1	-0.024985	0.14268	0.29928	0.14268	0.4499	0.3466	0.7854	0.6534	0.5503
UDP-xylose[g]	2	1	1	-0.045977	0.34077	0.38675	0.2948	0.4481	0.2819	0.3211	0.3584	0.5519
ATP[s]	1	1	0	-0.036739	0.036739	0.036739	NA	0.448	0.9131	0.9073	NA	0.5522
ADP[s]	1	1	0	-0.036739	0.036739	0.036739	NA	0.448	0.9131	0.9073	NA	0.5522
1-acylglycerol-3P-LD-PC pool[c]	11	6	5	-0.020472	0.18866	0.3153	0.18866	0.446	0.2594	0.6679	0.5729	0.5544
1-acylglycerol-3P-LD-TG1 pool[c]	11	6	5	-0.020472	0.18866	0.3153	0.18866	0.446	0.2594	0.6679	0.5729	0.5544
1-acylglycerol-3P-LD-PI pool[c]	11	6	5	-0.020472	0.18866	0.3153	0.18866	0.446	0.2594	0.6679	0.5729	0.5544
1-acylglycerol-3P-LD-SM pool[c]	11	6	5	-0.020472	0.18866	0.3153	0.18866	0.446	0.2594	0.6679	0.5729	0.5544
1-acylglycerol-3P-LD-PS pool[c]	11	6	5	-0.020472	0.18866	0.3153	0.18866	0.446	0.2594	0.6679	0.5729	0.5544
1-acylglycerol-3P-LD-PE pool[c]	11	6	5	-0.020472	0.18866	0.3153	0.18866	0.446	0.2594	0.6679	0.5729	0.5544
chylomicron[s]	4	2	2	-0.030608	0.48311	0.48311	0.51305	0.4433	0.185	0.0547	0.0719	0.5567
TAG-VLDL pool[s]	4	2	2	-0.030608	0.48311	0.48311	0.51305	0.4433	0.185	0.0547	0.0719	0.5567
TAG-chylomicron pool[s]	4	2	2	-0.030608	0.48311	0.48311	0.51305	0.4433	0.185	0.0547	0.0719	0.5567
VLDL[s]	4	2	2	-0.030608	0.48311	0.48311	0.51305	0.4433	0.185	0.0547	0.0719	0.5567
12(13)-EpOME[r]	2	1	1	-0.049452	0.12138	0.17084	0.071931	0.4424	0.6074	0.8392	0.827	0.5576
9(10)-EpOME[r]	2	1	1	-0.049452	0.12138	0.17084	0.071931	0.4424	0.6074	0.8392	0.827	0.5576
benzo[a]pyrene-7,8-oxide[c]	2	1	1	-0.049452	0.12138	0.17084	0.071931	0.4424	0.6074	0.8392	0.827	0.5576
7,12-dimethylbenz[a]anthracene 5,6-oxide[c]	2	1	1	-0.049452	0.12138	0.17084	0.071931	0.4424	0.6074	0.8392	0.827	0.5576
5,6-EET[c]	2	1	1	-0.049452	0.12138	0.17084	0.071931	0.4424	0.6074	0.8392	0.827	0.5576
12(13)-EpOME[c]	2	1	1	-0.049452	0.12138	0.17084	0.071931	0.4424	0.6074	0.8392	0.827	0.5576
8,9-EET[c]	2	1	1	-0.049452	0.12138	0.17084	0.071931	0.4424	0.6074	0.8392	0.827	0.5576
9(10)-EpOME[c]	2	1	1	-0.049452	0.12138	0.17084	0.071931	0.4424	0.6074	0.8392	0.827	0.5576
trans-3,4-dihydro-3,4-dihydroxy-7,12-dimethylbenz[a]anthracene[c]	2	1	1	-0.049452	0.12138	0.17084	0.071931	0.4424	0.6074	0.8392	0.827	0.5576
bilirubin-bisglucuronoside[s]	2	1	1	-0.049454	0.2205	0.26995	0.17104	0.4424	0.431	0.5823	0.5893	0.5576
bilirubin-bisglucuronoside[c]	2	1	1	-0.049454	0.2205	0.26995	0.17104	0.4424	0.431	0.5823	0.5893	0.5576
bilirubin-monoglucuronoside[s]	2	1	1	-0.049454	0.2205	0.26995	0.17104	0.4424	0.431	0.5823	0.5893	0.5576
1a,11b-dihydro-4,9-dimethylbenz[a]anthra[3,4-b]oxirene[c]	2	1	1	-0.049452	0.12138	0.17084	0.071931	0.4424	0.6074	0.8392	0.827	0.5576
phospho-[beta adrenergic receptor][c]	1	1	0	-0.04376	0.04376	0.04376	NA	0.4423	0.8995	0.8933	NA	0.558
[beta-adrenergic-receptor][c]	1	1	0	-0.04376	0.04376	0.04376	NA	0.4423	0.8995	0.8933	NA	0.558
acyl-CoA-LD-TG2 pool[c]	13	7	6	-0.020472	0.18866	0.47881	0.16025	0.4422	0.0404	0.6687	0.7402	0.5581
acyl-CoA-LD-SM pool[c]	13	7	6	-0.020472	0.15179	0.15179	0.16025	0.4422	0.8001	0.8514	0.7402	0.5581
procollagen-5-hydroxy-L-lysine[c]	3	2	1	-0.035827	0.33756	0.27719	0.33756	0.4409	0.4844	0.2406	0.293	0.5593
succinate semialdehyde[m]	1	1	0	-0.045606	0.045606	0.045606	NA	0.4404	0.894	0.8891	NA	0.5599
G10597[r]	1	1	0	-0.046453	0.046453	0.046453	NA	0.4397	0.8937	0.8878	NA	0.5604
G10596[r]	1	1	0	-0.046453	0.046453	0.046453	NA	0.4397	0.8937	0.8878	NA	0.5604
AKG[p]	3	2	1	-0.036535	0.53945	0.50735	0.53945	0.4396	0.166	0.0545	0.1046	0.5607
isocitrate[p]	3	2	1	-0.036535	0.53945	0.50735	0.53945	0.4396	0.166	0.0545	0.1046	0.5607
but-2-enoyl-[ACP][c]	4	2	2	-0.032388	0.18732	0.18732	0.31406	0.4391	0.6958	0.6422	0.3095	0.5609
UMP[s]	3	2	1	-0.036739	0.27454	0.15564	0.749	0.4387	0.7695	0.3599	0.0352	0.5618
butyryl-[ACP][c]	15	8	7	-0.020472	0.1683	0.21913	0.15127	0.4377	0.5608	0.7922	0.7637	0.5626
acetyl-[ACP][c]	15	8	7	-0.020472	0.1683	0.21913	0.15127	0.4377	0.5608	0.7922	0.7637	0.5626
dUMP[n]	1	1	0	-0.048237	0.048237	0.048237	NA	0.4374	0.8896	0.8841	NA	0.5627
homocysteine-thiolactone[c]	1	1	0	-0.053125	0.053125	0.053125	NA	0.4312	0.878	0.8728	NA	0.569
pyruvate[c]	13	7	6	-0.023527	0.23749	0.099612	0.2424	0.4299	0.9493	0.3929	0.3741	0.5704
hexadecanal[c]	2	2	0	-0.058567	0.058567	0.058567	NA	0.4289	0.9624	0.9625	NA	0.5711
myo-inositol-hexakisphosphate[c]	5	3	2	-0.033362	0.25538	0.46153	0.18037	0.4271	0.1294	0.3799	0.6618	0.5733
FAICAR[c]	1	1	0	-0.057836	0.057836	0.057836	NA	0.4263	0.8664	0.8623	NA	0.5738
dihydroceramide pool[c]	5	3	2	-0.033925	0.2104	0.23867	0.10613	0.4261	0.4768	0.5321	0.8649	0.5741
CMP[n]	1	1	0	-0.058547	0.058547	0.058547	NA	0.4253	0.8639	0.8605	NA	0.5749
UMP[n]	1	1	0	-0.058547	0.058547	0.058547	NA	0.4253	0.8639	0.8605	NA	0.5749
phosphatidylinositol-4,5-bisphosphate[c]	22	11	11	-0.019195	0.20476	0.20982	0.17751	0.4227	0.5963	0.6145	0.6843	0.5773
heme[m]	2	1	1	-0.063864	0.25007	0.31393	0.18621	0.4221	0.3665	0.5121	0.5507	0.5779
GSH[c]	26	14	12	-0.016302	0.24088	0.3008	0.20572	0.4221	0.1976	0.3318	0.5195	0.5779
peptide-L-aspartate[c]	2	2	0	-0.064559	0.064559	0.064559	NA	0.4206	0.9545	0.9539	NA	0.5794
1D-myo-inositol-1,3,4,5,6-pentakisphosphate[n]	2	1	1	-0.065372	0.39616	0.46153	0.33079	0.4194	0.2147	0.2353	0.3026	0.5806
mercaptopyruvate[c]	2	2	0	-0.065556	0.065556	0.065556	NA	0.4192	0.9529	0.9531	NA	0.5808
Cu2+[c]	1	1	0	-0.06377	0.06377	0.06377	NA	0.4193	0.8535	0.8468	NA	0.5809
Cu2+[s]	1	1	0	-0.06377	0.06377	0.06377	NA	0.4193	0.8535	0.8468	NA	0.5809
butyrate[c]	2	1	1	-0.065972	0.31882	0.38479	0.25285	0.4187	0.2856	0.3618	0.4218	0.5813
butyrate[s]	2	1	1	-0.065972	0.31882	0.38479	0.25285	0.4187	0.2856	0.3618	0.4218	0.5813
deoxyguanosine[m]	2	1	1	-0.06701	0.20143	0.26844	0.13442	0.4173	0.4342	0.6336	0.6648	0.5827
2-oxoglutaramate[m]	2	1	1	-0.067265	0.31843	0.38569	0.25116	0.4167	0.2835	0.3624	0.4249	0.5833
inosine[s]	2	1	1	-0.067763	0.20219	0.26995	0.13442	0.4164	0.431	0.6311	0.6648	0.5836
ferricytochrome C[c]	1	1	0	-0.063787	0.063787	0.063787	NA	0.4161	0.8484	0.8436	NA	0.584
ferrocytochrome C[c]	1	1	0	-0.063787	0.063787	0.063787	NA	0.4161	0.8484	0.8436	NA	0.584
glucosamine[c]	3	2	1	-0.050594	0.25675	0.17719	0.25675	0.416	0.7194	0.4025	0.4144	0.5841
heparan sulfate, precursor 5[g]	3	2	1	-0.053071	0.25644	0.15476	0.26112	0.4115	0.7714	0.4033	0.4083	0.5887
heparan sulfate, precursor 6[g]	3	2	1	-0.053071	0.25644	0.15476	0.26112	0.4115	0.7714	0.4033	0.4083	0.5887
heparan sulfate, precursor 3[g]	3	2	1	-0.053071	0.25644	0.15476	0.26112	0.4115	0.7714	0.4033	0.4083	0.5887
heparan sulfate, precursor 4[g]	3	2	1	-0.053071	0.25644	0.15476	0.26112	0.4115	0.7714	0.4033	0.4083	0.5887
heparan sulfate, precursor 7[g]	3	2	1	-0.053071	0.25644	0.15476	0.26112	0.4115	0.7714	0.4033	0.4083	0.5887
heparan sulfate, precursor 2[g]	3	2	1	-0.053071	0.25644	0.15476	0.26112	0.4115	0.7714	0.4033	0.4083	0.5887
heparan sulfate, precursor 8[g]	3	2	1	-0.053071	0.25644	0.15476	0.26112	0.4115	0.7714	0.4033	0.4083	0.5887
(R)-methylmalonyl-CoA[m]	1	1	0	-0.068787	0.068787	0.068787	NA	0.4111	0.8391	0.8338	NA	0.589
adenylyl sulfate[c]	3	3	0	-0.053504	0.053504	0.053504	NA	0.4101	0.9551	0.957	NA	0.59
biliverdin[c]	3	2	1	-0.056249	0.19349	0.97358	0.19349	0.4056	0.0237	0.57	0.5307	0.5945
CO[c]	3	2	1	-0.056249	0.20558	0.97358	0.20558	0.4056	0.0237	0.5386	0.5092	0.5945
spermidine[c]	4	2	2	-0.048941	0.31888	0.39758	0.26994	0.4047	0.2829	0.2495	0.411	0.5953
GSSG[c]	7	4	3	-0.039172	0.20486	0.43144	0.057439	0.402	0.1284	0.5551	0.9481	0.5981
LTD4[c]	1	1	0	-0.079296	0.079296	0.079296	NA	0.4009	0.8146	0.8106	NA	0.5992
1-acylglycerol-3P-13-octade[c]	2	2	0	-0.079477	0.079477	0.079477	NA	0.3981	0.9317	0.9287	NA	0.6019
1-acylglycerol-3P-11,14,17-eico[c]	2	2	0	-0.079477	0.079477	0.079477	NA	0.3981	0.9317	0.9287	NA	0.6019
1-acylglycerol-3P-myrist[c]	2	2	0	-0.079477	0.079477	0.079477	NA	0.3981	0.9317	0.9287	NA	0.6019
1-acylglycerol-3P-cis-vac[c]	2	2	0	-0.079477	0.079477	0.079477	NA	0.3981	0.9317	0.9287	NA	0.6019
1-acylglycerol-3P-13,16,19-doco[c]	2	2	0	-0.079477	0.079477	0.079477	NA	0.3981	0.9317	0.9287	NA	0.6019
1-acylglycerol-3P-5,8,11,14,17-eico[c]	2	2	0	-0.079477	0.079477	0.079477	NA	0.3981	0.9317	0.9287	NA	0.6019
1-acylglycerol-3P-6,9-octa[c]	2	2	0	-0.079477	0.079477	0.079477	NA	0.3981	0.9317	0.9287	NA	0.6019
1-acylglycerol-3P-lin[c]	2	2	0	-0.079477	0.079477	0.079477	NA	0.3981	0.9317	0.9287	NA	0.6019
1-acylglycerol-3P-7-tetrade[c]	2	2	0	-0.079477	0.079477	0.079477	NA	0.3981	0.9317	0.9287	NA	0.6019
1-acylglycerol-3P-8,11-eico[c]	2	2	0	-0.079477	0.079477	0.079477	NA	0.3981	0.9317	0.9287	NA	0.6019
1-acylglycerol-3P-15-tetra[c]	2	2	0	-0.079477	0.079477	0.079477	NA	0.3981	0.9317	0.9287	NA	0.6019
1-acylglycerol-3P-9-eicose[c]	2	2	0	-0.079477	0.079477	0.079477	NA	0.3981	0.9317	0.9287	NA	0.6019
1-acylglycerol-3P-tetraco[c]	2	2	0	-0.079477	0.079477	0.079477	NA	0.3981	0.9317	0.9287	NA	0.6019
1-acylglycerol-3P-palmn[c]	2	2	0	-0.079477	0.079477	0.079477	NA	0.3981	0.9317	0.9287	NA	0.6019
1-acylglycerol-3P-hexacosa[c]	2	2	0	-0.079477	0.079477	0.079477	NA	0.3981	0.9317	0.9287	NA	0.6019
1-acylglycerol-3P-11-eico[c]	2	2	0	-0.079477	0.079477	0.079477	NA	0.3981	0.9317	0.9287	NA	0.6019
1-acylglycerol-3P-trico[c]	2	2	0	-0.079477	0.079477	0.079477	NA	0.3981	0.9317	0.9287	NA	0.6019
1-acylglycerol-3P-laur[c]	2	2	0	-0.079477	0.079477	0.079477	NA	0.3981	0.9317	0.9287	NA	0.6019
1-acylglycerol-3P-9,12,15,18-tetraco[c]	2	2	0	-0.079477	0.079477	0.079477	NA	0.3981	0.9317	0.9287	NA	0.6019
1-acylglycerol-3P-tridec[c]	2	2	0	-0.079477	0.079477	0.079477	NA	0.3981	0.9317	0.9287	NA	0.6019
1-acylglycerol-3P-heneico[c]	2	2	0	-0.079477	0.079477	0.079477	NA	0.3981	0.9317	0.9287	NA	0.6019
1-acylglycerol-3P-9-octade[c]	2	2	0	-0.079477	0.079477	0.079477	NA	0.3981	0.9317	0.9287	NA	0.6019
1-acylglycerol-3P-10,13,16,19-doco[c]	2	2	0	-0.079477	0.079477	0.079477	NA	0.3981	0.9317	0.9287	NA	0.6019
1-acylglycerol-3P-gamma-lin[c]	2	2	0	-0.079477	0.079477	0.079477	NA	0.3981	0.9317	0.9287	NA	0.6019
1-acylglycerol-3P-heptade[c]	2	2	0	-0.079477	0.079477	0.079477	NA	0.3981	0.9317	0.9287	NA	0.6019
1-acylglycerol-3P-7,10,13,16,19-docosa[c]	2	2	0	-0.079477	0.079477	0.079477	NA	0.3981	0.9317	0.9287	NA	0.6019
1-acylglycerol-3P-13-docose[c]	2	2	0	-0.079477	0.079477	0.079477	NA	0.3981	0.9317	0.9287	NA	0.6019
1-acylglycerol-3P-ol[c]	2	2	0	-0.079477	0.079477	0.079477	NA	0.3981	0.9317	0.9287	NA	0.6019
1-acylglycerol-3P-10,13,16-docosa[c]	2	2	0	-0.079477	0.079477	0.079477	NA	0.3981	0.9317	0.9287	NA	0.6019
1-acylglycerol-3P-palm[c]	2	2	0	-0.079477	0.079477	0.079477	NA	0.3981	0.9317	0.9287	NA	0.6019
1-acylglycerol-3P-8,11,14,17-eico[c]	2	2	0	-0.079477	0.079477	0.079477	NA	0.3981	0.9317	0.9287	NA	0.6019
1-acylglycerol-3P-stea[c]	2	2	0	-0.079477	0.079477	0.079477	NA	0.3981	0.9317	0.9287	NA	0.6019
1-acylglycerol-3P-7,10,13,16-docosa[c]	2	2	0	-0.079477	0.079477	0.079477	NA	0.3981	0.9317	0.9287	NA	0.6019
1-acylglycerol-3P-dihomo-gamma[c]	2	2	0	-0.079477	0.079477	0.079477	NA	0.3981	0.9317	0.9287	NA	0.6019
1-acylglycerol-3P-11-docose[c]	2	2	0	-0.079477	0.079477	0.079477	NA	0.3981	0.9317	0.9287	NA	0.6019
1-acylglycerol-3P-9-heptade[c]	2	2	0	-0.079477	0.079477	0.079477	NA	0.3981	0.9317	0.9287	NA	0.6019
1-acylglycerol-3P-hexecose[c]	2	2	0	-0.079477	0.079477	0.079477	NA	0.3981	0.9317	0.9287	NA	0.6019
1-acylglycerol-3P-arach[c]	2	2	0	-0.079477	0.079477	0.079477	NA	0.3981	0.9317	0.9287	NA	0.6019
1-acylglycerol-3P-eico[c]	2	2	0	-0.079477	0.079477	0.079477	NA	0.3981	0.9317	0.9287	NA	0.6019
1-acylglycerol-3P-7-hexade[c]	2	2	0	-0.079477	0.079477	0.079477	NA	0.3981	0.9317	0.9287	NA	0.6019
1-acylglycerol-3P-13,16-docosa[c]	2	2	0	-0.079477	0.079477	0.079477	NA	0.3981	0.9317	0.9287	NA	0.6019
1-acylglycerol-3P-nanode[c]	2	2	0	-0.079477	0.079477	0.079477	NA	0.3981	0.9317	0.9287	NA	0.6019
1-acylglycerol-3P-5,8,11-eico[c]	2	2	0	-0.079477	0.079477	0.079477	NA	0.3981	0.9317	0.9287	NA	0.6019
1-acylglycerol-3P-linolen[c]	2	2	0	-0.079477	0.079477	0.079477	NA	0.3981	0.9317	0.9287	NA	0.6019
1-acylglycerol-3P-6,9,12,15,18-tetraco[c]	2	2	0	-0.079477	0.079477	0.079477	NA	0.3981	0.9317	0.9287	NA	0.6019
1-acylglycerol-3P-4,7,10,13,16,19-doco[c]	2	2	0	-0.079477	0.079477	0.079477	NA	0.3981	0.9317	0.9287	NA	0.6019
1-acylglycerol-3P-docosa[c]	2	2	0	-0.079477	0.079477	0.079477	NA	0.3981	0.9317	0.9287	NA	0.6019
1-acylglycerol-3P-6,9,12,15,18,21-tetra[c]	2	2	0	-0.079477	0.079477	0.079477	NA	0.3981	0.9317	0.9287	NA	0.6019
1-acylglycerol-3P-11,14-eicosa[c]	2	2	0	-0.079477	0.079477	0.079477	NA	0.3981	0.9317	0.9287	NA	0.6019
1-acylglycerol-3P-7-octade[c]	2	2	0	-0.079477	0.079477	0.079477	NA	0.3981	0.9317	0.9287	NA	0.6019
1-acylglycerol-3P-13-eicose[c]	2	2	0	-0.079477	0.079477	0.079477	NA	0.3981	0.9317	0.9287	NA	0.6019
1-acylglycerol-3P-6,9,12,15-octa[c]	2	2	0	-0.079477	0.079477	0.079477	NA	0.3981	0.9317	0.9287	NA	0.6019
1-acylglycerol-3P-9-tetrade[c]	2	2	0	-0.079477	0.079477	0.079477	NA	0.3981	0.9317	0.9287	NA	0.6019
1-acylglycerol-3P-10-heptade[c]	2	2	0	-0.079477	0.079477	0.079477	NA	0.3981	0.9317	0.9287	NA	0.6019
1-acylglycerol-3P-12,15,18,21-tetra[c]	2	2	0	-0.079477	0.079477	0.079477	NA	0.3981	0.9317	0.9287	NA	0.6019
1-acylglycerol-3P-pentade[c]	2	2	0	-0.079477	0.079477	0.079477	NA	0.3981	0.9317	0.9287	NA	0.6019
1-acylglycerol-3P-4,7,10,13,16-docosa[c]	2	2	0	-0.079477	0.079477	0.079477	NA	0.3981	0.9317	0.9287	NA	0.6019
1-acylglycerol-3P-9,12,15,18,21-tetra[c]	2	2	0	-0.079477	0.079477	0.079477	NA	0.3981	0.9317	0.9287	NA	0.6019
1-acylglycerol-3P-5-tetrade[c]	2	2	0	-0.079477	0.079477	0.079477	NA	0.3981	0.9317	0.9287	NA	0.6019
dCMP[n]	2	2	0	-0.080283	0.080283	0.080283	NA	0.3971	0.9303	0.9269	NA	0.6029
hypoxanthine[c]	2	1	1	-0.081544	0.41569	0.49724	0.33415	0.3958	0.1902	0.2081	0.2982	0.6042
apo-[ACP][c]	1	1	0	-0.08674	0.08674	0.08674	NA	0.3926	0.7977	0.7926	NA	0.6074
starch structure 1[s]	3	2	1	-0.063771	0.25315	0.15846	0.75775	0.3928	0.7633	0.4124	0.0325	0.6076
starch structure 2[s]	3	2	1	-0.063771	0.25315	0.15846	0.75775	0.3928	0.7633	0.4124	0.0325	0.6076
citrulline[g]	1	1	0	-0.087541	0.087541	0.087541	NA	0.3922	0.7949	0.7915	NA	0.6078
(R)-3-hydroxybutanoyl-[ACP][c]	6	3	3	-0.042999	0.26313	0.26995	0.25631	0.3905	0.3969	0.3539	0.3654	0.6095
glucosamine-6-phosphate[c]	5	3	2	-0.050594	0.25675	0.16047	0.4527	0.3903	0.6851	0.3748	0.1176	0.6102
5-phosphoribosyl-4-carboxy-5-aminoimidazole[c]	1	1	0	-0.094557	0.094557	0.094557	NA	0.3864	0.7821	0.7751	NA	0.614
2-hydroxy-3-phenylpropenoate[c]	1	1	0	-0.09566	0.09566	0.09566	NA	0.3855	0.7802	0.7727	NA	0.6145
2-hydroxy-3-(4-hydroxyphenyl)propenoate[c]	1	1	0	-0.09566	0.09566	0.09566	NA	0.3855	0.7802	0.7727	NA	0.6145
homocysteine[c]	5	3	2	-0.053125	0.10065	0.10065	0.14214	0.3854	0.8555	0.9074	0.7661	0.6149
sialyl-galactosylgloboside[g]	1	1	0	-0.095952	0.095952	0.095952	NA	0.3851	0.7792	0.772	NA	0.6151
GA1[g]	1	1	0	-0.095952	0.095952	0.095952	NA	0.3851	0.7792	0.772	NA	0.6151
galactosylgloboside[g]	1	1	0	-0.095952	0.095952	0.095952	NA	0.3851	0.7792	0.772	NA	0.6151
GD1b[g]	1	1	0	-0.095952	0.095952	0.095952	NA	0.3851	0.7792	0.772	NA	0.6151
GM1[g]	1	1	0	-0.095952	0.095952	0.095952	NA	0.3851	0.7792	0.772	NA	0.6151
maltose[l]	1	1	0	-0.097785	0.097785	0.097785	NA	0.3837	0.7762	0.7665	NA	0.6164
maltotriose[l]	1	1	0	-0.097785	0.097785	0.097785	NA	0.3837	0.7762	0.7665	NA	0.6164
L-hydroxylysine[c]	2	1	1	-0.090501	0.42806	0.51856	0.33756	0.383	0.1746	0.1933	0.293	0.617
procollagen-L-lysine[c]	2	1	1	-0.090501	0.42806	0.51856	0.33756	0.383	0.1746	0.1933	0.293	0.617
octanoyl-CoA[m]	6	3	3	-0.046832	0.11878	0.1047	0.13287	0.382	0.8459	0.8994	0.7463	0.618
oxalate[m]	1	1	0	-0.099612	0.099612	0.099612	NA	0.3821	0.7722	0.7624	NA	0.618
cis-aconitate[c]	1	1	0	-0.099612	0.099612	0.099612	NA	0.3821	0.7722	0.7624	NA	0.618
dihydrothymine[m]	1	1	0	-0.099612	0.099612	0.099612	NA	0.3821	0.7722	0.7624	NA	0.618
dihydrothymine[c]	1	1	0	-0.099612	0.099612	0.099612	NA	0.3821	0.7722	0.7624	NA	0.618
thymine[m]	1	1	0	-0.099612	0.099612	0.099612	NA	0.3821	0.7722	0.7624	NA	0.618
4-N-(n-acetyl-D-glucosaminyl)-protein[c]	1	1	0	-0.099729	0.099729	0.099729	NA	0.3819	0.7715	0.762	NA	0.6183
choloyl-CoA[c]	8	4	4	-0.041883	0.25712	0.34179	0.16878	0.3809	0.2568	0.3556	0.6922	0.6191
1D-myo-inositol-3-phosphate[c]	3	3	0	-0.071367	0.071367	0.071367	NA	0.3798	0.9226	0.9255	NA	0.6203
glucono-1,5-lactone-6-phosphate[r]	1	1	0	-0.10073	0.10073	0.10073	NA	0.3793	0.7663	0.7585	NA	0.6208
glucono-1,5-lactone-6-phosphate[c]	1	1	0	-0.10073	0.10073	0.10073	NA	0.3793	0.7663	0.7585	NA	0.6208
[protein]-L-isoaspartate[c]	1	1	0	-0.10225	0.10225	0.10225	NA	0.3781	0.7633	0.7536	NA	0.6219
[protein]-L-isoaspartate-methyl ester[c]	1	1	0	-0.10225	0.10225	0.10225	NA	0.3781	0.7633	0.7536	NA	0.6219
dUMP[c]	7	5	2	-0.048237	0.12282	0.058547	0.2267	0.3784	0.9816	0.8773	0.5304	0.622
cPMP[c]	1	1	0	-0.10412	0.10412	0.10412	NA	0.3767	0.7604	0.7489	NA	0.6236
coproporphyrinogen III[c]	2	1	1	-0.095856	0.52431	0.62016	0.42845	0.3744	0.1236	0.1099	0.1839	0.6256
FAD[p]	1	1	0	-0.10612	0.10612	0.10612	NA	0.3748	0.7556	0.7448	NA	0.6256
FADH2[p]	1	1	0	-0.10612	0.10612	0.10612	NA	0.3748	0.7556	0.7448	NA	0.6256
(6Z,9Z,12Z,15Z,18Z)-tetracosapentaenoyl-CoA[p]	1	1	0	-0.10612	0.10612	0.10612	NA	0.3748	0.7556	0.7448	NA	0.6256
(6Z,9Z,12Z,15Z,18Z,21Z)-tetracosahexaenoyl-CoA[p]	1	1	0	-0.10612	0.10612	0.10612	NA	0.3748	0.7556	0.7448	NA	0.6256
(2E,6Z,9Z,12Z)-octadecatetraenoyl-CoA[p]	1	1	0	-0.10612	0.10612	0.10612	NA	0.3748	0.7556	0.7448	NA	0.6256
(2S,6R,10R)-trimethyl-hendecanoyl-CoA[p]	1	1	0	-0.10612	0.10612	0.10612	NA	0.3748	0.7556	0.7448	NA	0.6256
25(S)THCA-CoA[m]	1	1	0	-0.10612	0.10612	0.10612	NA	0.3748	0.7556	0.7448	NA	0.6256
hexacosenoyl-CoA[p]	1	1	0	-0.10612	0.10612	0.10612	NA	0.3748	0.7556	0.7448	NA	0.6256
hexacosanoyl-CoA[p]	1	1	0	-0.10612	0.10612	0.10612	NA	0.3748	0.7556	0.7448	NA	0.6256
trans,cis,cis-2,7,10-hexadecatrienoyl-CoA[p]	1	1	0	-0.10612	0.10612	0.10612	NA	0.3748	0.7556	0.7448	NA	0.6256
(2E)-dodecenoyl-CoA[p]	1	1	0	-0.10612	0.10612	0.10612	NA	0.3748	0.7556	0.7448	NA	0.6256
trans,cis-myristo-2,5-dienoyl-CoA[p]	1	1	0	-0.10612	0.10612	0.10612	NA	0.3748	0.7556	0.7448	NA	0.6256
(2E)-octadecenoyl-CoA[p]	1	1	0	-0.10612	0.10612	0.10612	NA	0.3748	0.7556	0.7448	NA	0.6256
(2E)-hexadecenoyl-CoA[p]	1	1	0	-0.10612	0.10612	0.10612	NA	0.3748	0.7556	0.7448	NA	0.6256
trans,cis-2,11-eicosadienoyl-CoA[p]	1	1	0	-0.10612	0.10612	0.10612	NA	0.3748	0.7556	0.7448	NA	0.6256
(2E)-hexacosenoyl-CoA[p]	1	1	0	-0.10612	0.10612	0.10612	NA	0.3748	0.7556	0.7448	NA	0.6256
trans,cis-myristo-2,7-dienoyl-CoA[p]	1	1	0	-0.10612	0.10612	0.10612	NA	0.3748	0.7556	0.7448	NA	0.6256
trans,cis-hexadeca-2,7-dienoyl-CoA[p]	1	1	0	-0.10612	0.10612	0.10612	NA	0.3748	0.7556	0.7448	NA	0.6256
(2E)-docosenoyl-CoA[p]	1	1	0	-0.10612	0.10612	0.10612	NA	0.3748	0.7556	0.7448	NA	0.6256
trans,cis-2,13-eicosadienoyl-CoA[p]	1	1	0	-0.10612	0.10612	0.10612	NA	0.3748	0.7556	0.7448	NA	0.6256
trans,cis-hexadeca-2,9-dienoyl-CoA[p]	1	1	0	-0.10612	0.10612	0.10612	NA	0.3748	0.7556	0.7448	NA	0.6256
(2E)-decenoyl-CoA[p]	1	1	0	-0.10612	0.10612	0.10612	NA	0.3748	0.7556	0.7448	NA	0.6256
trans,cis-2,15-tetracosadienoyl-CoA[p]	1	1	0	-0.10612	0.10612	0.10612	NA	0.3748	0.7556	0.7448	NA	0.6256
trans,cis-2,17-hexacosadienoyl-CoA[p]	1	1	0	-0.10612	0.10612	0.10612	NA	0.3748	0.7556	0.7448	NA	0.6256
(2E)-octenoyl-CoA[p]	1	1	0	-0.10612	0.10612	0.10612	NA	0.3748	0.7556	0.7448	NA	0.6256
trans,cis,cis-2,9,12-octadecatrienoyl-CoA[p]	1	1	0	-0.10612	0.10612	0.10612	NA	0.3748	0.7556	0.7448	NA	0.6256
trans,cis-octadeca-2,11-dienoyl-CoA[p]	1	1	0	-0.10612	0.10612	0.10612	NA	0.3748	0.7556	0.7448	NA	0.6256
crotonyl-CoA[p]	1	1	0	-0.10612	0.10612	0.10612	NA	0.3748	0.7556	0.7448	NA	0.6256
trans,cis-2,13-docosadienoyl-CoA[p]	1	1	0	-0.10612	0.10612	0.10612	NA	0.3748	0.7556	0.7448	NA	0.6256
(2E)-tetracosenoyl-CoA[p]	1	1	0	-0.10612	0.10612	0.10612	NA	0.3748	0.7556	0.7448	NA	0.6256
(2E)-eicosenoyl-CoA[p]	1	1	0	-0.10612	0.10612	0.10612	NA	0.3748	0.7556	0.7448	NA	0.6256
trans-2-cis,cis-5,8-tetradecatrienoyl-CoA[p]	1	1	0	-0.10612	0.10612	0.10612	NA	0.3748	0.7556	0.7448	NA	0.6256
(2E)-tetradecenoyl-CoA[p]	1	1	0	-0.10612	0.10612	0.10612	NA	0.3748	0.7556	0.7448	NA	0.6256
trans,cis-octadeca-2,9-dienoyl-CoA[p]	1	1	0	-0.10612	0.10612	0.10612	NA	0.3748	0.7556	0.7448	NA	0.6256
(2E)-hexenoyl-CoA[p]	1	1	0	-0.10612	0.10612	0.10612	NA	0.3748	0.7556	0.7448	NA	0.6256
activation-ppara[p]	1	1	0	-0.10612	0.10612	0.10612	NA	0.3748	0.7556	0.7448	NA	0.6256
UDP-N-acetylglucosamine[r]	3	2	1	-0.074536	0.076013	0.62261	0.076013	0.3739	0.0911	0.9145	0.8154	0.6262
G00143[r]	3	2	1	-0.074536	0.076013	0.62261	0.076013	0.3739	0.0911	0.9145	0.8154	0.6262
N-acetyl-D-glucosaminylphosphatidylinositol[c]	3	2	1	-0.074536	0.076013	0.62261	0.076013	0.3739	0.0911	0.9145	0.8154	0.6262
ADP[n]	5	3	2	-0.058547	0.33079	0.10202	0.33889	0.3742	0.853	0.1959	0.2618	0.6264
PGH3[c]	4	2	2	-0.065311	0.29528	1.134	0.22997	0.3695	0.0132	0.3047	0.5215	0.6305
PGH3[n]	4	2	2	-0.065311	0.29528	1.134	0.22997	0.3695	0.0132	0.3047	0.5215	0.6305
sarcosine[c]	2	2	0	-0.10067	0.10067	0.10067	NA	0.3676	0.8935	0.8882	NA	0.6324
dimethylglycine[c]	2	2	0	-0.10067	0.10067	0.10067	NA	0.3676	0.8935	0.8882	NA	0.6324
N-pantothenoylcysteine[c]	6	3	3	-0.052812	0.23558	0.20824	0.26292	0.3668	0.5606	0.4493	0.3505	0.6332
EPA[c]	8	4	4	-0.047618	0.26071	0.30553	0.2024	0.3622	0.3324	0.3422	0.5615	0.6378
sn-glycerol-3-phosphate[p]	2	1	1	-0.10441	0.14418	0.24859	0.039768	0.3616	0.4602	0.7818	0.9019	0.6384
CMP[c]	22	12	10	-0.032832	0.22058	0.26849	0.18348	0.361	0.3221	0.4938	0.6452	0.639
1-radyl-2-acyl-sn-glycero-3-phosphocholine[c]	14	7	7	-0.039378	0.27818	0.30737	0.15519	0.3583	0.2569	0.2202	0.7529	0.6417
10,11-dihydro-12-oxo-LTB4[c]	4	2	2	-0.070459	0.34583	0.67039	0.27537	0.3583	0.0729	0.2005	0.3966	0.6417
10,11-dihydro-12-oxo-LTB4[m]	4	2	2	-0.070459	0.34583	0.67039	0.27537	0.3583	0.0729	0.2005	0.3966	0.6417
10,11-dihydro-12-oxo-LTB4[p]	4	2	2	-0.070459	0.34583	0.67039	0.27537	0.3583	0.0729	0.2005	0.3966	0.6417
m3gacpail_prot heparan sulfate[r]	3	2	1	-0.085257	0.24088	0.17689	0.24088	0.357	0.7201	0.4443	0.4457	0.643
S-farnesyl-protein[c]	1	1	0	-0.12077	0.12077	0.12077	NA	0.3573	0.7233	0.708	NA	0.6431
3alpha,7alpha,12alpha-trihydroxy-5beta-cholest-24-enoyl-CoA[p]	10	5	5	-0.050088	0.23668	0.20199	0.27137	0.3563	0.5915	0.4217	0.2965	0.6437
L-cysteate[c]	1	1	0	-0.12266	0.12266	0.12266	NA	0.3544	0.7188	0.704	NA	0.6457
3-sulfinylpyruvic acid[c]	1	1	0	-0.12266	0.12266	0.12266	NA	0.3544	0.7188	0.704	NA	0.6457
dCTP[m]	1	1	0	-0.12266	0.12266	0.12266	NA	0.3543	0.7187	0.7039	NA	0.6458
dIDP[m]	1	1	0	-0.12266	0.12266	0.12266	NA	0.3543	0.7187	0.7039	NA	0.6458
dCDP[m]	1	1	0	-0.12266	0.12266	0.12266	NA	0.3543	0.7187	0.7039	NA	0.6458
IDP[m]	1	1	0	-0.12266	0.12266	0.12266	NA	0.3543	0.7187	0.7039	NA	0.6458
dITP[m]	1	1	0	-0.12266	0.12266	0.12266	NA	0.3543	0.7187	0.7039	NA	0.6458
ITP[m]	1	1	0	-0.12266	0.12266	0.12266	NA	0.3543	0.7187	0.7039	NA	0.6458
UDP[m]	1	1	0	-0.12266	0.12266	0.12266	NA	0.3543	0.7187	0.7039	NA	0.6458
calcitriol[c]	1	1	0	-0.12389	0.12389	0.12389	NA	0.3536	0.7166	0.7005	NA	0.6466
se-adenosylselenomethionine[c]	2	1	1	-0.10941	0.21149	0.3209	0.10208	0.3529	0.358	0.6069	0.7511	0.6471
beta-alanine[s]	2	1	1	-0.11266	0.15476	0.26742	0.042103	0.3475	0.4352	0.7532	0.8937	0.6525
(3S)-3-hydroxy-cis,cis-palmito-7,10-dienoyl-CoA[p]	1	1	0	-0.13034	0.13034	0.13034	NA	0.347	0.703	0.6856	NA	0.6532
3(S)-hydroxy-(6Z,9Z,12Z)-octadecatrienoyl-CoA[p]	1	1	0	-0.13034	0.13034	0.13034	NA	0.347	0.703	0.6856	NA	0.6532
cis-(3S)-hydroxytetradec-5-enoyl-CoA[p]	1	1	0	-0.13034	0.13034	0.13034	NA	0.347	0.703	0.6856	NA	0.6532
(S)-3-hydroxy-11-cis-octadecenoyl-CoA[p]	1	1	0	-0.13034	0.13034	0.13034	NA	0.347	0.703	0.6856	NA	0.6532
(S)-3-hydroxyhexadecanoyl-CoA[p]	1	1	0	-0.13034	0.13034	0.13034	NA	0.347	0.703	0.6856	NA	0.6532
cis-(3S)-hydroxytetradec-7-enoyl-CoA[p]	1	1	0	-0.13034	0.13034	0.13034	NA	0.347	0.703	0.6856	NA	0.6532
(S)-hydroxydecanoyl-CoA[p]	1	1	0	-0.13034	0.13034	0.13034	NA	0.347	0.703	0.6856	NA	0.6532
3(S)-hydroxy-13-cis-eicosenoyl-CoA[p]	1	1	0	-0.13034	0.13034	0.13034	NA	0.347	0.703	0.6856	NA	0.6532
(3S)-3-hydroxydodec-cis-6-enoyl-CoA[p]	1	1	0	-0.13034	0.13034	0.13034	NA	0.347	0.703	0.6856	NA	0.6532
3(S)-hydroxy-hexacosenoyl-CoA[p]	1	1	0	-0.13034	0.13034	0.13034	NA	0.347	0.703	0.6856	NA	0.6532
(S)-3-hydroxy-7-hexadecenoyl-CoA[p]	1	1	0	-0.13034	0.13034	0.13034	NA	0.347	0.703	0.6856	NA	0.6532
3-hydroxyoctadecanoyl-CoA[p]	1	1	0	-0.13034	0.13034	0.13034	NA	0.347	0.703	0.6856	NA	0.6532
3(S)-hydroxy-cis-15-tetracosaenoyl-CoA[p]	1	1	0	-0.13034	0.13034	0.13034	NA	0.347	0.703	0.6856	NA	0.6532
3-hydroxyhexacosanoyl-CoA[p]	1	1	0	-0.13034	0.13034	0.13034	NA	0.347	0.703	0.6856	NA	0.6532
(S)-3-hydroxypalmitoleoyl-CoA[p]	1	1	0	-0.13034	0.13034	0.13034	NA	0.347	0.703	0.6856	NA	0.6532
3(S)-hydroxy-11-cis-eicosenoyl-CoA[p]	1	1	0	-0.13034	0.13034	0.13034	NA	0.347	0.703	0.6856	NA	0.6532
3-hydroxyeicosanoyl-CoA[p]	1	1	0	-0.13034	0.13034	0.13034	NA	0.347	0.703	0.6856	NA	0.6532
3-hydroxydocosanoyl-CoA[p]	1	1	0	-0.13034	0.13034	0.13034	NA	0.347	0.703	0.6856	NA	0.6532
(S)-3-hydroxybutyryl-CoA[p]	1	1	0	-0.13034	0.13034	0.13034	NA	0.347	0.703	0.6856	NA	0.6532
(S)-3-hydroxytetradecanoyl-CoA[p]	1	1	0	-0.13034	0.13034	0.13034	NA	0.347	0.703	0.6856	NA	0.6532
(S)-hydroxyoctanoyl-CoA[p]	1	1	0	-0.13034	0.13034	0.13034	NA	0.347	0.703	0.6856	NA	0.6532
(S)-3-hydroxydodecanoyl-CoA[p]	1	1	0	-0.13034	0.13034	0.13034	NA	0.347	0.703	0.6856	NA	0.6532
(3S)-3-hydroxylinoleoyl-CoA[p]	1	1	0	-0.13034	0.13034	0.13034	NA	0.347	0.703	0.6856	NA	0.6532
(S)-3-hydroxyoleyleoyl-CoA[p]	1	1	0	-0.13034	0.13034	0.13034	NA	0.347	0.703	0.6856	NA	0.6532
3(S)-hydroxy-13-cis-docosenoyl-CoA[p]	1	1	0	-0.13034	0.13034	0.13034	NA	0.347	0.703	0.6856	NA	0.6532
3(S)-hydroxy-dihomo-gamma-linolenoyl-CoA[p]	1	1	0	-0.13034	0.13034	0.13034	NA	0.347	0.703	0.6856	NA	0.6532
(S)-hydroxyhexanoyl-CoA[p]	1	1	0	-0.13034	0.13034	0.13034	NA	0.347	0.703	0.6856	NA	0.6532
3(S)-hydroxy-(5Z,8Z)-tetradecadienoyl-CoA[p]	1	1	0	-0.13034	0.13034	0.13034	NA	0.347	0.703	0.6856	NA	0.6532
3-hydroxytetracosanoyl-CoA[p]	1	1	0	-0.13034	0.13034	0.13034	NA	0.347	0.703	0.6856	NA	0.6532
3alpha,7alpha-dihydroxy-5beta-cholest-24-enoyl-CoA[p]	1	1	0	-0.13034	0.13034	0.13034	NA	0.347	0.703	0.6856	NA	0.6532
(24R,25R)3alpha,7alpha,24-trihydroxy-5beta-cholestanoyl-CoA[p]	1	1	0	-0.13034	0.13034	0.13034	NA	0.347	0.703	0.6856	NA	0.6532
acyl-CoA-LD-PI pool[c]	10	6	4	-0.053796	0.17023	0.3153	0.16025	0.3459	0.2594	0.7548	0.7221	0.6541
acyl-CoA-LD-PS pool[c]	10	6	4	-0.053796	0.17023	0.3153	0.16025	0.3459	0.2594	0.7548	0.7221	0.6541
phosphatidate-CL pool[m]	10	6	4	-0.053796	0.17023	0.19007	0.16025	0.3459	0.678	0.7548	0.7221	0.6541
3-keto-THA-CoA[p]	6	3	3	-0.062194	0.17329	0.20824	0.13833	0.3437	0.5606	0.7073	0.7332	0.6563
20-COOH-18-oxo-LTE4-CoA[p]	6	3	3	-0.062194	0.17329	0.20824	0.13833	0.3437	0.5606	0.7073	0.7332	0.6563
3-oxo-(4R,8R,12R)-trimethyl-tridecanoyl-CoA[p]	6	3	3	-0.062194	0.17329	0.20824	0.13833	0.3437	0.5606	0.7073	0.7332	0.6563
3-oxo-all-cis-6,9,12,15,18-tetracosapentaenoyl-CoA[p]	6	3	3	-0.062194	0.17329	0.20824	0.13833	0.3437	0.5606	0.7073	0.7332	0.6563
3(S),5(S),12(R)-trihydroxy-eicosa-8-trans-6,14-cis-trienoyl-CoA[p]	6	3	3	-0.062194	0.17016	0.20199	0.13833	0.3437	0.5785	0.7188	0.7332	0.6563
(S)-3-hydroxy-2-methylbutyryl-CoA[m]	6	3	3	-0.062194	0.17016	0.20199	0.13833	0.3437	0.5785	0.7188	0.7332	0.6563
3(S),12(R)-dihydroxy-5-oxo-eicosa-(8E,10E,14Z)-trienoyl-CoA[m]	6	3	3	-0.062194	0.17016	0.20199	0.13833	0.3437	0.5785	0.7188	0.7332	0.6563
3(S)-hydroxy-4-methyl-pentanoyl-CoA[m]	6	3	3	-0.062194	0.17016	0.20199	0.13833	0.3437	0.5785	0.7188	0.7332	0.6563
3(S),12(S)-dihydroxy-5-oxo-eicosa-(8E,10E,14Z)-trienoyl-CoA[p]	6	3	3	-0.062194	0.17016	0.20199	0.13833	0.3437	0.5785	0.7188	0.7332	0.6563
3(S),5(S),12(R)-trihydroxy-eicosa-8-trans-6,14-cis-trienoyl-CoA[m]	6	3	3	-0.062194	0.17016	0.20199	0.13833	0.3437	0.5785	0.7188	0.7332	0.6563
20-CoA-20-oxo-18r-hydroxy-LTB4[m]	6	3	3	-0.062194	0.17016	0.20199	0.13833	0.3437	0.5785	0.7188	0.7332	0.6563
3(S),6(S)-dihydroxy-tetradec-(8Z)-enoate[m]	6	3	3	-0.062194	0.17016	0.20199	0.13833	0.3437	0.5785	0.7188	0.7332	0.6563
3(S)-hydroxy-4(R),8-dimethyl-nonanoyl-CoA[m]	6	3	3	-0.062194	0.17016	0.20199	0.13833	0.3437	0.5785	0.7188	0.7332	0.6563
3(S),6(R)-dihydroxy-tetradec-(8Z)-enoate[m]	6	3	3	-0.062194	0.17016	0.20199	0.13833	0.3437	0.5785	0.7188	0.7332	0.6563
3(S),12(R)-dihydroxy-5-oxo-eicosa-(8E,10E,14Z)-trienoyl-CoA[p]	6	3	3	-0.062194	0.17016	0.20199	0.13833	0.3437	0.5785	0.7188	0.7332	0.6563
3(S),8(R)-dihydroxy-(6E,10Z)-hexadecadienoate[m]	6	3	3	-0.062194	0.17016	0.20199	0.13833	0.3437	0.5785	0.7188	0.7332	0.6563
3(S),8(S)-dihydroxy-(6E,10Z)-hexadecadienoate[m]	6	3	3	-0.062194	0.17016	0.20199	0.13833	0.3437	0.5785	0.7188	0.7332	0.6563
3(S),12(S)-dihydroxy-5-oxo-eicosa-(8E,10E,14Z)-trienoyl-CoA[m]	6	3	3	-0.062194	0.17016	0.20199	0.13833	0.3437	0.5785	0.7188	0.7332	0.6563
3(S)-hydroxy-2(S),6-dimethyl-heptanoyl-CoA[m]	6	3	3	-0.062194	0.17016	0.20199	0.13833	0.3437	0.5785	0.7188	0.7332	0.6563
20-CoA-20-oxo-18r-hydroxy-LTB4[p]	6	3	3	-0.062194	0.17016	0.20199	0.13833	0.3437	0.5785	0.7188	0.7332	0.6563
PEP[c]	4	3	1	-0.078939	0.23431	0.099612	0.8414	0.3429	0.8597	0.4755	0.0239	0.6571
4-hydroxyphenylpyruvate[c]	3	3	0	-0.09566	0.09566	0.09566	NA	0.341	0.8688	0.8698	NA	0.6591
phenylpyruvate[c]	3	3	0	-0.09566	0.09566	0.09566	NA	0.341	0.8688	0.8698	NA	0.6591
keratan sulfate II (core 4-linked), biosynthesis, precursor 2[g]	3	2	1	-0.095952	0.095952	0.17394	0.077129	0.3406	0.7274	0.8691	0.8143	0.6596
glucosylceramide pool[s]	2	1	1	-0.11983	0.55315	0.67298	0.43332	0.3385	0.1036	0.0938	0.1798	0.6615
glucose-6-phosphate[r]	2	2	0	-0.1208	0.1208	0.1208	NA	0.3376	0.8523	0.8412	NA	0.6624
(2E)-nonenoyl-CoA[m]	2	1	1	-0.12179	0.25466	0.37645	0.13287	0.3362	0.2919	0.5016	0.6699	0.6638
(2E)-heptenoyl-CoA[m]	2	1	1	-0.12179	0.25466	0.37645	0.13287	0.3362	0.2919	0.5016	0.6699	0.6638
(2E)-undecenoyl-CoA[m]	2	1	1	-0.12179	0.25466	0.37645	0.13287	0.3362	0.2919	0.5016	0.6699	0.6638
hydracrylate[m]	3	3	0	-0.099612	0.099612	0.099612	NA	0.3349	0.8597	0.8593	NA	0.6653
TAG-LD pool[c]	8	4	4	-0.059215	0.24977	0.3365	0.10317	0.3333	0.2682	0.3875	0.9026	0.6667
cholesterol-ester pool[c]	8	4	4	-0.059215	0.23145	0.28906	0.10317	0.3333	0.3726	0.4666	0.9026	0.6667
ATP[r]	15	8	7	-0.047133	0.26858	0.24729	0.31401	0.334	0.4436	0.2516	0.1563	0.6669
se-adenosyl-L-selenohomocysteine[c]	3	2	1	-0.10065	0.10065	0.16694	0.083946	0.332	0.7442	0.8549	0.8031	0.6687
UDP[n]	3	3	0	-0.10202	0.10202	0.10202	NA	0.3294	0.853	0.852	NA	0.6707
3-hydroxyisobutyrate[m]	5	3	2	-0.079296	0.20199	0.20199	0.30848	0.3276	0.5785	0.565	0.3233	0.6725
1,2-dihydroxy-5-(methylthio)pent-1-en-3-one[c]	2	1	1	-0.12918	0.33476	0.46394	0.20558	0.3271	0.2121	0.3332	0.5092	0.6729
dCDP[c]	11	7	4	-0.058547	0.26138	0.24502	0.36832	0.3273	0.4395	0.3063	0.1258	0.6729
(R)-4-phosphopantothenoyl-cysteine[m]	3	2	1	-0.1047	0.11157	0.10814	0.26292	0.3249	0.8782	0.8236	0.406	0.6753
L-octanoylcarnitine[m]	3	3	0	-0.1047	0.1047	0.1047	NA	0.3249	0.8459	0.8433	NA	0.6753
N-pantothenoylcysteine[m]	3	2	1	-0.1047	0.11157	0.10814	0.26292	0.3249	0.8782	0.8236	0.406	0.6753
3alpha,7alpha,12alpha-trihydroxy-5beta-24-oxocholestanoyl-CoA[m]	8	4	4	-0.062194	0.17329	0.2391	0.073707	0.3246	0.515	0.7334	0.9633	0.6754
3alpha,7alpha,12alpha-trihydroxy-5beta-24-oxocholestanoyl-CoA[p]	8	4	4	-0.062194	0.17329	0.2391	0.073707	0.3246	0.515	0.7334	0.9633	0.6754
octanoyl-CoA[p]	3	3	0	-0.10612	0.10612	0.10612	NA	0.3229	0.8425	0.8397	NA	0.6771
4,8,12-trimethyltridecanoyl-CoA[p]	3	2	1	-0.10612	0.10612	0.21229	0.0090828	0.3229	0.6288	0.8397	0.9821	0.6771
(13E)-tetranor-16-oxo-16-CoA-LTE4[p]	3	2	1	-0.10612	0.15196	0.21229	0.15196	0.3229	0.6288	0.7035	0.63	0.6771
inositol-1-phosphate[c]	7	5	2	-0.071367	0.4132	0.5601	0.369	0.3216	0.0321	0.0614	0.2139	0.6789
nicotinate ribonucleotide[c]	6	4	2	-0.071704	0.1628	0.1628	0.16991	0.3207	0.764	0.7481	0.69	0.6793
phosphatidate-bile-PC pool[c]	12	7	5	-0.053796	0.23955	0.29045	0.18866	0.3192	0.3046	0.4016	0.5729	0.6808
acyl-CoA-LD-PC pool[c]	12	7	5	-0.053796	0.26015	0.47881	0.18866	0.3192	0.0404	0.3097	0.5729	0.6808
adenosine[c]	12	7	5	-0.053885	0.13124	0.23323	0.12805	0.3188	0.4839	0.9214	0.8112	0.6812
cholesterol[g]	1	1	0	-0.15578	0.15578	0.15578	NA	0.3184	0.6377	0.6296	NA	0.6817
glycophosphatidylinositol-(GPI)-anchored-protein-precursor[r]	4	3	1	-0.09173	0.16954	0.098203	0.24088	0.3175	0.8622	0.707	0.4457	0.6825
G13045[r]	4	3	1	-0.09173	0.16954	0.098203	0.24088	0.3175	0.8622	0.707	0.4457	0.6825
gpi_sig[r]	4	3	1	-0.09173	0.16954	0.098203	0.24088	0.3175	0.8622	0.707	0.4457	0.6825
gpi_prot heparan sulfate[r]	4	3	1	-0.09173	0.16954	0.098203	0.24088	0.3175	0.8622	0.707	0.4457	0.6825
em2emgacpail_prot heparan sulfate[r]	4	3	1	-0.09173	0.16954	0.098203	0.24088	0.3175	0.8622	0.707	0.4457	0.6825
mem2emgacpail_prot heparan sulfate[r]	4	3	1	-0.09173	0.16954	0.098203	0.24088	0.3175	0.8622	0.707	0.4457	0.6825
m3gacpail heparan sulfate[r]	5	3	2	-0.085257	0.26852	0.26852	0.47379	0.3176	0.4023	0.3417	0.1001	0.6827
phosphopantetheine[m]	3	2	1	-0.11157	0.26292	0.29392	0.26292	0.3146	0.4531	0.3875	0.406	0.6855
pantetheine[m]	3	2	1	-0.11157	0.26292	0.29392	0.26292	0.3146	0.4531	0.3875	0.406	0.6855
5beta-cholestane-3alpha,7alpha,12alpha,26-tetrol[c]	3	2	1	-0.11157	0.26292	0.19076	0.26292	0.3146	0.6859	0.3875	0.406	0.6855
H2O2[p]	10	6	4	-0.065865	0.33818	0.33818	0.31589	0.3141	0.2093	0.1001	0.2116	0.6859
D-xylulose-5-phosphate[c]	2	2	0	-0.13869	0.13869	0.13869	NA	0.3139	0.8083	0.7948	NA	0.6861
deoxyuridine[c]	4	3	1	-0.095529	0.15918	0.18394	0.13442	0.3115	0.6267	0.7406	0.6648	0.6885
dIMP[c]	2	2	0	-0.14083	0.14083	0.14083	NA	0.31	0.8032	0.789	NA	0.69
ATP[g]	18	10	8	-0.048231	0.26069	0.283	0.20235	0.3099	0.2833	0.258	0.5452	0.6901
retinol[r]	2	1	1	-0.14125	0.34783	0.48908	0.20658	0.3096	0.1967	0.3104	0.5079	0.6904
1-alkyl-2-acylglycerophosphoethanolamine[c]	2	2	0	-0.14141	0.14141	0.14141	NA	0.3093	0.8023	0.7875	NA	0.6907
1-alkenyl-2-acylglycerol[c]	2	2	0	-0.14141	0.14141	0.14141	NA	0.3093	0.8023	0.7875	NA	0.6907
PE-PS-LD pool[c]	2	2	0	-0.14141	0.14141	0.14141	NA	0.3093	0.8023	0.7875	NA	0.6907
neungc[c]	2	1	1	-0.14342	0.63049	0.7739	0.48707	0.3073	0.0774	0.0623	0.1369	0.6927
isocitrate[c]	10	6	4	-0.068073	0.28236	0.27589	0.28699	0.3068	0.3659	0.2368	0.2801	0.6932
18-hydroxy-all-trans-retinoate[c]	1	1	0	-0.17084	0.17084	0.17084	NA	0.3047	0.6074	0.6008	NA	0.6954
18-hydroxy-all-trans-retinoate[r]	1	1	0	-0.17084	0.17084	0.17084	NA	0.3047	0.6074	0.6008	NA	0.6954
19-oxo-testosterone[c]	1	1	0	-0.17084	0.17084	0.17084	NA	0.3047	0.6074	0.6008	NA	0.6954
benzo[a]pyrene[c]	1	1	0	-0.17084	0.17084	0.17084	NA	0.3047	0.6074	0.6008	NA	0.6954
19-hydroxytestosterone[c]	1	1	0	-0.17084	0.17084	0.17084	NA	0.3047	0.6074	0.6008	NA	0.6954
benzo[a]pyrene-9,10-oxide[c]	1	1	0	-0.17084	0.17084	0.17084	NA	0.3047	0.6074	0.6008	NA	0.6954
18-HETE[c]	1	1	0	-0.17084	0.17084	0.17084	NA	0.3047	0.6074	0.6008	NA	0.6954
2-hydroxyestradiol-17beta[r]	1	1	0	-0.17084	0.17084	0.17084	NA	0.3047	0.6074	0.6008	NA	0.6954
FADH2[r]	1	1	0	-0.17084	0.17084	0.17084	NA	0.3047	0.6074	0.6008	NA	0.6954
aflatoxin M1[c]	1	1	0	-0.17084	0.17084	0.17084	NA	0.3047	0.6074	0.6008	NA	0.6954
7-HETE[c]	1	1	0	-0.17084	0.17084	0.17084	NA	0.3047	0.6074	0.6008	NA	0.6954
7,12-dimethylbenz[a]anthracene[c]	1	1	0	-0.17084	0.17084	0.17084	NA	0.3047	0.6074	0.6008	NA	0.6954
FAD[r]	1	1	0	-0.17084	0.17084	0.17084	NA	0.3047	0.6074	0.6008	NA	0.6954
8,9-EET[r]	1	1	0	-0.17084	0.17084	0.17084	NA	0.3047	0.6074	0.6008	NA	0.6954
1-nitronaphthalene[c]	1	1	0	-0.17084	0.17084	0.17084	NA	0.3047	0.6074	0.6008	NA	0.6954
aflatoxin M1-8,9-epoxide[c]	1	1	0	-0.17084	0.17084	0.17084	NA	0.3047	0.6074	0.6008	NA	0.6954
naphthalene[c]	1	1	0	-0.17084	0.17084	0.17084	NA	0.3047	0.6074	0.6008	NA	0.6954
16alpha-hydroxyestrone[r]	1	1	0	-0.17084	0.17084	0.17084	NA	0.3047	0.6074	0.6008	NA	0.6954
bromobenzene[c]	1	1	0	-0.17084	0.17084	0.17084	NA	0.3047	0.6074	0.6008	NA	0.6954
5-oxo-(6E)-12-epi-LTB4[r]	1	1	0	-0.17084	0.17084	0.17084	NA	0.3047	0.6074	0.6008	NA	0.6954
14,15-EET[r]	1	1	0	-0.17084	0.17084	0.17084	NA	0.3047	0.6074	0.6008	NA	0.6954
13-HETE[c]	1	1	0	-0.17084	0.17084	0.17084	NA	0.3047	0.6074	0.6008	NA	0.6954
16(R)-HETE[c]	1	1	0	-0.17084	0.17084	0.17084	NA	0.3047	0.6074	0.6008	NA	0.6954
17-HETE[c]	1	1	0	-0.17084	0.17084	0.17084	NA	0.3047	0.6074	0.6008	NA	0.6954
1,1-dichloroethylene[c]	1	1	0	-0.17084	0.17084	0.17084	NA	0.3047	0.6074	0.6008	NA	0.6954
7-hydroxymethyl-12-methylbenz[a]anthracene[c]	1	1	0	-0.17084	0.17084	0.17084	NA	0.3047	0.6074	0.6008	NA	0.6954
11h-14,15-EETA[c]	1	1	0	-0.17084	0.17084	0.17084	NA	0.3047	0.6074	0.6008	NA	0.6954
19-hydroxyandrostenedione[c]	1	1	0	-0.17084	0.17084	0.17084	NA	0.3047	0.6074	0.6008	NA	0.6954
trichloroacetate[c]	1	1	0	-0.17084	0.17084	0.17084	NA	0.3047	0.6074	0.6008	NA	0.6954
6,7-dihydro-LTB4[p]	1	1	0	-0.17084	0.17084	0.17084	NA	0.3047	0.6074	0.6008	NA	0.6954
19-oxoandrostenedione[c]	1	1	0	-0.17084	0.17084	0.17084	NA	0.3047	0.6074	0.6008	NA	0.6954
11,14,15-THETA[c]	1	1	0	-0.17084	0.17084	0.17084	NA	0.3047	0.6074	0.6008	NA	0.6954
6,7-dihydro-LTB4[m]	1	1	0	-0.17084	0.17084	0.17084	NA	0.3047	0.6074	0.6008	NA	0.6954
chloral[c]	1	1	0	-0.17084	0.17084	0.17084	NA	0.3047	0.6074	0.6008	NA	0.6954
6,7-dihydro-LTB4[r]	1	1	0	-0.17084	0.17084	0.17084	NA	0.3047	0.6074	0.6008	NA	0.6954
15H-11,12-EETA[c]	1	1	0	-0.17084	0.17084	0.17084	NA	0.3047	0.6074	0.6008	NA	0.6954
10-HETE[c]	1	1	0	-0.17084	0.17084	0.17084	NA	0.3047	0.6074	0.6008	NA	0.6954
5-oxo-6-trans-LTB4[r]	1	1	0	-0.17084	0.17084	0.17084	NA	0.3047	0.6074	0.6008	NA	0.6954
benzo[a]pyrene-7,8-dihydrodiol-9,10-oxide[c]	1	1	0	-0.17084	0.17084	0.17084	NA	0.3047	0.6074	0.6008	NA	0.6954
9-hydroxybenzo[a]pyrene[c]	1	1	0	-0.17084	0.17084	0.17084	NA	0.3047	0.6074	0.6008	NA	0.6954
8-HETE[c]	1	1	0	-0.17084	0.17084	0.17084	NA	0.3047	0.6074	0.6008	NA	0.6954
9-hydroxybenzo[a]pyrene-4,5-oxide[c]	1	1	0	-0.17084	0.17084	0.17084	NA	0.3047	0.6074	0.6008	NA	0.6954
TAG epoxide[c]	1	1	0	-0.17084	0.17084	0.17084	NA	0.3047	0.6074	0.6008	NA	0.6954
16alpha-hydroxyestrone[c]	1	1	0	-0.17084	0.17084	0.17084	NA	0.3047	0.6074	0.6008	NA	0.6954
aflatoxin B1[c]	1	1	0	-0.17084	0.17084	0.17084	NA	0.3047	0.6074	0.6008	NA	0.6954
4-[(hydroxymethyl)nitrosoamino]-1-(3-pyridinyl)-1-butanone[c]	1	1	0	-0.17084	0.17084	0.17084	NA	0.3047	0.6074	0.6008	NA	0.6954
19(S)-HETE[c]	1	1	0	-0.17084	0.17084	0.17084	NA	0.3047	0.6074	0.6008	NA	0.6954
5,6-EET[r]	1	1	0	-0.17084	0.17084	0.17084	NA	0.3047	0.6074	0.6008	NA	0.6954
9-HETE[c]	1	1	0	-0.17084	0.17084	0.17084	NA	0.3047	0.6074	0.6008	NA	0.6954
11,12,15-THETA[c]	1	1	0	-0.17084	0.17084	0.17084	NA	0.3047	0.6074	0.6008	NA	0.6954
6,7-dihydro-LTB4[c]	1	1	0	-0.17084	0.17084	0.17084	NA	0.3047	0.6074	0.6008	NA	0.6954
11-HETE[c]	1	1	0	-0.17084	0.17084	0.17084	NA	0.3047	0.6074	0.6008	NA	0.6954
(1aalpha,2beta,3alpha,11calpha)-1a,2,3,11c-tetrahydro-6,11-dimethylbenzo[6,7]phenanthro[3,4-b]oxirene-2,3-diol[c]	1	1	0	-0.17084	0.17084	0.17084	NA	0.3047	0.6074	0.6008	NA	0.6954
melatonin[c]	1	1	0	-0.17084	0.17084	0.17084	NA	0.3047	0.6074	0.6008	NA	0.6954
[protein]-N6-(octanoyl)lysine[c]	1	1	0	-0.17313	0.17313	0.17313	NA	0.3028	0.6027	0.5942	NA	0.6973
5-deoxyadenosine[c]	1	1	0	-0.17313	0.17313	0.17313	NA	0.3028	0.6027	0.5942	NA	0.6973
lipoyl-[ACP][c]	1	1	0	-0.17313	0.17313	0.17313	NA	0.3028	0.6027	0.5942	NA	0.6973
cis,cis-3,6-dodecadienoyl-CoA[m]	4	2	2	-0.10115	0.28198	0.28198	0.27799	0.3016	0.4759	0.3404	0.3908	0.6984
(5Z)-dodecenoyl-CoA[m]	4	2	2	-0.10115	0.28198	0.28198	0.27799	0.3016	0.4759	0.3404	0.3908	0.6984
(3Z)-dodecenoyl-CoA[m]	4	2	2	-0.10115	0.28198	0.28198	0.27799	0.3016	0.4759	0.3404	0.3908	0.6984
ATP[n]	6	4	2	-0.080283	0.26005	0.14566	0.33889	0.3013	0.814	0.3632	0.2618	0.6987
10,13,16,19-docosatetraenoyl-CoA[r]	1	1	0	-0.17679	0.17679	0.17679	NA	0.298	0.5942	0.5856	NA	0.702
10,13,16-docosatrienoyl-CoA[r]	1	1	0	-0.17679	0.17679	0.17679	NA	0.298	0.5942	0.5856	NA	0.702
12,15,18,21-tetracosatetraenoyl-CoA[r]	1	1	0	-0.17679	0.17679	0.17679	NA	0.298	0.5942	0.5856	NA	0.702
(7Z)-octadecenoyl-CoA[r]	1	1	0	-0.17679	0.17679	0.17679	NA	0.298	0.5942	0.5856	NA	0.702
UTP[m]	3	2	1	-0.12266	0.24502	0.18384	0.24656	0.2983	0.7043	0.4337	0.4356	0.7021
[protein]-L-cysteine[c]	2	2	0	-0.15075	0.15075	0.15075	NA	0.2976	0.7816	0.7633	NA	0.7024
S-palmitoylprotein[c]	1	1	0	-0.18073	0.18073	0.18073	NA	0.2955	0.59	0.5772	NA	0.7048
G13044[r]	5	4	1	-0.098203	0.24088	0.18336	0.24088	0.294	0.6979	0.4247	0.4457	0.7062
mem2emgacpail heparan sulfate[r]	5	4	1	-0.098203	0.24088	0.18336	0.24088	0.294	0.6979	0.4247	0.4457	0.7062
citrate[m]	5	3	2	-0.099612	0.17488	0.17488	0.30335	0.2927	0.6506	0.6712	0.3333	0.7074
cis-aconitate[m]	5	3	2	-0.099612	0.18608	0.17488	0.37534	0.2927	0.6506	0.6261	0.2046	0.7074
deoxyuridine[m]	1	1	0	-0.18394	0.18394	0.18394	NA	0.2913	0.5836	0.5689	NA	0.7088
dextrin[c]	2	2	0	-0.15846	0.15846	0.15846	NA	0.29	0.7633	0.7437	NA	0.71
dextrin(n-1)[c]	2	2	0	-0.15846	0.15846	0.15846	NA	0.29	0.7633	0.7437	NA	0.71
L-2-aminoadipate[c]	7	4	3	-0.08674	0.24336	0.20912	0.25631	0.2895	0.6089	0.4061	0.3654	0.7109
nicotinamide D-ribonucleotide[m]	1	1	0	-0.1893	0.1893	0.1893	NA	0.2883	0.576	0.5568	NA	0.712
deamido-NAD[n]	1	1	0	-0.1893	0.1893	0.1893	NA	0.2883	0.576	0.5568	NA	0.712
nicotinamide D-ribonucleotide[n]	1	1	0	-0.1893	0.1893	0.1893	NA	0.2883	0.576	0.5568	NA	0.712
nicotinate ribonucleotide[n]	1	1	0	-0.1893	0.1893	0.1893	NA	0.2883	0.576	0.5568	NA	0.712
1-organyl-2-lyso-sn-glycero-3-phosphocholine[c]	8	5	3	-0.076442	0.35975	0.24899	0.47052	0.2875	0.4355	0.0956	0.0648	0.7125
dehydrodolichol-diphosphate[c]	1	1	0	-0.19116	0.19116	0.19116	NA	0.2861	0.5717	0.553	NA	0.714
deamido-NAD[c]	2	2	0	-0.1628	0.1628	0.1628	NA	0.2853	0.7541	0.7342	NA	0.7147
(alpha-D-Glucosyl)2-(alpha-D-mannosyl)8-beta-D-mannosyl-diacetylchitobiosyl-L-asparagine (protein)[r]	1	1	0	-0.1925	0.1925	0.1925	NA	0.2847	0.5689	0.5494	NA	0.7153
[truncated: 1,703 more rows]

## Sheet: GO-terms
Name	Genes (tot)	Genes (down)	Genes (up)	median log2FC	median abs(log2FC)	median log2FC dn	median log2FC up	p (dist.dir.dn)	p (mix.dir.dn)	p (non-dir.)	p (mix.dir.up)	p (dist.dir.up)
aminoacyl-tRNA ligase activity	29	2	27	0.3219	0.3219	0.11551	0.32224	1	0.8645	0.0279	0.0191	0
ATP binding	707	301	406	0.059895	0.20509	0.1893	0.22732	0.9999	0.9971	0.9326	0.0554	0.0001
tRNA aminoacylation for protein translation	28	2	26	0.32207	0.32207	0.11551	0.33579	0.9999	0.8645	0.0336	0.0105	0.0001
methyltransferase activity	63	16	47	0.16421	0.19926	0.13511	0.22946	0.9998	0.9495	0.7283	0.289	0.0002
mitochondrial matrix	84	31	53	0.1356	0.19498	0.11684	0.25815	0.9992	0.9965	0.8024	0.0804	0.0008
positive regulation of DNA damage response, signal transduction by p53 class mediator	8	2	6	0.4368	0.47125	0.3322	0.62435	0.9992	0.3778	0.0141	0.0008	0.0008
nucleoside metabolic process	10	2	8	0.35274	0.39356	0.26038	0.39356	0.9987	0.5205	0.034	0.0344	0.0013
response to steroid hormone stimulus	8	2	6	0.40778	0.57286	1.0863	0.57286	0.9986	0.0195	0.0025	0.0015	0.0014
tRNA processing	35	12	23	0.18677	0.24474	0.24133	0.28511	0.9983	0.4489	0.2934	0.0888	0.0017
neutrophil chemotaxis	5	1	4	0.51866	0.59158	1.1638	0.55512	0.9979	0.027	0.012	0.0108	0.0021
histone-lysine N-methyltransferase activity	18	6	12	0.23953	0.34685	0.17654	0.35694	0.9975	0.7263	0.0366	0.0367	0.0025
phospholipid binding	92	33	59	0.10502	0.22956	0.22678	0.24066	0.9969	0.5138	0.3361	0.1867	0.0031
binding	235	90	145	0.068387	0.15993	0.15188	0.16651	0.9968	0.998	1	0.993	0.0032
positive regulation of blood vessel endothelial cell migration	6	0	6	0.41992	0.41992	NA	0.41992	0.9965	NA	0.0649	0.0341	0.0035
microtubule cytoskeleton	58	22	36	0.1326	0.22786	0.15953	0.26062	0.9964	0.9058	0.3911	0.118	0.0036
L-serine metabolic process	5	0	5	0.45246	0.45246	NA	0.45246	0.9959	NA	0.053	0.0378	0.0041
catalytic activity	207	92	115	0.072752	0.2647	0.24433	0.26957	0.9957	0.2892	0.0093	0.0068	0.0043
phosphatidylinositol binding	34	7	27	0.17542	0.22875	0.17213	0.30018	0.9954	0.7311	0.416	0.0467	0.0046
HAUS complex	5	0	5	0.44358	0.44358	NA	0.44358	0.9955	NA	0.0592	0.0425	0.0047
centrosome duplication	5	2	3	0.44295	0.44295	0.25882	0.47636	0.9953	0.5242	0.0601	0.0544	0.0048
cell division	211	80	131	0.070858	0.17925	0.16387	0.18559	0.9953	0.9872	0.992	0.8786	0.0049
nucleolus	379	167	212	0.050595	0.18159	0.16212	0.19281	0.9947	0.9992	0.9983	0.8176	0.0053
positive regulation of neuron differentiation	17	7	10	0.23337	0.29476	0.13281	0.34326	0.9946	0.8663	0.1466	0.0626	0.0055
chromatin modification	58	21	37	0.12729	0.21396	0.20462	0.22895	0.9944	0.6664	0.5543	0.3155	0.0056
purine nucleotide biosynthetic process	9	2	7	0.32403	0.32403	0.076197	0.33415	0.9941	0.9371	0.1412	0.1164	0.006
activation of Rac GTPase activity	6	2	4	0.38748	0.42217	0.2399	0.50134	0.9934	0.5663	0.0625	0.0225	0.0066
photoreceptor connecting cilium	11	3	8	0.28419	0.28419	0.072911	0.3121	0.9929	0.9205	0.2303	0.1372	0.0072
mitochondrion organization	31	9	22	0.16667	0.26145	0.12806	0.28517	0.9925	0.9024	0.194	0.0952	0.0075
mitochondrion	845	386	459	0.030606	0.24743	0.26239	0.23885	0.9925	0.0112	0.0008	0.0042	0.0076
Ras GTPase activator activity	5	0	5	0.41798	0.41798	NA	0.41798	0.9919	NA	0.0821	0.0653	0.0081
positive regulation of peptidyl-serine phosphorylation	21	7	14	0.20018	0.27232	0.09566	0.27881	0.9917	0.953	0.1834	0.1659	0.0083
nucleotide binding	359	152	207	0.051343	0.20284	0.20331	0.19349	0.9916	0.8907	0.8873	0.7971	0.0084
cyclin-dependent protein kinase holoenzyme complex	8	2	6	0.31495	0.34716	0.11623	0.50651	0.9914	0.8629	0.1122	0.0073	0.0086
positive regulation of establishment of protein localization in plasma membrane	7	2	5	0.34218	0.34218	0.24452	0.46095	0.9909	0.556	0.1352	0.0346	0.0091
protein methylation	21	4	17	0.19418	0.20034	0.12695	0.20794	0.9908	0.8628	0.6384	0.5	0.0092
magnesium ion binding	93	38	55	0.094814	0.23934	0.21919	0.26102	0.991	0.5771	0.2329	0.0723	0.0092
negative regulation of cell adhesion	6	2	4	0.36429	0.44858	0.91433	0.44858	0.9906	0.0313	0.0453	0.0459	0.0094
mitosis	164	64	100	0.070619	0.1891	0.16387	0.21112	0.9889	0.978	0.9382	0.4705	0.0111
tRNA binding	20	4	16	0.19203	0.30929	0.20546	0.30929	0.9887	0.6167	0.0871	0.0734	0.0113
zinc ion binding	626	291	335	0.034636	0.20376	0.20527	0.20247	0.9885	0.9465	0.943	0.7009	0.0115
microtubule binding	52	15	37	0.12438	0.22824	0.28918	0.19084	0.9883	0.2309	0.3797	0.6593	0.0117
double-strand break repair via nonhomologous end joining	5	2	3	0.391	0.391	0.11499	0.45351	0.9882	0.866	0.11	0.0671	0.0118
cellular amino acid metabolic process	8	2	6	0.29211	0.35227	0.20412	0.39674	0.9879	0.6516	0.1042	0.0518	0.0121
aminoacyl-tRNA editing activity	7	0	7	0.3219	0.3219	NA	0.3219	0.9871	NA	0.1716	0.1434	0.0131
response to hyperoxia	7	2	5	0.31767	0.58956	1.1328	0.58956	0.9865	0.0169	0.0045	0.0055	0.0135
DNA-dependent DNA replication	10	0	10	0.25867	0.25867	NA	0.25867	0.986	NA	0.3305	0.2697	0.014
GTPase binding	10	1	9	0.25698	0.25698	0.10832	0.27329	0.9853	0.748	0.3366	0.2408	0.0147
base-excision repair	9	3	6	0.27693	0.28918	0.2836	0.37561	0.9853	0.3728	0.2282	0.0729	0.0147
centrosome organization	13	2	11	0.23087	0.25538	0.49407	0.23119	0.9852	0.1719	0.316	0.3901	0.0148
transferase activity	49	22	27	0.12178	0.27612	0.20431	0.28354	0.9854	0.6801	0.0779	0.0805	0.0148
cell chemotaxis	7	2	5	0.31401	0.31401	0.15095	0.46095	0.9851	0.7815	0.187	0.0346	0.0149
protein methyltransferase activity	16	5	11	0.20106	0.32633	0.41649	0.31199	0.985	0.1156	0.0723	0.1116	0.015
protein serine/threonine kinase activity	170	71	99	0.063889	0.21439	0.19547	0.26554	0.9841	0.8626	0.5873	0.0177	0.0159
DNA binding, bending	10	2	8	0.25242	0.35333	1.5788	0.35333	0.9836	0.0025	0.0768	0.0693	0.0164
tRNA modification	7	3	4	0.30717	0.34091	0.24072	0.37759	0.9833	0.4732	0.1372	0.1083	0.0167
endoplasmic reticulum unfolded protein response	18	6	12	0.18427	0.32406	0.3965	0.21132	0.9832	0.1123	0.067	0.4918	0.0168
DNA-directed DNA polymerase activity	17	4	13	0.1906	0.26353	0.17951	0.27029	0.983	0.7036	0.2534	0.2021	0.017
protein kinase activity	235	102	133	0.055526	0.21713	0.19185	0.25235	0.9832	0.9339	0.5203	0.0267	0.0171
protein kinase binding	150	65	85	0.069219	0.22636	0.19514	0.24333	0.9825	0.8492	0.3466	0.1203	0.0175
alpha DNA polymerase:primase complex	5	0	5	0.36172	0.36172	NA	0.36172	0.9822	NA	0.1477	0.1195	0.0179
negative regulation of transcription from RNA polymerase II promoter	163	69	94	0.063283	0.20276	0.20003	0.20528	0.9818	0.8195	0.8	0.5526	0.0184
E-box binding	8	2	6	0.26398	0.34326	0.96638	0.30897	0.9814	0.0268	0.1169	0.1917	0.0186
flavin adenine dinucleotide binding	34	13	21	0.1356	0.20381	0.12557	0.2647	0.9809	0.9481	0.6436	0.174	0.0191
cytoplasmic part	7	2	5	0.29827	0.62788	1.13	0.62788	0.9809	0.017	0.0027	0.0034	0.0191
ribose phosphate diphosphokinase activity	5	0	5	0.3582	0.3582	NA	0.3582	0.9806	NA	0.1538	0.1283	0.0194
ribonuclease P activity	7	1	6	0.29258	0.29258	0.057122	0.44231	0.9793	0.862	0.2434	0.0238	0.0207
microtubule nucleation	7	3	4	0.29163	0.29163	0.24735	0.31888	0.9791	0.4578	0.2462	0.2053	0.0209
glutamine metabolic process	9	1	8	0.25814	0.25814	0.16047	0.27368	0.9792	0.6263	0.3221	0.243	0.0209
cilium assembly	20	7	13	0.17469	0.35361	0.56627	0.31253	0.979	0.0143	0.0262	0.0916	0.021
response to nutrient levels	15	6	9	0.2023	0.25547	0.14501	0.36334	0.9791	0.8312	0.3032	0.0581	0.0212
wound healing, spreading of epidermal cells	5	0	5	0.35126	0.35126	NA	0.35126	0.9784	NA	0.1639	0.1377	0.0219
extracellular matrix binding	8	3	5	0.25509	0.66287	0.73684	0.56227	0.978	0.0228	0.0004	0.0079	0.022
bone development	6	1	5	0.29988	0.34367	2.152	0.30641	0.9778	0.0065	0.1567	0.218	0.0222
I-kappaB kinase/NF-kappaB cascade	10	3	7	0.23462	0.31297	0.14822	0.33399	0.9766	0.724	0.1527	0.1175	0.0234
histone methyltransferase activity (H3-K9 specific)	5	1	4	0.33958	0.33958	0.17261	0.34967	0.9758	0.6055	0.1827	0.148	0.0245
condensed chromosome kinetochore	51	13	38	0.10617	0.13825	0.13825	0.15343	0.9755	0.9133	0.9936	0.9481	0.0246
protein phosphorylation	264	116	148	0.049344	0.21439	0.19382	0.25032	0.975	0.9332	0.6026	0.0258	0.025
spindle microtubule	25	7	18	0.14792	0.22869	0.27546	0.20456	0.9749	0.3381	0.4235	0.5314	0.0251
intracellular signal transduction	73	31	42	0.090687	0.16684	0.1049	0.21775	0.9748	0.9989	0.9693	0.4116	0.0253
microtubule bundle formation	8	2	6	0.24753	0.26511	0.26639	0.26511	0.9745	0.507	0.3217	0.3103	0.0255
calmodulin binding	47	19	28	0.10864	0.21474	0.24169	0.18659	0.9745	0.4243	0.5354	0.6984	0.0257
cysteine-type peptidase activity	38	17	21	0.11757	0.20939	0.20308	0.25679	0.9742	0.6615	0.5858	0.2013	0.0258
response to glucocorticoid stimulus	31	9	22	0.13287	0.24899	0.24899	0.2488	0.9741	0.4013	0.2609	0.2371	0.0259
centrosome	201	81	120	0.054643	0.194	0.16912	0.22388	0.9743	0.9819	0.9136	0.265	0.0259
neuron development	9	1	8	0.2447	0.2846	0.2846	0.33554	0.9738	0.4136	0.2389	0.0948	0.0263
response to DNA damage stimulus	91	29	62	0.082746	0.14785	0.13224	0.18441	0.9739	0.9852	0.9973	0.8004	0.0263
signal recognition particle	7	3	4	0.27275	0.35717	0.50085	0.2966	0.9735	0.1003	0.1131	0.2555	0.0265
7S RNA binding	7	3	4	0.27275	0.35717	0.50085	0.2966	0.9735	0.1003	0.1131	0.2555	0.0265
regulation of G1/S transition of mitotic cell cycle	5	1	4	0.32765	0.43855	0.43855	0.42442	0.9725	0.2483	0.0635	0.06	0.0275
amino acid binding	9	1	8	0.23749	0.23749	0.16047	0.27233	0.9714	0.6263	0.4041	0.2466	0.0286
transferase activity, transferring hexosyl groups	13	5	8	0.2023	0.26112	0.25644	0.31432	0.9713	0.41	0.2911	0.1321	0.0288
positive regulation of gene expression	49	20	29	0.10532	0.29334	0.31925	0.29334	0.9715	0.104	0.0423	0.0549	0.0288
G1 phase of mitotic cell cycle	5	0	5	0.32233	0.32233	NA	0.32233	0.9701	NA	0.2139	0.1843	0.0299
photoreceptor outer segment	6	2	4	0.27874	0.40143	0.97492	0.40143	0.9692	0.026	0.0806	0.081	0.0308
embryonic skeletal system morphogenesis	9	1	8	0.23321	0.23321	0.14253	0.27368	0.969	0.6709	0.4229	0.243	0.031
transferase activity, transferring phosphorus-containing groups	224	99	125	0.049344	0.21377	0.19547	0.25814	0.9685	0.9001	0.6051	0.0184	0.0315
heparan sulfate proteoglycan biosynthetic process	7	3	4	0.26112	0.26112	0.20513	0.5457	0.9685	0.5725	0.3306	0.0125	0.0316
ubiquitin thiolesterase activity	45	21	24	0.10611	0.20954	0.20308	0.25	0.9684	0.6757	0.5886	0.2144	0.0317
1-phosphatidylinositol binding	10	3	7	0.21694	0.30344	0.23373	0.32962	0.9676	0.4895	0.177	0.1238	0.0324
retinoid X receptor binding	6	1	5	0.27237	0.30139	0.91141	0.29334	0.9666	0.0544	0.247	0.2508	0.0334
tRNA wobble uridine modification	6	2	4	0.27252	0.3463	0.38359	0.33888	0.9666	0.2965	0.1513	0.1669	0.0334
regulation of protein stability	13	6	7	0.19413	0.25585	0.31149	0.25585	0.9663	0.2581	0.3135	0.3147	0.0337
microtubule-based movement	33	12	21	0.12126	0.2163	0.17434	0.22529	0.9663	0.7907	0.5177	0.3926	0.034
ligase activity	37	12	25	0.11289	0.20569	0.1827	0.20569	0.9659	0.7522	0.6199	0.5257	0.0345
integrin binding	23	6	17	0.14598	0.35035	0.51289	0.21168	0.9648	0.0289	0.0213	0.4813	0.0353
positive regulation of fat cell differentiation	8	1	7	0.22423	0.27907	0.43855	0.24829	0.9645	0.2483	0.2709	0.344	0.0355
negative regulation of glucose import	5	2	3	0.30846	0.30846	0.15349	0.43947	0.9644	0.7743	0.2412	0.0811	0.0357
gamma-tubulin binding	7	1	6	0.25113	0.29163	0.33942	0.27138	0.9639	0.3393	0.2462	0.2895	0.0364
regulation of cyclin-dependent protein kinase activity	26	10	16	0.13152	0.34321	0.22913	0.38702	0.9629	0.5075	0.0201	0.0082	0.0371
kinetochore	54	14	40	0.096252	0.15744	0.15052	0.16334	0.9629	0.8935	0.9721	0.9105	0.0371
metalloendopeptidase activity	30	11	19	0.12257	0.18735	0.3857	0.17262	0.9628	0.0666	0.7634	0.7632	0.0372
regulation of cell adhesion	9	3	6	0.22154	0.37776	0.60502	0.34354	0.9625	0.0512	0.0668	0.1207	0.0376
condensed chromosome outer kinetochore	7	2	5	0.25013	0.26779	0.31394	0.26779	0.9625	0.4094	0.3114	0.3149	0.0376
anaphase-promoting complex-dependent proteasomal ubiquitin-dependent protein catabolic process	7	2	5	0.24978	0.24978	0.099977	0.32479	0.9624	0.8963	0.3703	0.1789	0.0377
microtubule	118	47	71	0.064422	0.2104	0.2163	0.20449	0.9618	0.6225	0.6347	0.5697	0.0382
oxidoreductase activity, acting on the aldehyde or oxo group of donors, NAD or NADP as acceptor	6	1	5	0.26092	0.37008	0.94687	0.26553	0.9611	0.0503	0.1155	0.3227	0.0389
response to exogenous dsRNA	8	2	6	0.21689	0.27487	0.26208	0.27487	0.9592	0.5161	0.286	0.2774	0.0408
mitochondrial genome maintenance	5	1	4	0.29612	0.40927	0.40927	0.36664	0.9593	0.2732	0.091	0.1219	0.0408
protein homotetramerization	36	15	21	0.11046	0.31505	0.29594	0.33415	0.9587	0.2063	0.0252	0.022	0.0413
regulation of synaptic transmission, GABAergic	6	0	6	0.25588	0.25588	NA	0.25588	0.9587	NA	0.386	0.3403	0.0413
LRR domain binding	6	1	5	0.25588	0.25588	0.19547	0.27661	0.9587	0.5645	0.386	0.2917	0.0413
chromatin binding	131	56	75	0.059941	0.20003	0.20358	0.19996	0.9588	0.7749	0.8048	0.6196	0.0414
protein ubiquitination involved in ubiquitin-dependent protein catabolic process	28	10	18	0.12276	0.24111	0.18464	0.29707	0.9585	0.7238	0.3339	0.0874	0.0415
glutathione transferase activity	8	1	7	0.21497	0.23605	2.0848	0.21773	0.9581	0.0069	0.4389	0.4647	0.0419
endopeptidase inhibitor activity	5	2	3	0.29113	0.30442	0.33704	0.30442	0.9576	0.3707	0.2528	0.2627	0.0424
Golgi transport complex	8	0	8	0.21338	0.21338	NA	0.21338	0.9576	NA	0.5408	0.49	0.0424
social behavior	10	2	8	0.20099	0.23724	0.15155	0.25588	0.9573	0.7804	0.4203	0.307	0.0427
cell communication	29	7	22	0.12206	0.27073	0.18074	0.28545	0.9568	0.6974	0.1521	0.0945	0.0434
glutathione metabolic process	17	8	9	0.1552	0.25438	0.36185	0.2447	0.9553	0.1303	0.2961	0.3497	0.0447
histone ubiquitination	6	2	4	0.25108	0.28138	0.12393	0.35926	0.9551	0.8436	0.3054	0.132	0.0449
G2/M transition DNA damage checkpoint	18	7	11	0.14676	0.22071	0.11418	0.23119	0.9548	0.9165	0.4827	0.3901	0.0452
embryo development	50	20	30	0.093194	0.2552	0.31177	0.23139	0.9547	0.1212	0.1703	0.3222	0.0453
regulation of transcription, DNA-dependent	556	256	300	0.026413	0.19175	0.18092	0.20511	0.9543	0.9993	0.9956	0.6128	0.0457
spermatogenesis	86	37	49	0.072824	0.20522	0.21222	0.20503	0.9538	0.6475	0.687	0.5519	0.0462
regulation of endocytosis	11	4	7	0.19065	0.31515	0.26103	0.40108	0.9539	0.4482	0.1403	0.0426	0.0462
male germ cell nucleus	9	3	6	0.20687	0.34041	0.30478	0.39213	0.9534	0.3259	0.1172	0.0555	0.0467
microtubule motor activity	20	5	15	0.14176	0.20544	0.092496	0.22529	0.9523	0.9313	0.6019	0.404	0.0477
behavior	8	0	8	0.20728	0.20728	NA	0.20728	0.9517	NA	0.5694	0.518	0.0483
histone lysine methylation	15	4	11	0.16491	0.31416	0.17654	0.33958	0.9508	0.7122	0.1144	0.0691	0.0493
protein sumoylation	14	5	9	0.16355	0.16964	0.10243	0.20487	0.9506	0.9108	0.7923	0.5204	0.0494
DNA replication	86	31	55	0.071048	0.15324	0.13735	0.16287	0.9505	0.9807	0.9948	0.9473	0.0495
hydrolase activity, acting on carbon-nitrogen (but not peptide) bonds	6	1	5	0.24433	0.29087	2.7577	0.25116	0.9503	0.0012	0.2775	0.3662	0.0497
integral to mitochondrial membrane	6	0	6	0.24327	0.24327	NA	0.24327	0.9495	NA	0.43	0.3841	0.0505
positive regulation of T cell mediated cytotoxicity	6	2	4	0.24286	0.39884	0.26945	0.4705	0.9492	0.5003	0.0827	0.0351	0.0508
base-excision repair, gap-filling	5	0	5	0.27029	0.27029	NA	0.27029	0.949	NA	0.3307	0.3072	0.0512
pseudouridine synthase activity	11	2	9	0.18677	0.21267	0.34116	0.20525	0.9485	0.3656	0.5333	0.5146	0.0515
endosomal transport	13	6	7	0.17382	0.30018	0.30574	0.30018	0.9476	0.2726	0.1607	0.1899	0.0525
N-acetyltransferase activity	16	4	12	0.14898	0.22075	0.065772	0.27378	0.9468	0.9739	0.4906	0.1985	0.0532
basal lamina	6	2	4	0.2378	0.45775	0.59133	0.38923	0.9462	0.1106	0.0396	0.0953	0.0538
response to corticosterone stimulus	6	3	3	0.23714	0.50769	0.29951	0.51866	0.9458	0.3404	0.021	0.0371	0.0542
regulation of sequence-specific DNA binding transcription factor activity	13	4	9	0.17275	0.2418	0.080296	0.29982	0.9456	0.9591	0.3805	0.1687	0.0544
negative regulation of cell cycle	13	6	7	0.17275	0.31416	0.17994	0.3739	0.9456	0.7144	0.1248	0.0666	0.0544
chromatin	59	26	33	0.084164	0.16423	0.19563	0.16378	0.9455	0.7508	0.9604	0.8936	0.0548
negative regulation of JNK cascade	9	3	6	0.19508	0.21	0.21	0.25717	0.9445	0.5573	0.5324	0.3367	0.0556
sarcomere	6	2	4	0.23321	0.35887	0.47818	0.33507	0.9431	0.1856	0.1317	0.1734	0.0569
neuropeptide signaling pathway	6	2	4	0.2321	0.45098	0.36597	0.45098	0.9423	0.3238	0.044	0.0445	0.0577
ubiquitin-dependent protein catabolic process	102	48	54	0.060154	0.20977	0.2074	0.22062	0.9396	0.7161	0.6418	0.3668	0.0604
response to morphine	7	1	6	0.21787	0.3583	0.63174	0.28809	0.9395	0.1263	0.1109	0.2378	0.0605
cellular response to hypoxia	22	7	15	0.12314	0.26816	0.57322	0.23321	0.9391	0.0131	0.2046	0.3603	0.0609
GTP binding	168	71	97	0.047057	0.22575	0.22727	0.21074	0.9389	0.5057	0.3518	0.4823	0.0611
positive regulation of cell-matrix adhesion	6	2	4	0.22575	0.22575	0.08865	0.35138	0.9388	0.9155	0.4936	0.1459	0.0612
heparin binding	22	9	13	0.12186	0.39151	0.38592	0.41539	0.9379	0.0831	0.0055	0.0085	0.0621
Ino80 complex	8	2	6	0.18994	0.20677	0.13878	0.26072	0.9378	0.8109	0.5726	0.3254	0.0622
positive regulation of exocytosis	5	2	3	0.2519	0.26602	0.2289	0.51866	0.9374	0.5924	0.3465	0.0371	0.0627
regulation of small GTPase mediated signal transduction	16	5	11	0.13973	0.17303	0.17008	0.28138	0.9372	0.6976	0.7902	0.1939	0.0628
one-carbon metabolic process	12	3	9	0.16324	0.27706	0.23323	0.41261	0.937	0.4935	0.2336	0.0259	0.063
tubulin binding	10	2	8	0.17707	0.26511	0.6726	0.22242	0.9359	0.0754	0.3023	0.4488	0.0641
glycoprotein binding	17	4	13	0.13938	0.21259	0.2757	0.18097	0.9362	0.4067	0.5285	0.68	0.0641
regulation of circadian rhythm	5	1	4	0.24829	0.30899	0.366	0.27864	0.9348	0.3125	0.24	0.3055	0.0654
tRNA aminoacylation	11	1	10	0.17328	0.17328	0.024063	0.18199	0.9343	0.946	0.739	0.6616	0.0658
nitrogen compound metabolic process	9	3	6	0.18659	0.20783	0.13593	0.22266	0.9336	0.7638	0.542	0.4691	0.0665
response to UV	20	8	12	0.12541	0.22559	0.15077	0.25918	0.9317	0.8385	0.4614	0.2521	0.0683
positive regulation of ATPase activity	5	0	5	0.24347	0.24347	NA	0.24347	0.931	NA	0.416	0.3926	0.0691
mitochondrial inner membrane presequence translocase complex	6	1	5	0.21579	0.21579	0.1281	0.2411	0.9307	0.7034	0.5315	0.4022	0.0693
protein tyrosine kinase activity	192	88	104	0.040773	0.21282	0.19185	0.25828	0.9305	0.9211	0.6193	0.0245	0.0695
protein neddylation	7	3	4	0.20494	0.20509	0.14119	0.25712	0.9286	0.7448	0.5504	0.3692	0.0714
RNA polymerase II carboxy-terminal domain kinase activity	14	4	10	0.14441	0.22108	0.19461	0.23674	0.9284	0.652	0.4917	0.3687	0.0716
cellular respiration	10	1	9	0.16983	0.18017	0.15907	0.20127	0.9282	0.6289	0.7104	0.5369	0.0718
regulation of long-term neuronal synaptic plasticity	6	1	5	0.21295	0.25588	0.45769	0.23514	0.928	0.2269	0.386	0.42	0.072
nuclear pore outer ring	9	1	8	0.18126	0.20544	0.51757	0.19335	0.9278	0.182	0.554	0.5924	0.0722
negative regulation of microtubule depolymerization	9	3	6	0.18097	0.18889	0.18296	0.31471	0.9272	0.6321	0.6294	0.1775	0.0729
learning	7	2	5	0.20355	0.27729	0.21107	0.27729	0.9274	0.6359	0.2803	0.2866	0.0729
voltage-gated anion channel activity	5	2	3	0.23586	0.27729	0.1908	0.27729	0.9269	0.6847	0.3116	0.3166	0.0732
acid-amino acid ligase activity	56	25	31	0.076325	0.21183	0.21	0.21365	0.9265	0.6403	0.5724	0.4613	0.0735
pituitary gland development	7	3	4	0.20276	0.24829	0.16659	0.56062	0.9266	0.6743	0.3757	0.0101	0.0736
flagellum	13	5	8	0.15683	0.31785	0.34982	0.26969	0.9262	0.2048	0.1169	0.2552	0.0739
focal adhesion	68	30	38	0.070556	0.22534	0.25091	0.20875	0.9252	0.3312	0.4073	0.5042	0.0748
positive regulation of nitric-oxide synthase activity	5	1	4	0.23514	0.27074	0.27074	0.25588	0.9253	0.4319	0.329	0.3727	0.0749
MLL1 complex	24	6	18	0.11203	0.16781	0.14827	0.16781	0.925	0.822	0.862	0.7965	0.075
cytoplasmic membrane-bounded vesicle	41	14	27	0.088262	0.22623	0.19839	0.29113	0.9252	0.6875	0.419	0.0635	0.0752
T cell homeostasis	5	2	3	0.23338	0.3957	0.29231	0.3957	0.9245	0.4545	0.1044	0.1227	0.0756
RNA modification	12	3	9	0.15188	0.23954	0.27382	0.20525	0.9237	0.3927	0.3911	0.5146	0.0763
RNA methylation	7	2	5	0.19926	0.19926	0.1137	0.22946	0.9236	0.8679	0.5783	0.4374	0.0767
cellular response to epidermal growth factor stimulus	6	2	4	0.2062	0.24876	0.45899	0.24876	0.923	0.2046	0.4108	0.3952	0.077
transcription, DNA-dependent	590	277	313	0.021449	0.18733	0.17595	0.19996	0.9219	0.9999	0.9996	0.7398	0.0781
beta-tubulin binding	17	8	9	0.12887	0.31394	0.38984	0.25113	0.9218	0.0903	0.0961	0.3211	0.0782
cilium membrane	6	2	4	0.20379	0.3482	0.39777	0.3482	0.9213	0.2748	0.1483	0.1506	0.0787
positive regulation of GTPase activity	19	6	13	0.12206	0.22962	0.094451	0.25113	0.9216	0.9586	0.4203	0.277	0.0787
cyclin-dependent protein kinase regulator activity	6	2	4	0.19986	0.39633	0.39119	0.39633	0.9182	0.2845	0.0851	0.0869	0.0818
Rac GTPase binding	8	3	5	0.1739	0.1739	0.050773	0.42705	0.9177	0.9601	0.7261	0.0567	0.0823
nucleotide biosynthetic process	13	5	8	0.14793	0.26102	0.1993	0.2958	0.9174	0.5992	0.2914	0.1782	0.0829
positive regulation of cysteine-type endopeptidase activity involved in apoptotic process	14	3	11	0.13664	0.19034	0.16331	0.21736	0.9165	0.6821	0.6755	0.4615	0.0835
acetyltransferase activity	6	0	6	0.19803	0.19803	NA	0.19803	0.9165	NA	0.6049	0.5736	0.0835
small-subunit processome	5	2	3	0.22475	0.22475	0.10594	0.56096	0.9166	0.8845	0.4722	0.0215	0.0836
positive regulation of peptidyl-tyrosine phosphorylation	18	6	12	0.11829	0.24144	0.33415	0.17951	0.9161	0.2097	0.3553	0.6832	0.0839
response to cold	9	1	8	0.17262	0.17262	0.088569	0.19951	0.9161	0.7851	0.7114	0.56	0.0841
response to ionizing radiation	29	9	20	0.099283	0.20687	0.15569	0.34254	0.9154	0.804	0.6004	0.0186	0.0849
regulation of RNA splicing	15	6	9	0.13305	0.21909	0.25342	0.18032	0.9151	0.4337	0.4977	0.6458	0.0851
ribonuclease activity	7	3	4	0.18999	0.2033	0.057122	0.29625	0.9144	0.9516	0.559	0.2566	0.0857
cleavage furrow	20	8	12	0.11517	0.17175	0.10669	0.24123	0.9142	0.9547	0.8248	0.3329	0.0858
nucleic acid binding	449	205	244	0.024456	0.19148	0.20284	0.19092	0.9137	0.931	0.99	0.8627	0.0874
cytoplasmic stress granule	12	4	8	0.14522	0.20066	0.18793	0.22479	0.9121	0.6756	0.6044	0.4382	0.0879
DNA synthesis involved in DNA repair	6	1	5	0.19337	0.19337	0.024602	0.27029	0.9111	0.9436	0.6225	0.3072	0.0889
microtubule plus end	9	3	6	0.16899	0.16899	0.14331	0.26086	0.9109	0.7403	0.7265	0.3248	0.0891
mitotic spindle	9	3	6	0.16899	0.25113	0.15905	0.25281	0.9109	0.6922	0.3467	0.3503	0.0891
transferase activity, transferring acyl groups	31	13	18	0.094925	0.13183	0.10484	0.16025	0.9109	0.9801	0.9815	0.8386	0.0894
inner cell mass cell proliferation	8	3	5	0.16869	0.17937	0.021016	0.24341	0.9094	0.994	0.7039	0.3932	0.0906
cellular senescence	11	2	9	0.15269	0.27661	0.44397	0.23514	0.9091	0.2196	0.2506	0.3872	0.0912
pigmentation	9	1	8	0.16667	0.29915	0.29915	0.27074	0.9078	0.3946	0.1987	0.2522	0.0924
intrinsic to endoplasmic reticulum membrane	7	3	4	0.18507	0.25644	0.053071	0.29757	0.9062	0.9575	0.3462	0.2539	0.0939
p53 binding	34	9	25	0.086195	0.18391	0.17261	0.20276	0.9056	0.7397	0.8063	0.5611	0.0944
2-oxoglutarate metabolic process	12	4	8	0.14017	0.43251	0.25417	0.50939	0.9054	0.4707	0.0116	0.0018	0.0946
maturation of 5.8S rRNA	6	2	4	0.18706	0.18706	0.12435	0.27365	0.9054	0.8429	0.6506	0.319	0.0946
regulation of angiogenesis	7	2	5	0.18186	0.39793	0.24668	0.47463	0.9044	0.5513	0.0673	0.0293	0.0957
ribosome biogenesis	31	11	20	0.092298	0.1711	0.13372	0.19189	0.9035	0.9141	0.8646	0.6254	0.0969
response to zinc ion	9	4	5	0.16405	0.16667	0.034195	0.2447	0.9032	0.997	0.7357	0.3877	0.097
regulation of cell size	5	1	4	0.20933	0.20933	0.056175	0.22881	0.9029	0.8651	0.5322	0.4587	0.0972
pseudouridine synthesis	10	2	8	0.15188	0.23954	0.34116	0.19601	0.9023	0.3656	0.4081	0.5783	0.0977
protein localization in plasma membrane	6	2	4	0.18443	0.28699	0.38679	0.23803	0.9019	0.292	0.2884	0.4292	0.0981
liver development	42	18	24	0.078048	0.33434	0.38905	0.29489	0.9018	0.0249	0.0069	0.0565	0.0982
response to nutrient	27	11	16	0.09813	0.22503	0.30981	0.17467	0.9017	0.1976	0.4461	0.7397	0.0983
filopodium assembly	9	2	7	0.16336	0.23892	0.13228	0.25449	0.902	0.825	0.399	0.3184	0.0983
stress fiber	19	6	13	0.1104	0.21939	0.24419	0.21939	0.9015	0.466	0.4843	0.4354	0.0991
sequence-specific DNA binding transcription factor activity	195	87	108	0.036068	0.2255	0.23352	0.21924	0.9019	0.429	0.3497	0.3287	0.0991
mitochondrial DNA replication	5	1	4	0.20632	0.20632	0.074291	0.3036	0.9007	0.8168	0.5417	0.2397	0.0995
mitotic cell cycle spindle assembly checkpoint	7	1	6	0.17931	0.17931	0.14521	0.23302	0.9005	0.6642	0.6662	0.4244	0.0997
negative regulation of phosphatase activity	16	7	9	0.11816	0.28498	0.29597	0.26924	0.9002	0.2908	0.1751	0.2559	0.0998
histone H3-K9 methylation	7	2	5	0.17837	0.17837	0.14956	0.33958	0.8992	0.7848	0.6694	0.1551	0.101
ruffle	46	22	24	0.074784	0.3463	0.43771	0.30006	0.8988	0.0028	0.0028	0.0484	0.1012
nucleocytoplasmic transporter activity	9	3	6	0.16017	0.16017	0.086934	0.21515	0.899	0.8929	0.765	0.5	0.1016
S-adenosylmethionine-dependent methyltransferase activity	6	2	4	0.18161	0.18161	0.088058	0.36895	0.8981	0.9166	0.6732	0.1179	0.1019
response to testosterone stimulus	11	3	8	0.14562	0.44939	0.45084	0.27758	0.898	0.1372	0.0119	0.231	0.102
nucleoplasm	193	88	105	0.037025	0.18849	0.19474	0.18107	0.8977	0.9014	0.9575	0.9001	0.1027
regulation of receptor activity	6	3	3	0.18063	0.48859	0.18296	0.58956	0.897	0.6321	0.026	0.0177	0.103
protein targeting to mitochondrion	16	7	9	0.11661	0.22613	0.19431	0.23586	0.8963	0.6451	0.4559	0.3809	0.1037
transport vesicle membrane	8	3	5	0.15943	0.21838	0.1743	0.26245	0.8957	0.6567	0.519	0.3343	0.1043
spindle pole	65	27	38	0.061862	0.17016	0.15905	0.19486	0.8962	0.9175	0.9511	0.6435	0.1043
oxidoreductase activity, acting on the CH-CH group of donors	13	6	7	0.13287	0.29547	0.26073	0.35944	0.8958	0.4088	0.1762	0.0867	0.1044
myosin complex	16	7	9	0.11623	0.3577	0.4057	0.19615	0.8955	0.1014	0.0328	0.5562	0.1045
negative regulation of protein binding	15	6	9	0.12353	0.18452	0.17808	0.19257	0.8953	0.7217	0.7144	0.5687	0.105
cellular component organization	5	2	3	0.20183	0.63434	1.0841	0.63434	0.895	0.0195	0.0078	0.0116	0.1052
exonuclease activity	16	6	10	0.11575	0.22634	0.17868	0.26489	0.8939	0.7191	0.4547	0.2444	0.1061
folic acid binding	5	1	4	0.20034	0.4076	1.8938	0.30397	0.8941	0.0094	0.0921	0.2388	0.1063
positive regulation of protein phosphorylation	44	17	27	0.074628	0.20952	0.28868	0.20168	0.8936	0.2219	0.5952	0.5667	0.1064
cellular calcium ion homeostasis	18	5	13	0.10807	0.14531	0.15123	0.13938	0.8932	0.7586	0.9183	0.8805	0.1068
mitochondrial outer membrane	61	26	35	0.062274	0.24743	0.27572	0.23586	0.8925	0.2148	0.206	0.2669	0.1078
ligase activity, forming aminoacyl-tRNA and related compounds	7	0	7	0.17328	0.17328	NA	0.17328	0.8922	NA	0.6911	0.6682	0.1079
positive regulation of cell differentiation	10	1	9	0.14592	0.23007	0.80074	0.14598	0.8916	0.0721	0.4511	0.8037	0.1084
microtubule cytoskeleton organization	29	9	20	0.091582	0.16061	0.15441	0.16664	0.8916	0.8084	0.9012	0.8051	0.1086
multicellular organism growth	21	10	11	0.10246	0.20541	0.28548	0.20503	0.8914	0.2796	0.5988	0.5284	0.1091
forebrain development	28	13	15	0.089195	0.28516	0.36072	0.25933	0.8902	0.0747	0.1117	0.2238	0.1098
positive regulation of cell-substrate adhesion	11	3	8	0.13938	0.38592	0.58891	0.25509	0.8903	0.0563	0.0402	0.311	0.11
spermatid nucleus differentiation	5	2	3	0.19651	0.29727	0.23273	0.29727	0.8904	0.5846	0.2706	0.2768	0.1101
microtubule anchoring	9	3	6	0.15174	0.4657	0.60219	0.31706	0.8902	0.052	0.0164	0.1715	0.1104
nuclear part	5	2	3	0.19508	0.19996	0.236	0.19996	0.8883	0.5766	0.5677	0.5314	0.1117
regulation of S phase	6	2	4	0.17347	0.19119	0.12321	0.36426	0.8883	0.8452	0.6316	0.125	0.1117
exosome (RNase complex)	11	1	10	0.1383	0.1383	0.11624	0.17133	0.8883	0.7289	0.8865	0.7203	0.1122
cation transmembrane transporter activity	6	2	4	0.17281	0.21642	0.04936	0.53709	0.8876	0.9727	0.5296	0.0137	0.1124
retrograde vesicle-mediated transport, Golgi to ER	10	4	6	0.14341	0.24704	0.34549	0.24704	0.8869	0.244	0.3759	0.371	0.1131
cullin deneddylation	9	3	6	0.14847	0.20507	0.22566	0.18915	0.8856	0.5107	0.5576	0.6134	0.1145
regulation of mitochondrial membrane permeability	8	4	4	0.15247	0.31173	0.17038	0.576	0.8849	0.7341	0.1799	0.0083	0.1151
regulation of attachment of spindle microtubules to kinetochore	7	2	5	0.16899	0.16899	0.12772	0.25113	0.8843	0.836	0.713	0.3667	0.1158
response to mechanical stimulus	23	10	13	0.09813	0.47172	0.60407	0.44053	0.8847	0.0013	0	0.0026	0.116
protein transporter activity	49	19	30	0.068387	0.14079	0.10716	0.14324	0.8835	0.9912	0.9882	0.956	0.1171
Rho GTPase binding	17	7	10	0.1104	0.28138	0.29633	0.26102	0.8828	0.2901	0.1839	0.2593	0.1172
negative regulation of B cell proliferation	5	2	3	0.19038	0.3957	0.41235	0.3957	0.8829	0.2558	0.1044	0.1227	0.1172
acyl-CoA dehydrogenase activity	11	5	6	0.13287	0.3604	0.51207	0.35992	0.8811	0.0482	0.0677	0.0927	0.1192
positive regulation of interleukin-6 production	6	2	4	0.16719	0.24132	0.18	0.24132	0.8807	0.7116	0.4366	0.4197	0.1193
phosphatidylserine binding	8	3	5	0.14913	0.28933	0.30793	0.21736	0.8805	0.3203	0.2395	0.4799	0.1195
response to amphetamine	5	1	4	0.18848	0.33415	0.35791	0.26132	0.8803	0.3208	0.1911	0.357	0.1201
histone methylation	15	4	11	0.11607	0.31416	0.15217	0.34067	0.8793	0.7917	0.1144	0.0669	0.1208
RNA polymerase II distal enhancer sequence-specific DNA binding transcription factor activity	20	9	11	0.098821	0.27777	0.63174	0.26882	0.8791	0.0033	0.1825	0.2318	0.1209
eukaryotic cell surface binding	6	1	5	0.16627	0.16627	0.065074	0.16803	0.879	0.8368	0.7373	0.6842	0.121
SRP-dependent cotranslational protein targeting to membrane	10	4	6	0.13818	0.31663	0.42901	0.2966	0.8785	0.1268	0.1434	0.2162	0.1215
nuclear pore	34	13	21	0.076869	0.15634	0.10968	0.17931	0.8781	0.9745	0.9433	0.7264	0.1219
mitochondrial respiratory chain complex I assembly	10	3	7	0.13716	0.3262	0.4019	0.29174	0.8771	0.1921	0.1223	0.2108	0.1229
BRCA1-A complex	6	2	4	0.1648	0.1648	0.060835	0.28682	0.8768	0.9578	0.7437	0.283	0.1232
non-membrane spanning protein tyrosine kinase activity	19	6	13	0.10055	0.16877	0.16759	0.17268	0.8767	0.7586	0.8156	0.7315	0.1233
nuclear-transcribed mRNA catabolic process	6	1	5	0.16434	0.16434	0.11624	0.19038	0.8763	0.7289	0.7454	0.5733	0.1237
negative regulation of neuron apoptotic process	38	17	21	0.073502	0.26065	0.17163	0.30717	0.8752	0.8221	0.1751	0.0537	0.1248
calcium ion transport	22	7	15	0.094908	0.2412	0.26508	0.21733	0.8752	0.3727	0.3485	0.4505	0.1248
protein localization at cell surface	8	3	5	0.14568	0.18635	0.14962	0.19173	0.8749	0.7204	0.6711	0.567	0.1251
nucleoside-triphosphatase activity	71	26	45	0.054085	0.16287	0.138	0.17827	0.8757	0.9764	0.9778	0.83	0.1251
MAP kinase kinase kinase activity	7	2	5	0.15924	0.16484	0.14441	0.16484	0.872	0.7974	0.7287	0.6975	0.1282
striated muscle cell differentiation	10	3	7	0.13374	0.23425	0.44791	0.23337	0.8705	0.1412	0.4338	0.4019	0.1295
mitochondrial nucleoid	27	9	18	0.086938	0.18271	0.074291	0.2137	0.8704	0.9885	0.7804	0.4697	0.1298
RNA catabolic process	5	1	4	0.18271	0.18271	0.17305	0.23994	0.87	0.6047	0.635	0.4227	0.1301
7-methylguanosine mRNA capping	7	2	5	0.15853	0.15863	0.35526	0.15862	0.8701	0.3408	0.7477	0.7162	0.1301
ephrin receptor signaling pathway	8	1	7	0.14187	0.17165	0.9818	0.17063	0.8693	0.0447	0.7357	0.6897	0.1307
cellular response to UV	18	8	10	0.098063	0.16725	0.10373	0.2719	0.8693	0.9602	0.8217	0.2228	0.1307
glycogen metabolic process	15	7	8	0.11152	0.19971	0.19302	0.19995	0.8694	0.652	0.6174	0.5581	0.1307
regulation of anion transport	6	2	4	0.1599	0.25657	0.1908	0.25657	0.869	0.6847	0.3836	0.3705	0.131
positive regulation of transcription factor import into nucleus	5	1	4	0.18097	0.2988	0.36556	0.23988	0.8682	0.3137	0.2682	0.4231	0.1318
cytoskeletal adaptor activity	6	1	5	0.15906	0.20114	0.23892	0.16336	0.8675	0.4852	0.5913	0.7044	0.1325
protein complex binding	41	19	22	0.07038	0.23483	0.20126	0.28982	0.8673	0.6864	0.3448	0.0831	0.1328
snRNA binding	6	2	4	0.15818	0.3033	0.23034	0.34005	0.8662	0.5899	0.2408	0.1653	0.1338
MAPK cascade	24	9	15	0.087525	0.20003	0.20581	0.19424	0.8659	0.5947	0.6486	0.5807	0.1341
NAD binding	31	13	18	0.079548	0.25814	0.24859	0.29897	0.8661	0.3995	0.2105	0.0834	0.1341
negative regulation of DNA replication	13	4	9	0.11882	0.26939	0.17501	0.34602	0.8663	0.7173	0.2592	0.0805	0.1341
proline-rich region binding	12	2	10	0.11849	0.16724	0.23255	0.14519	0.8657	0.5848	0.7849	0.8428	0.1343
response to axon injury	14	4	10	0.11041	0.19877	0.23662	0.16385	0.8656	0.5183	0.6245	0.7605	0.1344
mRNA transport	44	18	26	0.065514	0.17079	0.1154	0.17844	0.8647	0.9834	0.9126	0.7701	0.1353
mRNA cleavage and polyadenylation specificity factor complex	9	1	8	0.13333	0.16398	0.24061	0.14866	0.8639	0.4799	0.7523	0.8055	0.1363
regulation of ARF GTPase activity	12	5	7	0.11687	0.155	0.086763	0.22474	0.8633	0.9405	0.8368	0.4348	0.1367
ARF GTPase activator activity	12	5	7	0.11687	0.155	0.086763	0.22474	0.8633	0.9405	0.8368	0.4348	0.1367
Rab GTPase binding	15	5	10	0.1095	0.21805	0.2546	0.20092	0.8636	0.4164	0.5051	0.5554	0.1369
interspecies interaction between organisms	8	3	5	0.13867	0.16661	0.035621	0.18665	0.863	0.9803	0.757	0.5926	0.137
positive regulation of Rho GTPase activity	8	2	6	0.13854	0.13854	0.084872	0.27932	0.863	0.9222	0.8649	0.2641	0.137
phospholipid-translocating ATPase activity	5	2	3	0.17826	0.44134	0.57663	0.44134	0.8633	0.1203	0.0616	0.0783	0.137
Notch signaling pathway	22	7	15	0.090618	0.17047	0.17111	0.17013	0.8628	0.7331	0.8402	0.7624	0.1372
lipid particle	24	10	14	0.085932	0.19603	0.25837	0.17783	0.862	0.3823	0.6792	0.7141	0.138
tissue regeneration	8	3	5	0.13789	0.59192	0.91208	0.2242	0.8619	0.0085	0.0016	0.455	0.1381
induction of apoptosis by intracellular signals	8	3	5	0.13792	0.35166	0.24896	0.45436	0.8619	0.4528	0.1055	0.0373	0.1381
response to starvation	9	3	6	0.13287	0.4048	0.41738	0.2677	0.8622	0.1724	0.0446	0.3016	0.1383
protein import into nucleus, translocation	7	2	5	0.15174	0.15174	0.029262	0.20018	0.862	0.9914	0.7765	0.5384	0.1385
protein kinase B signaling cascade	12	5	7	0.11489	0.28129	0.27389	0.32667	0.8605	0.3588	0.2185	0.1327	0.1395
phosphoprotein phosphatase activity	28	9	19	0.079642	0.1707	0.12831	0.17487	0.8603	0.901	0.86	0.7429	0.1397
cell cycle arrest	46	22	24	0.063035	0.22374	0.22374	0.21181	0.86	0.5299	0.4535	0.4735	0.14
transcriptionally active chromatin	8	1	7	0.1371	0.1371	0.11624	0.1383	0.8599	0.7289	0.8698	0.8122	0.1401
rRNA processing	70	27	43	0.050048	0.20852	0.14734	0.21267	0.8597	0.9529	0.6303	0.4574	0.1403
regulation of signal transduction	10	4	6	0.12737	0.19518	0.2966	0.19518	0.8592	0.3504	0.6336	0.5861	0.1408
cell-matrix adhesion	17	7	10	0.10123	0.22026	0.15498	0.22301	0.859	0.7905	0.4792	0.4367	0.141
cellular response to lipopolysaccharide	17	6	11	0.10123	0.35449	0.32886	0.58956	0.859	0.2195	0.0383	0.0001	0.141
positive regulation of cell migration	46	22	24	0.062692	0.1917	0.29925	0.17337	0.8587	0.1495	0.7726	0.798	0.1413
spleen development	6	1	5	0.15341	0.24768	0.67832	0.17013	0.8586	0.1076	0.4145	0.676	0.1414
negative regulation of TOR signaling cascade	10	3	7	0.12715	0.24091	0.27389	0.20793	0.8584	0.392	0.4016	0.5073	0.1416
transmembrane transport	71	32	39	0.05021	0.2629	0.27201	0.25658	0.8589	0.2104	0.0947	0.1339	0.1416
neuron projection morphogenesis	13	6	7	0.11331	0.44147	0.56704	0.42549	0.8573	0.017	0.0086	0.0288	0.1428
apoptotic mitochondrial changes	10	4	6	0.1256	0.18712	0.12212	0.25466	0.8565	0.8739	0.6747	0.3444	0.1435
regulation of transforming growth factor beta receptor signaling pathway	5	1	4	0.17406	0.17406	0.076075	0.21232	0.8566	0.813	0.6664	0.5142	0.1436
co-SMAD binding	5	2	3	0.17406	0.20308	0.13958	0.25057	0.8566	0.8091	0.557	0.3878	0.1436
centriole	28	10	18	0.078334	0.27562	0.11636	0.29918	0.8561	0.9525	0.148	0.0829	0.1439
response to activity	14	5	9	0.10602	0.27211	0.29951	0.2447	0.856	0.3002	0.2397	0.3497	0.144
extrinsic to membrane	11	4	7	0.11882	0.14586	0.50247	0.14586	0.8556	0.0704	0.8596	0.7881	0.1446
sphingolipid metabolic process	7	2	5	0.14738	0.20925	0.25884	0.1788	0.8551	0.5241	0.5319	0.6303	0.1449
dendrite morphogenesis	12	5	7	0.11165	0.31447	0.32512	0.17316	0.8525	0.2435	0.1299	0.6692	0.1475
fibronectin binding	7	2	5	0.14598	0.27726	0.72355	0.16803	0.8517	0.0616	0.2815	0.6842	0.1484
perikaryon	12	5	7	0.11124	0.28114	0.40557	0.26245	0.8514	0.1305	0.219	0.2954	0.1486
spindle assembly	14	3	11	0.10354	0.21298	0.25136	0.19508	0.8495	0.4469	0.5386	0.5764	0.1505
extrinsic to internal side of plasma membrane	15	3	12	0.10246	0.18546	0.22423	0.13518	0.8493	0.5135	0.7073	0.8924	0.1508
axon	56	26	30	0.052966	0.19588	0.33437	0.1401	0.8481	0.0494	0.749	0.9629	0.152
signalosome	21	10	11	0.088531	0.22566	0.24115	0.20507	0.8479	0.4536	0.4481	0.5274	0.1523
positive regulation of cyclin-dependent protein kinase activity involved in G1/S	5	2	3	0.17013	0.36434	0.67184	0.20018	0.8478	0.0757	0.1441	0.531	0.1525
regulation of synaptic plasticity	8	3	5	0.13066	0.39742	0.39149	0.40335	0.8472	0.2055	0.0545	0.0771	0.1528
rRNA transcription	7	3	4	0.14444	0.38364	0.13909	0.50039	0.8474	0.752	0.0818	0.0225	0.1528
cell junction	72	33	39	0.048278	0.24022	0.26351	0.22893	0.8468	0.2611	0.2479	0.324	0.1532
mitotic cell cycle	15	4	11	0.10182	0.15393	0.37609	0.15393	0.8464	0.1938	0.8586	0.8073	0.1539
spindle midzone	9	2	7	0.12682	0.25113	0.46383	0.23119	0.8463	0.1985	0.3467	0.4089	0.1541
Smc5-Smc6 complex	6	1	5	0.14623	0.25767	0.44594	0.15269	0.8458	0.2398	0.3798	0.7344	0.1542
Rab GTPase activator activity	18	4	14	0.089909	0.16774	0.16271	0.17155	0.8457	0.76	0.82	0.7483	0.1543
positive regulation of cell growth	29	9	20	0.07573	0.20018	0.25644	0.19144	0.8456	0.3782	0.6598	0.6284	0.1547
histone H3 acetylation	27	9	18	0.077948	0.14594	0.12886	0.18112	0.8453	0.8976	0.9496	0.7061	0.1552
positive regulation of endothelial cell migration	5	1	4	0.16803	0.42664	0.5601	0.29734	0.8442	0.1592	0.0734	0.2543	0.156
histone monoubiquitination	8	1	7	0.12842	0.12842	0.07714	0.13992	0.8435	0.8108	0.8948	0.8044	0.1565
neurotransmitter secretion	5	2	3	0.16684	0.18073	0.1404	0.3148	0.843	0.8079	0.6429	0.2362	0.157
ephrin receptor binding	11	3	8	0.11311	0.17316	0.25897	0.1719	0.8428	0.4309	0.7402	0.7039	0.1573
cellular response to heat	6	2	4	0.14414	0.28178	0.20974	0.28178	0.8423	0.6393	0.3045	0.2973	0.1577
nuclear origin of replication recognition complex	8	1	7	0.12746	0.12746	0.036499	0.17827	0.8422	0.9103	0.8971	0.6474	0.1578
JAK-STAT cascade	10	3	7	0.11848	0.20528	0.4885	0.16957	0.8412	0.1094	0.5838	0.6943	0.1588
integrin complex	7	2	5	0.13938	0.14861	0.11947	0.14861	0.8404	0.8549	0.7868	0.7456	0.16
nuclear membrane	80	31	49	0.043377	0.16664	0.15582	0.17931	0.8399	0.9434	0.9725	0.8233	0.1601
pericardium development	5	2	3	0.16491	0.17406	0.47283	0.17406	0.8397	0.1909	0.6664	0.6235	0.1604
mRNA splice site selection	5	1	4	0.16487	0.18032	0.82593	0.17259	0.8396	0.0678	0.644	0.6688	0.1606
regulation of mitotic cell cycle	13	4	9	0.10611	0.1638	0.13029	0.18665	0.8379	0.8548	0.7968	0.6077	0.1622
mRNA cleavage	5	1	4	0.16398	0.18999	0.24061	0.17698	0.8373	0.4799	0.6045	0.6522	0.1627
laminin binding	8	2	6	0.12344	0.1537	0.1514	0.1537	0.8347	0.7805	0.811	0.7634	0.1653
positive regulation of peptidyl-threonine phosphorylation	8	3	5	0.12322	0.25114	0.058348	0.27108	0.8342	0.9502	0.3772	0.304	0.1658
microfilament motor activity	6	2	4	0.13978	0.17238	1.0596	0.17238	0.8334	0.021	0.7132	0.6692	0.1666
histone acetyl-lysine binding	11	4	7	0.10951	0.28342	0.24539	0.28342	0.834	0.4956	0.2327	0.2333	0.1667
positive regulation of multicellular organism growth	10	4	6	0.1143	0.15278	0.095956	0.17921	0.833	0.9349	0.8343	0.6567	0.167
regulation of cell cycle	54	23	31	0.052003	0.19339	0.17163	0.2111	0.8328	0.8509	0.7743	0.4903	0.1672
positive regulation of protein binding	14	5	9	0.096845	0.18856	0.2553	0.17544	0.8326	0.4132	0.6861	0.6679	0.1674
Ras GTPase binding	5	1	4	0.15924	0.17008	0.17008	0.22031	0.8316	0.6093	0.6814	0.4887	0.1685
response to antibiotic	17	6	11	0.091102	0.13752	0.10731	0.23119	0.8318	0.9344	0.926	0.3901	0.1687
extracellular matrix organization	20	8	12	0.081845	0.29755	0.41311	0.16968	0.8312	0.0669	0.1172	0.7406	0.1688
regulation of Rab GTPase activity	16	4	12	0.089909	0.16774	0.16271	0.20113	0.8307	0.76	0.8175	0.5546	0.1693
positive regulation of mRNA 3'-end processing	5	1	4	0.15862	0.15862	0.07714	0.16923	0.8305	0.8108	0.7197	0.6804	0.1698
positive regulation of stress fiber assembly	10	3	7	0.11207	0.16002	0.29633	0.14598	0.8293	0.3478	0.8047	0.7876	0.1707
ATPase activator activity	5	2	3	0.1569	0.17852	0.16835	0.17852	0.8272	0.7387	0.6497	0.6065	0.1729
mRNA export from nucleus	17	5	12	0.088762	0.099593	0.086934	0.1423	0.8265	0.9404	0.9919	0.8664	0.1739
hydrolase activity, acting on ester bonds	12	5	7	0.10015	0.13648	0.12834	0.18507	0.8242	0.8398	0.9024	0.6148	0.1758
actin polymerization or depolymerization	6	2	4	0.13396	0.49062	1.1845	0.35817	0.8242	0.015	0.0255	0.1344	0.1758
sarcomere organization	6	2	4	0.13388	0.27346	1.297	0.27346	0.8241	0.0101	0.3305	0.3197	0.1759
PRC1 complex	5	1	4	0.15393	0.2255	0.2255	0.26911	0.824	0.5085	0.47	0.3325	0.1763
podosome	6	2	4	0.13359	0.23031	0.29545	0.23031	0.8235	0.447	0.4766	0.4539	0.1765
collagen binding	13	5	8	0.10123	0.34215	0.38592	0.25811	0.8232	0.154	0.0746	0.298	0.1772
histone methyltransferase activity	9	1	8	0.11607	0.11607	0.058279	0.22837	0.8226	0.8591	0.921	0.4211	0.1775
synaptonemal complex	10	4	6	0.10814	0.30068	0.25129	0.39659	0.8217	0.4771	0.1844	0.0518	0.1783
ATPase activity, coupled to transmembrane movement of ions, phosphorylative mechanism	12	5	7	0.098786	0.29747	0.37762	0.21733	0.8217	0.1641	0.1683	0.4673	0.1783
mitotic sister chromatid segregation	10	3	7	0.10802	0.16162	0.15905	0.16899	0.8213	0.6922	0.7968	0.696	0.1787
mitotic cell cycle checkpoint	10	3	7	0.10802	0.31282	0.32681	0.29883	0.8213	0.2876	0.153	0.1932	0.1787
heterochromatin	15	5	10	0.09316	0.1402	0.10595	0.17247	0.8216	0.9038	0.9061	0.7141	0.1788
mitotic anaphase	6	2	4	0.13222	0.21934	0.30384	0.21934	0.8207	0.4283	0.5183	0.4918	0.1793
regulation of cytoskeleton organization	6	3	3	0.13208	0.33245	0.099516	0.36508	0.8206	0.8649	0.1765	0.1603	0.1794
peptidyl-tyrosine dephosphorylation	17	6	11	0.08771	0.1856	0.18382	0.1856	0.8198	0.6979	0.7113	0.6418	0.1803
chromosome	44	18	26	0.05401	0.20598	0.1684	0.30997	0.8196	0.8534	0.6286	0.0296	0.1804
response to endoplasmic reticulum stress	11	4	7	0.10369	0.2264	0.33698	0.18848	0.8197	0.2591	0.4575	0.5903	0.1808
carboxylesterase activity	6	2	4	0.13104	0.22936	0.38479	0.15032	0.8187	0.2947	0.4797	0.7487	0.1813
RNA polymerase II transcription corepressor activity	8	4	4	0.11529	0.28688	0.16024	0.39802	0.818	0.7666	0.2451	0.0852	0.182
uropod	5	2	3	0.14861	0.48869	0.6301	0.48869	0.8181	0.092	0.036	0.0485	0.1821
nuclear inner membrane	15	6	9	0.091755	0.17406	0.41267	0.15092	0.8169	0.0968	0.7653	0.7791	0.1831
membrane protein ectodomain proteolysis	12	5	7	0.095956	0.17062	0.17111	0.17013	0.8153	0.6952	0.7682	0.6917	0.1847
R-SMAD binding	11	3	8	0.10239	0.25057	0.31418	0.21232	0.8148	0.3094	0.3537	0.4932	0.1853
positive regulation of protein oligomerization	6	2	4	0.12829	0.16749	0.097166	0.2455	0.8144	0.9015	0.7322	0.4059	0.1856
response to carbohydrate stimulus	5	2	3	0.14733	0.24123	0.1411	0.24123	0.8149	0.8064	0.4222	0.4123	0.1857
axonogenesis	27	11	16	0.069319	0.16034	0.16034	0.15608	0.8137	0.8168	0.8973	0.846	0.1865
chromosome, centromeric region	43	16	27	0.053459	0.1525	0.228	0.11607	0.8139	0.5052	0.9666	0.9905	0.1865
origin recognition complex	6	1	5	0.12746	0.12746	0.036499	0.17827	0.8132	0.9103	0.8747	0.634	0.1868
positive regulation of phosphatidylinositol 3-kinase cascade	7	2	5	0.12467	0.17268	0.2805	0.17268	0.8134	0.4772	0.6964	0.6611	0.1869
cortical cytoskeleton	14	4	10	0.089293	0.13677	0.12783	0.13677	0.813	0.8607	0.922	0.8766	0.187
regulation of cell morphogenesis	12	5	7	0.095053	0.17129	0.11046	0.3131	0.8128	0.8897	0.7647	0.1586	0.1872
protein autophosphorylation	63	29	34	0.043659	0.20462	0.19547	0.21134	0.8129	0.7608	0.6735	0.4709	0.1875
fibroblast growth factor receptor signaling pathway	5	1	4	0.14598	0.15174	0.20581	0.14886	0.8127	0.5463	0.7408	0.7536	0.1876
response to glucagon stimulus	5	2	3	0.14562	0.19547	0.30669	0.18608	0.8116	0.4223	0.583	0.5774	0.1888
cell cycle cytokinesis	6	2	4	0.12575	0.20194	0.12457	0.33599	0.8107	0.8426	0.5881	0.1719	0.1893
cellular response to insulin stimulus	26	12	14	0.067373	0.2062	0.14156	0.26034	0.81	0.9086	0.6004	0.2309	0.19
transcription initiation from RNA polymerase II promoter	24	8	16	0.068852	0.18463	0.19882	0.14897	0.8097	0.6463	0.7591	0.877	0.1903
histone acetylation	17	5	12	0.084164	0.14594	0.1402	0.15556	0.808	0.7975	0.8997	0.8115	0.1922
transcription regulatory region sequence-specific DNA binding	5	2	3	0.14403	0.1554	0.14096	0.51037	0.808	0.8064	0.7319	0.0386	0.1923
palmitoyltransferase activity	5	2	3	0.14377	0.32321	0.42677	0.20275	0.8077	0.2378	0.211	0.526	0.1924
extrinsic to plasma membrane	9	2	7	0.1095	0.13071	0.17483	0.13023	0.8073	0.7231	0.8813	0.8384	0.1927
Golgi vesicle transport	6	2	4	0.12381	0.22272	0.22018	0.31562	0.8067	0.6137	0.5049	0.213	0.1933
induction of apoptosis by oxidative stress	8	3	5	0.1092	0.21822	0.12466	0.30914	0.806	0.7933	0.5195	0.2111	0.194
positive regulation of ubiquitin-protein ligase activity	6	2	4	0.12322	0.22285	0.12222	0.33173	0.8053	0.8489	0.5045	0.1794	0.1947
negative regulation of protein kinase activity	24	9	15	0.06708	0.22031	0.25642	0.16684	0.8038	0.3795	0.4875	0.7798	0.1962
histone binding	34	14	20	0.057329	0.16086	0.16086	0.16074	0.8037	0.8571	0.9268	0.8389	0.1963
DNA damage response, signal transduction by p53 class mediator resulting in induction of apoptosis	10	4	6	0.1003	0.19687	0.19687	0.2034	0.8032	0.6445	0.6249	0.5499	0.1968
neurogenesis	10	3	7	0.10047	0.16877	0.10347	0.25814	0.8032	0.8532	0.7643	0.306	0.1968
intercalated disc	5	2	3	0.13938	0.16452	0.60166	0.16452	0.8033	0.105	0.698	0.6562	0.1968
protein catabolic process	25	10	15	0.069319	0.18725	0.14213	0.20018	0.8038	0.8883	0.7394	0.5497	0.1968
syntaxin binding	11	3	8	0.09813	0.18379	0.26533	0.16557	0.8024	0.4175	0.6889	0.7358	0.198
positive regulation of phosphorylation	11	4	7	0.097323	0.30406	0.3342	0.21073	0.7993	0.2655	0.1692	0.4962	0.2013
RNA polymerase II transcription coactivator activity	5	2	3	0.1359	0.26882	0.65511	0.26882	0.7987	0.0828	0.3374	0.3412	0.2014
negative regulation of I-kappaB kinase/NF-kappaB cascade	7	3	4	0.11644	0.28981	0.28981	0.31399	0.7987	0.3619	0.2511	0.2169	0.2016
positive regulation of macroautophagy	7	3	4	0.11644	0.13992	0.2846	0.13403	0.7987	0.3708	0.8194	0.8037	0.2016
cell projection	22	8	14	0.070349	0.22914	0.22914	0.20776	0.7976	0.5152	0.4343	0.5169	0.2024
neuron projection development	25	10	15	0.066982	0.19075	0.34698	0.17385	0.7977	0.1247	0.7142	0.7294	0.2028
positive regulation of angiogenesis	19	7	12	0.073798	0.42961	0.5601	0.41992	0.7976	0.015	0.0037	0.0076	0.2029
methylation	7	2	5	0.11607	0.11607	0.09447	0.15853	0.7971	0.9055	0.8954	0.7174	0.2031
large ribosomal subunit	11	4	7	0.096436	0.19062	0.24554	0.18998	0.7958	0.4951	0.6508	0.5831	0.2042
actin binding	118	55	63	0.028884	0.23048	0.2553	0.19615	0.7957	0.2585	0.3077	0.6491	0.2043
5'-3' exonuclease activity	5	1	4	0.13333	0.22131	0.22131	0.17986	0.7955	0.5158	0.4878	0.64	0.2047
endoribonuclease activity	5	2	3	0.13333	0.48642	0.36437	0.48642	0.7955	0.3264	0.0375	0.0494	0.2047
protein O-linked glycosylation	8	4	4	0.10452	0.2686	0.14265	0.2969	0.7951	0.8189	0.3066	0.2549	0.2049
vesicle fusion	8	3	5	0.10409	0.27061	0.32909	0.21214	0.7946	0.2849	0.3004	0.4989	0.2054
clathrin-coated vesicle	19	8	11	0.073694	0.19335	0.21707	0.16684	0.7944	0.5637	0.6661	0.7492	0.2059
transcription factor complex	96	42	54	0.032522	0.1927	0.15451	0.23074	0.793	0.9749	0.8427	0.2623	0.207
protein import into nucleus	23	9	14	0.068387	0.14773	0.16769	0.14671	0.7932	0.7549	0.9283	0.8699	0.2071
negative regulation of protein phosphorylation	18	7	11	0.071267	0.21229	0.24565	0.17406	0.7928	0.4327	0.5353	0.7036	0.2072
protein K11-linked ubiquitination	23	10	13	0.068142	0.13407	0.086862	0.16494	0.7929	0.9882	0.9614	0.7812	0.2076
chromatin silencing at rDNA	6	1	5	0.11626	0.13141	0.14639	0.11644	0.7922	0.6602	0.8612	0.858	0.2078
histone H2B ubiquitination	8	2	6	0.10258	0.14839	0.17475	0.14839	0.7921	0.7235	0.8313	0.7828	0.2079
mitogen-activated protein kinase kinase kinase binding	7	3	4	0.11331	0.29982	0.31103	0.27715	0.7921	0.3146	0.2224	0.3091	0.208
aminoacyl-tRNA synthetase multienzyme complex	5	1	4	0.13201	0.40029	0.62048	0.26615	0.792	0.1312	0.1011	0.3413	0.2084
adherens junction	22	10	12	0.068493	0.1291	0.16068	0.1291	0.7912	0.8225	0.9742	0.9132	0.2088
DNA-directed RNA polymerase II, holoenzyme	9	2	7	0.1017	0.16602	0.23258	0.16602	0.7907	0.5848	0.7386	0.7086	0.2096
protein C-terminus binding	83	38	45	0.035943	0.14708	0.14441	0.16046	0.7911	0.9841	0.9964	0.9403	0.2096
plasma membrane	635	311	324	0.012089	0.23483	0.26533	0.19817	0.7915	0.0136	0.0559	0.7739	0.2101
guanyl-nucleotide exchange factor activity	26	8	18	0.061988	0.19854	0.16602	0.25886	0.7898	0.781	0.6602	0.2114	0.2102
cell motility	9	3	6	0.10151	0.21894	0.57412	0.14172	0.79	0.0655	0.4858	0.8088	0.2103
positive regulation of MAP kinase activity	13	6	7	0.090687	0.35126	0.25565	0.35126	0.7898	0.4279	0.0644	0.096	0.2105
histone H4-K16 acetylation	8	3	5	0.10155	0.10155	0.045769	0.19132	0.7893	0.9686	0.9578	0.569	0.2107
regulation of neuron projection development	5	1	4	0.13105	0.20018	0.23934	0.16561	0.789	0.4837	0.5667	0.6935	0.2111
fat cell differentiation	19	8	11	0.071159	0.20579	0.23912	0.17472	0.7885	0.4724	0.5805	0.7003	0.2121
protein kinase C activity	5	1	4	0.12986	0.12986	0.012692	0.23602	0.7871	0.9748	0.8142	0.4358	0.2131
positive regulation of response to DNA damage stimulus	5	1	4	0.12986	0.36266	0.44594	0.24626	0.7871	0.2398	0.1471	0.4033	0.2131
response to reactive oxygen species	10	4	6	0.093403	0.3013	0.38826	0.22846	0.7861	0.1774	0.1827	0.4446	0.2139
intermediate filament cytoskeleton	23	8	15	0.066227	0.2635	0.30977	0.22638	0.7857	0.2348	0.2273	0.3962	0.2147
termination of G-protein coupled receptor signaling pathway	12	3	9	0.084185	0.11862	0.11519	0.12206	0.7844	0.8198	0.9484	0.895	0.2156
MAP kinase activity	7	2	5	0.10999	0.28702	0.28872	0.28702	0.7847	0.4618	0.2557	0.2676	0.2156
activation of cysteine-type endopeptidase activity involved in apoptotic process	28	13	15	0.058405	0.20615	0.29582	0.17406	0.7841	0.2254	0.6129	0.7287	0.2159
embryonic cranial skeleton morphogenesis	10	4	6	0.092603	0.19283	0.39286	0.16948	0.7841	0.1721	0.6458	0.6982	0.2159
cellular response to oxidative stress	10	4	6	0.092134	0.32721	0.37937	0.26094	0.7829	0.189	0.1205	0.3246	0.2171
nucleotide metabolic process	5	2	3	0.12805	0.21178	0.4858	0.17262	0.7827	0.1786	0.5226	0.6311	0.2177
5'-nucleotidase activity	5	2	3	0.12805	0.21178	0.28351	0.21178	0.7827	0.4718	0.5226	0.4949	0.2177
positive regulation of transforming growth factor beta receptor signaling pathway	10	3	7	0.091669	0.1828	0.19547	0.17013	0.782	0.5977	0.6975	0.6917	0.218
response to tumor necrosis factor	11	5	6	0.091102	0.13088	0.12172	0.13825	0.7821	0.859	0.9104	0.8237	0.2181
inactivation of MAPK activity	9	3	6	0.09813	0.16506	0.16506	0.14937	0.7815	0.6769	0.7439	0.7785	0.2186
anaphase-promoting complex	19	8	11	0.070163	0.14792	0.12223	0.16494	0.7819	0.9256	0.9039	0.7599	0.2186
positive regulation of cell adhesion	9	3	6	0.09782	0.2853	0.25496	0.35597	0.7811	0.4398	0.237	0.0993	0.2192
tissue homeostasis	5	1	4	0.12769	0.13938	0.19547	0.13353	0.7808	0.5645	0.7817	0.8055	0.2195
microtubule plus-end binding	6	2	4	0.11051	0.11051	0.021869	0.30987	0.7804	0.9948	0.9224	0.2261	0.2196
embryonic hindlimb morphogenesis	8	3	5	0.097811	0.21662	0.36072	0.13669	0.7803	0.2403	0.5263	0.7869	0.2197
mRNA polyadenylation	14	5	9	0.078147	0.17191	0.24061	0.11797	0.7799	0.4534	0.7782	0.9074	0.2201
T cell receptor signaling pathway	11	4	7	0.090687	0.21451	0.18093	0.29982	0.7804	0.6984	0.5205	0.1911	0.2202
ADP binding	13	6	7	0.087703	0.15758	0.13536	0.27108	0.7799	0.8615	0.8202	0.2626	0.2204
protein complex assembly	26	11	15	0.059584	0.25881	0.24434	0.27327	0.7794	0.4229	0.2329	0.1719	0.2206
axon part	10	4	6	0.090147	0.27765	0.23892	0.34133	0.7794	0.5119	0.2568	0.1253	0.2206
iron-sulfur cluster assembly	8	2	6	0.097318	0.19469	0.49627	0.15003	0.7791	0.17	0.6323	0.7766	0.2209
pre-autophagosomal structure membrane	6	2	4	0.10958	0.21765	0.40072	0.19952	0.7786	0.2702	0.5252	0.5639	0.2214
negative regulation of smooth muscle cell proliferation	8	3	5	0.096865	0.29412	0.16274	0.42549	0.7778	0.6847	0.2253	0.0586	0.2222
adipose tissue development	12	5	7	0.081976	0.30488	0.33731	0.17596	0.7778	0.226	0.1513	0.6546	0.2222
integral to mitochondrial outer membrane	6	3	3	0.10843	0.42562	0.47667	0.37456	0.7767	0.1169	0.0598	0.147	0.2233
endonuclease activity	11	3	8	0.088697	0.13604	0.13604	0.17937	0.7768	0.7636	0.8925	0.6651	0.2236
negative regulation of DNA damage response, signal transduction by p53 class mediator	8	2	6	0.096086	0.14142	0.13103	0.1596	0.7753	0.8277	0.8551	0.7401	0.2247
mitochondrion morphogenesis	9	2	7	0.095899	0.18271	0.39763	0.13279	0.7754	0.275	0.6625	0.8275	0.2248
cellular response to calcium ion	6	3	3	0.10788	0.17077	0.068959	0.26882	0.7748	0.9257	0.7198	0.3412	0.2252
cellular response to drug	7	2	5	0.10532	0.18608	0.37497	0.18608	0.7747	0.3089	0.635	0.5965	0.2254
regulation of actin cytoskeleton organization	9	2	7	0.095702	0.11311	0.52274	0.11311	0.7752	0.1513	0.9288	0.8977	0.2255
nucleotidyltransferase activity	19	8	11	0.066996	0.29993	0.3202	0.28822	0.775	0.2078	0.1145	0.1771	0.2256
translation initiation factor binding	6	1	5	0.10725	0.19205	0.20378	0.18032	0.7732	0.5503	0.629	0.6246	0.2268
postsynaptic membrane	29	14	15	0.056619	0.32134	0.33558	0.28465	0.7735	0.1095	0.028	0.1424	0.2271
isocitrate metabolic process	6	2	4	0.10701	0.35716	0.57652	0.33696	0.7728	0.1204	0.1349	0.1702	0.2272
blood coagulation	11	5	6	0.087888	0.21444	0.087172	0.29462	0.7731	0.9394	0.5209	0.2207	0.2274
positive regulation of actin filament polymerization	16	5	11	0.06968	0.16893	0.14962	0.17811	0.7724	0.7643	0.8121	0.6842	0.2276
costamere	8	3	5	0.094915	0.44188	1.0612	0.12839	0.7724	0.0042	0.0244	0.8151	0.2276
skeletal muscle fiber development	6	2	4	0.10681	0.24865	0.25607	0.24865	0.7723	0.5299	0.4109	0.3956	0.2277
positive regulation of anti-apoptosis	17	7	10	0.071456	0.16034	0.16912	0.12498	0.7725	0.7363	0.8413	0.9137	0.2278
histone phosphorylation	6	2	4	0.10641	0.11005	0.030052	0.28403	0.7713	0.9909	0.9233	0.2912	0.2287
actomyosin structure organization	6	2	4	0.10579	0.14025	0.2456	0.14025	0.7702	0.5536	0.8343	0.7823	0.2298
positive regulation of fibroblast proliferation	13	6	7	0.084144	0.52119	0.46465	0.52119	0.7704	0.052	0.0014	0.0037	0.23
collagen fibril organization	16	7	9	0.068608	0.23824	0.38571	0.11713	0.7696	0.1244	0.3854	0.9089	0.2304
protein export from nucleus	13	5	8	0.083946	0.10688	0.057101	0.14699	0.7697	0.978	0.9705	0.8128	0.2307
female pregnancy	10	4	6	0.086019	0.22961	0.37724	0.17988	0.7689	0.1922	0.4526	0.6536	0.2311
negative regulation of cell-cell adhesion	6	1	5	0.10496	0.14575	1.7069	0.11882	0.7683	0.0108	0.8171	0.8487	0.2317
positive regulation of cell cycle cytokinesis	11	5	6	0.086429	0.12682	0.048975	0.25281	0.7685	0.9851	0.9217	0.3503	0.2319
protein complex	161	75	86	0.022727	0.19547	0.22678	0.18101	0.769	0.5127	0.8721	0.8799	0.2321
mRNA cap binding complex	8	2	6	0.092213	0.16221	0.24447	0.16221	0.7665	0.556	0.7753	0.7293	0.2335
negative regulation of endopeptidase activity	8	3	5	0.091934	0.29777	0.41862	0.29113	0.766	0.1704	0.2164	0.2594	0.234
regulation of cell migration	20	9	11	0.061801	0.26201	0.44147	0.20018	0.7654	0.0409	0.2495	0.5536	0.2346
hair follicle morphogenesis	6	2	4	0.10361	0.21058	0.42412	0.15168	0.7654	0.2408	0.5524	0.7449	0.2346
snoRNA binding	9	1	8	0.092298	0.092298	0.088793	0.14303	0.7655	0.7843	0.9712	0.8292	0.2347
1-acylglycerol-3-phosphate O-acyltransferase activity	6	2	4	0.1033	0.10948	0.053796	0.16025	0.7647	0.9669	0.9246	0.7142	0.2353
polynucleotide adenylyltransferase activity	5	1	4	0.11797	0.18877	0.24061	0.15337	0.7648	0.4799	0.6094	0.7391	0.2362
positive regulation of release of cytochrome c from mitochondria	10	4	6	0.083378	0.23373	0.23373	0.23022	0.7633	0.5267	0.4361	0.4375	0.2367
myelination	17	6	11	0.069319	0.17316	0.65817	0.1194	0.7634	0.0061	0.7827	0.9256	0.237
regulation of protein ubiquitination	6	2	4	0.1023	0.20594	0.29937	0.20594	0.7625	0.4385	0.5705	0.5388	0.2375
SH2 domain binding	16	6	10	0.065714	0.13477	0.19035	0.13477	0.7616	0.6707	0.9398	0.8818	0.2384
positive regulation of cellular senescence	5	2	3	0.11644	0.38364	0.64753	0.2514	0.7619	0.0853	0.1205	0.3814	0.2388
endochondral ossification	7	3	4	0.10035	0.10311	0.10311	0.11796	0.7608	0.8541	0.9303	0.8577	0.2392
chondrocyte differentiation	7	2	5	0.10035	0.36512	0.50902	0.13345	0.7608	0.1605	0.101	0.7936	0.2392
positive regulation of nitric oxide biosynthetic process	9	4	5	0.091102	0.28525	0.28697	0.2447	0.761	0.3763	0.2371	0.3877	0.2392
cytosol	493	241	252	0.012089	0.2264	0.25479	0.19968	0.7635	0.083	0.2333	0.7229	0.2399
glucose transport	6	2	4	0.10109	0.22651	0.37731	0.17738	0.76	0.306	0.4895	0.6501	0.24
amino acid transmembrane transporter activity	5	1	4	0.11542	0.23177	0.23177	0.18916	0.7596	0.4966	0.4499	0.606	0.2406
amino acid transmembrane transport	5	1	4	0.11542	0.23177	0.23177	0.18916	0.7596	0.4966	0.4499	0.606	0.2406
calcium ion transmembrane transport	9	4	5	0.090687	0.091685	0.053013	0.21733	0.7593	0.9866	0.972	0.4811	0.2409
cysteine-type endopeptidase activator activity involved in apoptotic process	5	1	4	0.11408	0.13353	0.49441	0.1238	0.7583	0.1976	0.7999	0.8409	0.2419
mRNA 3'-UTR binding	13	5	8	0.079434	0.19953	0.22119	0.19496	0.7578	0.5129	0.6026	0.5846	0.2425
HOPS complex	5	1	4	0.11319	0.12879	0.12879	0.15202	0.7573	0.7007	0.8185	0.7441	0.2432
positive regulation of DNA repair	18	8	10	0.060245	0.13214	0.16241	0.13214	0.7564	0.7945	0.9527	0.8912	0.2436
Ada2/Gcn5/Ada3 transcription activator complex	13	3	10	0.077948	0.14547	0.26353	0.13669	0.7563	0.4205	0.8668	0.8768	0.2437
negative regulation of epithelial cell differentiation	5	1	4	0.11231	0.36334	0.48753	0.23783	0.7549	0.2039	0.1467	0.4296	0.2453
cellular response to gamma radiation	5	2	3	0.11231	0.16912	0.10184	0.68985	0.7549	0.8924	0.6835	0.0062	0.2453
positive regulation of peptidase activity	7	3	4	0.09813	0.31152	0.48632	0.26589	0.755	0.1117	0.1938	0.3421	0.2453
peptidase activator activity	7	3	4	0.09813	0.31152	0.48632	0.26589	0.755	0.1117	0.1938	0.3421	0.2453
positive regulation of endocytosis	7	2	5	0.09813	0.33943	0.40404	0.13938	0.755	0.2656	0.1403	0.778	0.2453
synaptic transmission	18	7	11	0.059933	0.24471	0.30826	0.21214	0.7546	0.2562	0.3359	0.4881	0.2454
mitochondrial inner membrane	195	94	101	0.018675	0.2447	0.28256	0.22825	0.7535	0.0464	0.0923	0.2204	0.2481
positive regulation of extrinsic apoptotic signaling pathway	7	3	4	0.097213	0.10611	0.24592	0.10212	0.7518	0.4604	0.9234	0.9041	0.2484
myofibril	10	4	6	0.078314	0.26702	0.21744	0.33507	0.7503	0.5776	0.2946	0.136	0.2497
histone acetyltransferase activity	29	11	18	0.049807	0.12791	0.098142	0.15556	0.7498	0.9801	0.9851	0.8633	0.2507
positive regulation of NF-kappaB transcription factor activity	24	10	14	0.053375	0.32617	0.3112	0.33808	0.7491	0.2051	0.0417	0.0442	0.2509
polysome	11	4	7	0.079434	0.3026	0.27691	0.3026	0.7489	0.4028	0.1738	0.1826	0.2514
ion channel activity	10	3	7	0.077466	0.13299	0.06779	0.25409	0.7483	0.9293	0.9044	0.3215	0.2517
protein homooligomerization	50	24	26	0.035489	0.17884	0.29567	0.15813	0.7476	0.1474	0.8796	0.894	0.2524
negative regulation of cell death	8	2	6	0.084017	0.17265	0.15302	0.17265	0.747	0.7755	0.7315	0.6839	0.253
positive regulation of intracellular estrogen receptor signaling pathway	5	2	3	0.10858	0.20003	0.24039	0.16902	0.7475	0.5654	0.5673	0.6417	0.2531
SH3 domain binding	55	26	29	0.035224	0.18174	0.17526	0.1847	0.7473	0.8575	0.8684	0.7199	0.2532
protein serine/threonine phosphatase complex	6	2	4	0.09492	0.10385	0.2949	0.10385	0.7464	0.4475	0.9348	0.9002	0.2536
secretory granule	21	9	12	0.057884	0.25449	0.26533	0.20313	0.7468	0.3422	0.2683	0.5431	0.2536
positive regulation of transcription elongation from RNA polymerase II promoter	10	4	6	0.076819	0.10097	0.070446	0.14839	0.7463	0.9695	0.9711	0.7828	0.2537
positive regulation of osteoblast differentiation	16	6	10	0.061471	0.2403	0.21101	0.26774	0.746	0.5905	0.3737	0.235	0.254
superoxide metabolic process	6	3	3	0.094631	0.3013	0.35791	0.2447	0.7459	0.2431	0.247	0.4012	0.2541
protein binding transcription factor activity	6	2	4	0.094685	0.39233	0.42438	0.39233	0.7459	0.2401	0.09	0.0913	0.2541
ubiquinone biosynthetic process	8	2	6	0.083444	0.083444	0.035335	0.1788	0.7456	0.9859	0.9804	0.6576	0.2544
isotype switching	8	4	4	0.082955	0.26784	0.1849	0.44657	0.7445	0.6851	0.3092	0.0466	0.2555
Leydig cell differentiation	6	3	3	0.093943	0.28463	0.14043	0.36386	0.7433	0.7482	0.2957	0.1618	0.2567
negative regulation of T cell proliferation	6	2	4	0.093899	0.21259	0.32246	0.19971	0.7433	0.3937	0.5438	0.5632	0.2567
small GTPase regulator activity	14	6	8	0.06579	0.16803	0.27277	0.16803	0.7431	0.3674	0.8002	0.7216	0.2569
chromatin DNA binding	10	1	9	0.075395	0.10157	0.31168	0.084164	0.7426	0.3748	0.9699	0.9786	0.2574
neural tube development	15	7	8	0.066686	0.33756	0.37983	0.30441	0.7429	0.1321	0.0733	0.1558	0.2577
negative regulation of fibroblast proliferation	15	7	8	0.066686	0.2447	0.11233	0.29135	0.7429	0.9196	0.3565	0.1898	0.2577
osteoblast differentiation	15	7	8	0.066686	0.24398	0.27205	0.21669	0.7429	0.3501	0.3596	0.4753	0.2577
nucleosomal DNA binding	6	1	5	0.093435	0.24076	0.51398	0.10205	0.7422	0.186	0.4386	0.9007	0.2578
oxidoreductase activity, acting on NADH or NADPH	8	3	5	0.082161	0.23592	0.34915	0.12325	0.7421	0.2563	0.4397	0.8369	0.2579
cellular protein metabolic process	14	4	10	0.065172	0.094383	0.087886	0.094383	0.7411	0.9486	0.9919	0.9749	0.2589
protein serine/threonine phosphatase activity	23	8	15	0.054951	0.18965	0.24536	0.10532	0.7418	0.4485	0.7106	0.9784	0.2591
hemopoiesis	25	12	13	0.051732	0.28616	0.32344	0.2447	0.7416	0.1512	0.1256	0.308	0.2592
lactation	20	9	11	0.054609	0.19578	0.19154	0.24829	0.7398	0.6645	0.6737	0.3133	0.2602
protein palmitoylation	5	2	3	0.10465	0.32321	0.42677	0.14377	0.7396	0.2378	0.211	0.7217	0.2605
nuclear euchromatin	7	2	5	0.09316	0.11644	0.17017	0.11644	0.7398	0.735	0.8939	0.858	0.2608
hindbrain development	7	2	5	0.09316	0.36711	0.50682	0.36711	0.7398	0.1624	0.0976	0.1123	0.2608
metalloexopeptidase activity	6	1	5	0.09092	0.27116	0.51303	0.1525	0.7373	0.187	0.3372	0.7346	0.2627
phosphatidylinositol-3-phosphate binding	7	2	5	0.09222	0.36429	0.22238	0.43322	0.7374	0.6076	0.1028	0.0526	0.2628
translation factor activity, nucleic acid binding	5	1	4	0.10383	0.10914	0.10914	0.3297	0.7374	0.7461	0.8791	0.1842	0.263
positive regulation of innate immune response	6	3	3	0.090471	0.30236	0.1633	0.44189	0.7357	0.6828	0.2441	0.0773	0.2643
response to calcium ion	29	12	17	0.04565	0.16803	0.23884	0.13673	0.7364	0.4608	0.8717	0.9147	0.2645
GDP binding	22	8	14	0.053501	0.22233	0.17227	0.25588	0.7354	0.7564	0.4868	0.2481	0.2646
metal ion binding	389	188	201	0.012089	0.25415	0.26138	0.24181	0.7375	0.058	0.0047	0.0373	0.2648
myosin binding	7	2	5	0.091685	0.27707	0.18931	0.27707	0.7353	0.6883	0.2821	0.2891	0.265
centrosome localization	6	2	4	0.09015	0.14263	0.51613	0.1327	0.7349	0.1561	0.827	0.8086	0.2651
intermediate filament	9	3	6	0.080712	0.33942	1.7698	0.15718	0.7331	0.0006	0.1194	0.7511	0.2675
calcium channel activity	7	3	4	0.090687	0.091685	0.06779	0.19947	0.733	0.9293	0.9547	0.5642	0.2676
memory	7	3	4	0.090687	0.19479	0.19479	0.19308	0.733	0.5996	0.5949	0.5908	0.2676
negative regulation of myeloid cell differentiation	8	2	6	0.078627	0.14839	0.29865	0.14839	0.7323	0.4399	0.8313	0.7828	0.2677
nuclease activity	8	2	6	0.078586	0.15628	0.13299	0.18898	0.7321	0.8237	0.801	0.614	0.2679
transcription-coupled nucleotide-excision repair	5	2	3	0.10205	0.14785	0.15813	0.14785	0.7311	0.7643	0.7533	0.701	0.2691
response to progesterone stimulus	10	3	7	0.070993	0.2079	0.63174	0.09813	0.7303	0.0431	0.5697	0.9382	0.2697
intronless viral mRNA export from host nucleus	7	2	5	0.088762	0.12599	0.13143	0.12599	0.7298	0.8271	0.8666	0.8259	0.2704
transcription export complex	7	2	5	0.088762	0.12599	0.13143	0.12599	0.7298	0.8271	0.8666	0.8259	0.2704
neuromuscular process	6	3	3	0.087274	0.39268	0.61135	0.30717	0.7286	0.0509	0.0893	0.2566	0.2714
hippo signaling cascade	10	4	6	0.069951	0.14766	0.084913	0.19567	0.7277	0.9523	0.854	0.5842	0.2723
insulin receptor binding	11	4	7	0.071833	0.19065	0.18568	0.19065	0.728	0.6826	0.6501	0.5773	0.2724
phosphotransferase activity, alcohol group as acceptor	45	21	24	0.035943	0.20793	0.20462	0.23234	0.7284	0.6664	0.6025	0.3217	0.2725
mitochondrial ribosome	9	3	6	0.077144	0.12144	0.21662	0.11969	0.7258	0.5372	0.9085	0.8869	0.2746
antigen processing and presentation	6	3	3	0.085989	0.13001	0.068339	0.30043	0.7252	0.928	0.8653	0.2702	0.2748
positive regulation of protein ubiquitination	24	9	15	0.0473	0.17873	0.17625	0.18121	0.7248	0.721	0.7988	0.6796	0.2752
DNA topological change	6	2	4	0.085733	0.17001	0.1651	0.21499	0.7247	0.7457	0.7234	0.5063	0.2753
cell death	20	8	12	0.05022	0.27012	0.12599	0.35587	0.7233	0.9157	0.2125	0.0372	0.2767
response to retinoic acid	11	5	6	0.07053	0.29334	0.46797	0.18875	0.7231	0.0729	0.2006	0.6156	0.2771
positive regulation of mitotic cell cycle	16	5	11	0.054252	0.10419	0.033355	0.14562	0.7227	0.9951	0.9881	0.8442	0.2773
lipid storage	5	2	3	0.09813	0.47826	0.74612	0.14956	0.7228	0.056	0.0409	0.6949	0.2773
acrosomal membrane	5	1	4	0.09813	0.181	0.181	0.15475	0.7228	0.5916	0.6417	0.734	0.2773
regulation of fatty acid metabolic process	5	1	4	0.09813	0.26858	0.26858	0.18461	0.7228	0.4369	0.3386	0.6225	0.2773
vesicle organization	5	2	3	0.09813	0.21214	0.29682	0.21214	0.7228	0.4435	0.522	0.4941	0.2773
chaperone-mediated protein complex assembly	5	2	3	0.098079	0.12091	0.16336	0.10953	0.7227	0.751	0.8436	0.8216	0.2775
cyclin binding	10	3	7	0.068039	0.10676	0.034856	0.11808	0.7224	0.981	0.9608	0.8828	0.2776
response to chemical stimulus	9	3	6	0.076405	0.2647	0.22038	0.28226	0.7224	0.5252	0.2994	0.2554	0.2779
cell body	15	7	8	0.059791	0.16957	0.39635	0.16077	0.7222	0.1125	0.7912	0.7546	0.2781
structural constituent of cytoskeleton	11	4	7	0.07038	0.12839	0.17427	0.10212	0.7223	0.7197	0.9174	0.9288	0.2781
cyclin-dependent protein kinase activity	18	8	10	0.050758	0.20937	0.18289	0.27194	0.7218	0.7113	0.5568	0.2227	0.2782
peptidyl-serine phosphorylation	32	14	18	0.039801	0.29197	0.21535	0.34133	0.7215	0.5916	0.0791	0.0254	0.2785
nuclear body	19	7	12	0.052186	0.10396	0.09352	0.12615	0.722	0.9559	0.991	0.9227	0.2786
intra-Golgi vesicle-mediated transport	8	3	5	0.074458	0.20971	0.301	0.13397	0.721	0.3365	0.5566	0.7928	0.279
regulation of mRNA stability	7	1	6	0.086425	0.13267	1.5361	0.10955	0.7212	0.014	0.844	0.9159	0.279
G2/M transition of mitotic cell cycle	17	7	10	0.056318	0.23119	0.2095	0.25176	0.7212	0.5835	0.4073	0.2975	0.2792
stem cell maintenance	14	5	9	0.059357	0.094648	0.07714	0.096136	0.7206	0.9524	0.9918	0.9609	0.2794
ubiquitin protein ligase binding	83	37	46	0.025801	0.17406	0.14503	0.19654	0.7215	0.9799	0.9533	0.6277	0.2796
RNA polymerase II core binding	8	3	5	0.073704	0.12118	0.07714	0.13992	0.7197	0.9118	0.9144	0.7758	0.2803
regulation of proteasomal protein catabolic process	6	3	3	0.083364	0.24164	0.19216	0.29113	0.7197	0.6088	0.4352	0.2934	0.2803
positive regulation of microtubule polymerization	8	3	5	0.073524	0.20483	0.49441	0.09813	0.7191	0.1056	0.5811	0.9109	0.2809
phosphatidylinositol-3,4,5-trisphosphate binding	8	2	6	0.073537	0.099667	0.14457	0.099667	0.7191	0.7969	0.9608	0.9398	0.2809
histone acetyltransferase complex	13	4	9	0.063291	0.077948	0.044307	0.084164	0.7177	0.9919	0.9956	0.9786	0.2827
histone mRNA catabolic process	10	3	7	0.065869	0.12813	0.19365	0.11797	0.717	0.6023	0.9167	0.8841	0.283
peroxisome proliferator activated receptor binding	7	3	4	0.084164	0.25013	0.21269	0.25077	0.7167	0.5497	0.37	0.3881	0.2834
positive regulation of protein secretion	7	2	5	0.084164	0.10123	0.59567	0.10123	0.7167	0.1079	0.9352	0.9039	0.2834
core promoter binding	7	3	4	0.084164	0.093805	0.058279	0.3075	0.7167	0.9502	0.9499	0.2322	0.2834
response to fatty acid	7	1	6	0.084164	0.1194	0.40622	0.10178	0.7167	0.2755	0.8856	0.9348	0.2834
vacuolar membrane	6	3	3	0.081371	0.19291	0.15874	0.21073	0.7156	0.6943	0.6255	0.4989	0.2844
growth hormone receptor signaling pathway	6	2	4	0.081279	0.15927	0.64076	0.11848	0.7152	0.0885	0.7657	0.8565	0.2848
holo TFIIH complex	9	4	5	0.073938	0.22104	0.17867	0.25235	0.7152	0.7056	0.4771	0.3612	0.2851
embryonic cleavage	5	1	4	0.095436	0.095436	0.047133	0.1072	0.7151	0.8857	0.9169	0.8914	0.2852
clathrin coat assembly	5	2	3	0.095108	0.24078	0.17043	0.32581	0.7148	0.7341	0.4238	0.2179	0.2854
intracellular protein kinase cascade	39	17	22	0.035943	0.14268	0.21713	0.094007	0.715	0.5699	0.9817	0.9978	0.2856
DNA methylation	9	4	5	0.073778	0.17586	0.17423	0.19996	0.7141	0.7198	0.6897	0.5393	0.2861
cAMP-dependent protein kinase complex	5	2	3	0.094814	0.19216	0.17413	0.52379	0.7139	0.7257	0.596	0.0347	0.2862
retina development in camera-type eye	18	6	12	0.048574	0.18116	0.17649	0.22713	0.7134	0.7265	0.7476	0.4081	0.2866
platelet activation	7	3	4	0.083228	0.084044	0.047133	0.29908	0.7132	0.9678	0.9676	0.2492	0.2871
actin filament-based movement	7	3	4	0.083228	0.19615	0.3262	0.17238	0.7132	0.2894	0.591	0.6692	0.2871
RNA polymerase II repressing transcription factor binding	9	3	6	0.072577	0.23435	0.090691	0.26657	0.7107	0.8846	0.4162	0.3048	0.2894
response to arsenic-containing substance	6	3	3	0.079381	0.30385	0.29951	0.30819	0.7104	0.3404	0.2396	0.2557	0.2896
acyl-CoA metabolic process	6	2	4	0.078885	0.15024	0.079477	0.31756	0.7094	0.9306	0.8011	0.2084	0.2906
integral to membrane of membrane fraction	8	3	5	0.069594	0.19746	0.27074	0.16667	0.7089	0.4014	0.6174	0.6886	0.2911
clathrin binding	6	2	4	0.078509	0.097591	0.0609	0.17663	0.7088	0.9578	0.9459	0.6531	0.2912
intracellular steroid hormone receptor signaling pathway	11	4	7	0.065494	0.2461	0.22306	0.48439	0.7087	0.5582	0.3714	0.0078	0.2916
release of cytochrome c from mitochondria	14	7	7	0.055043	0.26898	0.29325	0.2447	0.7077	0.3005	0.2521	0.3592	0.2923
insulin receptor substrate binding	9	3	6	0.071456	0.091102	0.16034	0.081467	0.7072	0.689	0.9725	0.9718	0.2932
transcription elongation factor complex	7	1	6	0.080321	0.080321	0.076129	0.12317	0.7067	0.8125	0.9726	0.8743	0.2937
pre-snoRNP complex	6	1	5	0.077128	0.14303	0.90434	0.092298	0.7057	0.0545	0.826	0.9277	0.2943
porin activity	5	2	3	0.090926	0.23586	0.1908	0.23586	0.7057	0.6847	0.4373	0.423	0.2946
negative regulation of cyclin-dependent protein kinase activity	11	5	6	0.063291	0.27232	0.38364	0.25176	0.7058	0.1595	0.2642	0.3544	0.2947
positive regulation of Ras protein signal transduction	5	2	3	0.09055	0.11331	0.10065	0.11331	0.7048	0.895	0.8654	0.8087	0.2955
protein deubiquitination	20	10	10	0.044968	0.23113	0.16764	0.33713	0.7039	0.7951	0.424	0.0713	0.2961
NADH metabolic process	7	1	6	0.079548	0.13448	0.23981	0.10701	0.7044	0.4828	0.8359	0.9229	0.2962
cell-cell junction organization	9	4	5	0.07053	0.34218	1.0096	0.17406	0.704	0.0015	0.1125	0.6514	0.2963
histone methyltransferase complex	13	5	8	0.059019	0.17382	0.18319	0.13637	0.7041	0.6597	0.7463	0.8524	0.2964
dephosphorylation	46	21	25	0.030365	0.18813	0.19889	0.1856	0.7033	0.7006	0.8027	0.7046	0.2967
tumor necrosis factor receptor binding	7	3	4	0.079351	0.10916	0.41169	0.10422	0.7032	0.18	0.9145	0.8991	0.2971
THO complex part of transcription export complex	5	1	4	0.088762	0.18545	0.18545	0.14523	0.7027	0.5836	0.6236	0.7649	0.2974
THO complex	5	1	4	0.088762	0.18545	0.18545	0.14523	0.7027	0.5836	0.6236	0.7649	0.2974
positive regulation of cellular component movement	7	3	4	0.078918	0.42664	0.57412	0.29839	0.7027	0.0655	0.0469	0.2511	0.2975
protein tyrosine/serine/threonine phosphatase activity	18	8	10	0.045566	0.25506	0.27022	0.22283	0.7018	0.3539	0.2788	0.4381	0.2982
chloride channel activity	7	3	4	0.077327	0.2355	0.1743	0.36805	0.7008	0.6567	0.426	0.1189	0.2994
vasculogenesis	26	12	14	0.041058	0.22216	0.33855	0.17963	0.7005	0.1223	0.4727	0.7029	0.2995
cis-Golgi network	21	9	12	0.045007	0.17347	0.2546	0.16451	0.6994	0.3862	0.8084	0.7668	0.3007
anion transport	6	3	3	0.075175	0.25657	0.30826	0.23586	0.6991	0.3189	0.3836	0.423	0.3009
protein tyrosine phosphatase activity	40	19	21	0.031304	0.18813	0.19889	0.1856	0.6983	0.6991	0.7831	0.678	0.3017
mitochondrial fusion	8	3	5	0.065796	0.15968	0.17163	0.14773	0.6981	0.6627	0.7863	0.752	0.3019
peptidyl-threonine dephosphorylation	5	2	3	0.087452	0.10239	0.2949	0.10239	0.6981	0.4475	0.8971	0.8422	0.302
soluble fraction	161	78	83	0.015252	0.2355	0.24564	0.21787	0.698	0.2957	0.2086	0.3663	0.3032
mRNA stabilization	5	2	3	0.086425	0.321	0.22195	0.42664	0.696	0.6086	0.2156	0.091	0.3043
protease binding	16	8	8	0.046821	0.23331	0.15726	0.28019	0.6955	0.8117	0.4129	0.222	0.3045
cytosolic part	9	2	7	0.067474	0.079351	0.33574	0.073694	0.6955	0.3722	0.983	0.9784	0.3047
actin cytoskeleton reorganization	18	8	10	0.043759	0.1758	0.31245	0.16562	0.6952	0.2272	0.7787	0.7504	0.3049
response to amino acid stimulus	19	9	10	0.043659	0.30717	0.42961	0.25969	0.6949	0.0473	0.0913	0.2657	0.3054
determination of left/right symmetry	12	5	7	0.052901	0.28591	0.25928	0.31253	0.6941	0.4018	0.2019	0.1598	0.3059
oligodendrocyte development	10	3	7	0.057369	0.3666	0.43855	0.21222	0.6939	0.1527	0.0588	0.4893	0.3061
GTPase activity	113	52	61	0.017916	0.22423	0.22575	0.20952	0.6937	0.5169	0.3941	0.4921	0.3073
actin filament bundle assembly	12	5	7	0.052366	0.22532	0.37103	0.15104	0.6924	0.1738	0.4668	0.7643	0.3076
SUMO ligase activity	8	4	4	0.063169	0.15878	0.066177	0.20528	0.6907	0.9733	0.7904	0.5407	0.3093
hormone-mediated signaling pathway	9	4	5	0.066625	0.14586	0.23775	0.091102	0.6917	0.5155	0.8275	0.9319	0.3093
protein binding, bridging	17	8	9	0.046848	0.19377	0.24069	0.18698	0.6905	0.4668	0.6544	0.6048	0.3101
negative regulation of nuclear mRNA splicing, via spliceosome	10	4	6	0.055951	0.1228	0.21974	0.094706	0.6896	0.5691	0.9282	0.9494	0.3104
cytoplasmic mRNA processing body	26	11	15	0.038996	0.11471	0.11046	0.11897	0.6895	0.9643	0.9926	0.9552	0.3105
aerobic respiration	9	4	5	0.064919	0.32696	0.27242	0.32696	0.689	0.414	0.1353	0.1751	0.3117
regulation of ARF protein signal transduction	6	1	5	0.070622	0.16326	0.22869	0.09782	0.6875	0.4998	0.7499	0.9118	0.3125
mitotic sister chromatid cohesion	5	1	4	0.082746	0.11943	0.24576	0.10109	0.6874	0.4715	0.8465	0.9071	0.3127
regulation of proteolysis	5	2	3	0.082252	0.10162	0.30858	0.10162	0.6872	0.417	0.9004	0.8458	0.313
cellular response to glucocorticoid stimulus	6	2	4	0.070037	0.2195	0.24303	0.14207	0.6865	0.5594	0.5177	0.7754	0.3135
transcription factor binding	121	58	63	0.016138	0.20276	0.18513	0.24829	0.6883	0.9082	0.7658	0.1187	0.3135
positive regulation of signal transduction	7	2	5	0.071833	0.18296	0.23582	0.09813	0.6857	0.5768	0.651	0.9109	0.3144
phosphatidylinositol-3-phosphate biosynthetic process	7	2	5	0.071456	0.27073	0.31988	0.27073	0.685	0.3985	0.3002	0.305	0.3153
1-phosphatidylinositol-3-kinase activity	7	2	5	0.071456	0.27073	0.31988	0.27073	0.685	0.3985	0.3002	0.305	0.3153
endoplasmic reticulum organization	7	3	4	0.071159	0.21214	0.30884	0.15249	0.6846	0.3171	0.5213	0.7424	0.3156
DNA damage checkpoint	22	9	13	0.040253	0.26037	0.25136	0.39589	0.6833	0.3947	0.2409	0.0119	0.3167
cellular response to stimulus	5	0	5	0.080552	0.080552	NA	0.080552	0.6832	NA	0.9484	0.9528	0.3173
3'-5' exonuclease activity	8	1	7	0.060283	0.10211	0.29838	0.065923	0.6823	0.3956	0.9568	0.9854	0.3177
cilium axoneme	8	3	5	0.060116	0.17787	0.15604	0.34011	0.6816	0.7029	0.7107	0.1539	0.3184
microtubule associated complex	10	5	5	0.053034	0.20965	0.18296	0.26779	0.6806	0.6602	0.5595	0.3147	0.3194
insulin secretion	8	3	5	0.059375	0.2253	0.22678	0.22382	0.68	0.5083	0.4888	0.4565	0.32
G1/S transition of mitotic cell cycle	29	12	17	0.033902	0.2468	0.26478	0.21474	0.6802	0.3431	0.2871	0.4573	0.3204
DNA repair	149	71	78	0.014386	0.16818	0.13865	0.20319	0.6809	0.9993	0.9954	0.579	0.3204
translational initiation	35	14	21	0.033204	0.13883	0.18692	0.11033	0.6804	0.7435	0.9774	0.9857	0.3205
positive regulation of JNK cascade	16	6	10	0.042105	0.13532	0.16177	0.11145	0.6788	0.7779	0.9383	0.9468	0.3212
positive regulation of cyclin-dependent protein kinase activity	5	1	4	0.077801	0.077801	0.045566	0.34984	0.6789	0.8887	0.9519	0.1476	0.3212
response to estradiol stimulus	36	18	18	0.029782	0.29403	0.32495	0.28067	0.6783	0.0999	0.0612	0.1299	0.3217
pronucleus	11	5	6	0.053459	0.059941	0.03599	0.069066	0.6766	0.9933	0.9984	0.9841	0.3239
negative regulation of release of cytochrome c from mitochondria	5	2	3	0.07573	0.20018	0.37459	0.20018	0.6763	0.3096	0.5667	0.531	0.3241
RNA binding	371	183	188	0.0096108	0.16893	0.20284	0.14293	0.6779	0.9147	1	1	0.3241
GTPase activator activity	48	23	25	0.025116	0.16109	0.13797	0.25933	0.6758	0.9636	0.9562	0.167	0.3242
mitochondrial transport	6	2	4	0.065439	0.46726	0.46726	0.35704	0.6757	0.1948	0.0349	0.1368	0.3243
WASH complex	6	2	4	0.065276	0.13897	0.11249	0.15341	0.6752	0.8709	0.8399	0.739	0.3248
positive regulation of transcription from RNA polymerase II promoter	228	110	118	0.011645	0.21503	0.22197	0.20147	0.6735	0.5955	0.5813	0.6377	0.3265
establishment or maintenance of cell polarity	13	6	7	0.049253	0.23611	0.23548	0.23611	0.6732	0.4982	0.4042	0.3862	0.3275
regulation of protein catabolic process	11	5	6	0.052186	0.2155	0.17459	0.26078	0.6726	0.6862	0.5176	0.3252	0.3277
heart morphogenesis	11	5	6	0.051847	0.097785	0.097785	0.25469	0.6721	0.9231	0.9763	0.3443	0.3282
eukaryotic translation initiation factor 2B complex	6	0	6	0.063678	0.063678	NA	0.063678	0.6711	NA	0.9889	0.9887	0.3289
negative regulation of cell-matrix adhesion	7	3	4	0.066686	0.12184	0.12184	0.11974	0.6715	0.8023	0.878	0.853	0.3289
camera-type eye morphogenesis	7	3	4	0.066686	0.14253	0.14253	0.28447	0.6715	0.7436	0.8134	0.2894	0.3289
negative regulation of Ras protein signal transduction	7	2	5	0.066686	0.1117	0.10247	0.41798	0.6715	0.8915	0.908	0.0653	0.3289
TBP-class protein binding	7	3	4	0.066625	0.072577	0.032048	0.10903	0.6711	0.984	0.9806	0.8856	0.3292
embryonic organ development	6	3	3	0.06313	0.20511	0.22173	0.18848	0.6699	0.5212	0.5743	0.5673	0.3301
translation initiation factor activity	50	22	28	0.022826	0.10974	0.095333	0.1198	0.6699	0.9985	0.9998	0.9893	0.3301
negative regulation of tumor necrosis factor production	9	4	5	0.058229	0.23321	0.30885	0.23321	0.6701	0.3196	0.4229	0.4261	0.3305
brush border	5	2	3	0.073694	0.32512	0.47213	0.19615	0.6681	0.1909	0.2075	0.5419	0.3322
histone H3-K4 methylation	10	4	6	0.048408	0.13997	0.14466	0.13637	0.6662	0.8125	0.8818	0.8312	0.3338
DNA-dependent transcription, initiation	16	7	9	0.038441	0.18153	0.14639	0.19031	0.6656	0.8178	0.739	0.5842	0.3344
histone H4 acetylation	15	7	8	0.041966	0.062844	0.033355	0.073504	0.6657	0.9993	0.9997	0.987	0.3346
nerve growth factor receptor signaling pathway	5	2	3	0.071833	0.15924	0.28912	0.15924	0.6654	0.4607	0.716	0.6696	0.3347
negative regulation of neuron projection development	13	4	9	0.046224	0.080712	0.21267	0.073717	0.6659	0.5928	0.995	0.9884	0.3348
neurotrophin TRKA receptor binding	5	1	4	0.071456	0.1049	0.1049	0.22188	0.6648	0.7544	0.8914	0.4827	0.3352
SMAD protein import into nucleus	5	2	3	0.07053	0.15662	0.68292	0.11239	0.6628	0.0727	0.7277	0.8122	0.3372
telomeric DNA binding	9	3	6	0.056508	0.086425	0.19501	0.083245	0.6623	0.5984	0.977	0.9691	0.3381
nuclear heterochromatin	11	4	7	0.047303	0.11644	0.17017	0.11644	0.6615	0.7358	0.9444	0.888	0.3391
meiosis	24	11	13	0.032201	0.28073	0.15858	0.28672	0.6607	0.8264	0.1444	0.1512	0.3393
limb development	6	3	3	0.059962	0.32703	0.36072	0.29334	0.6607	0.2403	0.1867	0.2871	0.3393
regulation of mitotic metaphase/anaphase transition	5	2	3	0.070163	0.13407	0.28516	0.13407	0.6607	0.4675	0.7972	0.7454	0.3399
DNA binding	582	286	296	0.0068359	0.19036	0.18967	0.19045	0.66	0.9971	0.9979	0.9037	0.3401
coenzyme A biosynthetic process	5	2	3	0.069911	0.14793	0.41341	0.14793	0.6601	0.2543	0.7529	0.7007	0.3404
activating transcription factor binding	10	4	6	0.046182	0.11812	0.64051	0.092256	0.659	0.021	0.9393	0.9548	0.341
blood vessel remodeling	12	5	7	0.042812	0.23373	0.17163	0.42664	0.6589	0.6946	0.4219	0.0277	0.3411
response to insulin stimulus	21	10	11	0.035224	0.16047	0.2941	0.11644	0.6588	0.2524	0.8726	0.9346	0.3417
nuclear-transcribed mRNA catabolic process, nonsense-mediated decay	28	14	14	0.0298	0.1682	0.16389	0.1682	0.658	0.845	0.8722	0.7696	0.342
positive regulation of endothelial cell proliferation	13	5	8	0.043659	0.28951	0.056175	0.35808	0.6578	0.9792	0.1935	0.0645	0.3428
oxidoreductase activity	139	66	73	0.013011	0.26957	0.29523	0.2647	0.6585	0.048	0.0144	0.0419	0.3428
heterotrimeric G-protein complex	13	5	8	0.043185	0.18546	0.22243	0.10033	0.6567	0.5068	0.6836	0.9504	0.3437
ATPase activity	75	35	40	0.016809	0.19147	0.2058	0.18469	0.6573	0.702	0.8219	0.7561	0.3443
protein kinase B binding	5	2	3	0.067236	0.19971	0.17352	0.33399	0.655	0.7268	0.5684	0.2039	0.3453
mitotic cell cycle G1/S transition checkpoint	6	3	3	0.057167	0.273	0.26939	0.27661	0.6541	0.4066	0.3321	0.3198	0.3459
regulation of osteoblast differentiation	5	2	3	0.066982	0.19216	0.27644	0.17268	0.6545	0.4846	0.596	0.6301	0.346
activation of MAPKK activity	10	4	6	0.044504	0.096164	0.36254	0.090894	0.6537	0.215	0.9774	0.9578	0.3463
chromosome organization	20	9	11	0.03334	0.13917	0.18374	0.11661	0.6529	0.6991	0.9463	0.9345	0.3471
phosphatidylinositol 3-kinase cascade	5	2	3	0.066686	0.20541	0.36236	0.071456	0.653	0.3288	0.5456	0.9231	0.3473
spinal cord development	5	2	3	0.066686	0.25814	0.20181	0.25814	0.653	0.6572	0.3716	0.3647	0.3473
cell cycle	150	72	78	0.011928	0.18629	0.16513	0.21043	0.6524	0.9816	0.9472	0.4719	0.3476
insoluble fraction	28	12	16	0.028788	0.2359	0.41586	0.2359	0.6522	0.0336	0.37	0.3336	0.3478
myeloid cell differentiation	8	3	5	0.049237	0.12132	0.30324	0.091102	0.6522	0.3329	0.9141	0.9319	0.3478
negative regulation of angiogenesis	13	6	7	0.041778	0.17544	0.30517	0.17544	0.6524	0.2738	0.7369	0.6584	0.3479
mitochondrial fission	5	2	3	0.064919	0.32696	0.27715	0.32696	0.6515	0.4829	0.2046	0.2157	0.3486
respiratory chain complex IV assembly	5	2	3	0.064919	0.29547	0.6463	0.29547	0.6515	0.0856	0.276	0.2839	0.3486
ribosomal protein import into nucleus	5	1	4	0.064551	0.064551	0.026272	0.15809	0.6512	0.9377	0.9687	0.722	0.3489
chromatin remodeling	28	10	18	0.028448	0.11944	0.11944	0.14058	0.6505	0.9469	0.9922	0.9202	0.3495
focal adhesion assembly	7	3	4	0.057884	0.31401	0.044142	0.33264	0.6506	0.9706	0.187	0.1776	0.3496
actomyosin	5	2	3	0.063291	0.16061	0.2456	0.16061	0.6499	0.5536	0.7111	0.6662	0.3504
ribosome binding	24	10	14	0.02976	0.26577	0.35205	0.14453	0.6495	0.1147	0.2068	0.8779	0.3505
cardiac muscle tissue development	5	2	3	0.063247	0.20713	0.22323	0.13345	0.6495	0.6057	0.538	0.7463	0.351
peptidyl-lysine monomethylation	6	3	3	0.054788	0.2673	0.18048	0.35412	0.6486	0.6401	0.3482	0.1782	0.3514
I-kappaB phosphorylation	5	2	3	0.062916	0.076919	0.11532	0.076919	0.6481	0.8646	0.953	0.9103	0.3519
IkappaB kinase complex	5	1	4	0.062916	0.062916	0.039095	0.069918	0.6481	0.9038	0.9725	0.9685	0.3519
positive regulation of protein kinase B signaling cascade	18	8	10	0.031626	0.2425	0.38072	0.17035	0.648	0.1009	0.3495	0.7255	0.352
enzyme activator activity	7	3	4	0.056772	0.12986	0.41445	0.10781	0.6477	0.176	0.854	0.8897	0.3527
cellular metabolic process	19	8	11	0.033204	0.17574	0.30652	0.1383	0.6481	0.2427	0.7717	0.8694	0.3528
mammary gland epithelial cell proliferation	6	3	3	0.054141	0.36918	0.20003	0.591	0.6471	0.5848	0.117	0.0175	0.3529
positive regulation of Rab GTPase activity	5	1	4	0.061761	0.1857	0.1857	0.12754	0.6468	0.5824	0.6216	0.8276	0.3535
NF-kappaB binding	17	7	10	0.035662	0.31603	0.38364	0.25317	0.6473	0.1292	0.0899	0.2919	0.3536
methylated histone residue binding	23	8	15	0.030843	0.1061	0.08245	0.11879	0.6454	0.9849	0.9947	0.9568	0.3554
cell proliferation	77	36	41	0.015308	0.19257	0.18668	0.19257	0.6449	0.8409	0.8132	0.6501	0.3561
filamentous actin	12	5	7	0.038013	0.24733	0.28326	0.13095	0.6426	0.3394	0.3557	0.8361	0.3574
estrogen metabolic process	6	3	3	0.052376	0.15338	0.13593	0.18333	0.6423	0.7638	0.7897	0.5898	0.3577
response to manganese ion	5	2	3	0.058229	0.2447	0.39654	0.10123	0.6384	0.2772	0.4126	0.8484	0.3621
pericentriolar material	9	3	6	0.047303	0.16842	0.075707	0.21615	0.6382	0.9143	0.7296	0.4958	0.3622
chromosome, telomeric region	24	11	13	0.026855	0.14979	0.1525	0.14708	0.6366	0.8508	0.934	0.854	0.3634
protein localization to organelle	6	3	3	0.050027	0.11855	0.1054	0.12375	0.6354	0.8493	0.9029	0.7819	0.3646
transcription factor TFTC complex	10	3	7	0.039178	0.12838	0.12886	0.12791	0.6351	0.7836	0.9161	0.8518	0.3649
sarcoplasmic reticulum membrane	7	3	4	0.051847	0.3691	0.53728	0.29192	0.6354	0.08	0.0961	0.2691	0.365
nuclear telomere cap complex	5	2	3	0.056508	0.10062	0.16843	0.080066	0.633	0.7383	0.9018	0.9057	0.3674
cellular protein modification process	41	19	22	0.019642	0.18073	0.15856	0.24288	0.6323	0.8854	0.8408	0.2718	0.3679
poly(A) RNA binding	7	3	4	0.050281	0.072349	0.46429	0.071436	0.6322	0.1248	0.9808	0.9659	0.3681
circadian rhythm	9	4	5	0.044563	0.24577	0.24333	0.24577	0.6308	0.5011	0.3697	0.3862	0.3697
'de novo' IMP biosynthetic process	5	2	3	0.055863	0.070385	0.076197	0.070385	0.6311	0.9371	0.9631	0.9264	0.3697
cytoplasmic vesicle membrane	26	11	15	0.025136	0.28479	0.31115	0.22529	0.6301	0.1947	0.1228	0.404	0.3699
T cell differentiation in thymus	16	7	9	0.028336	0.24666	0.14253	0.32319	0.629	0.8355	0.3387	0.1152	0.371
regulation of protein kinase activity	9	4	5	0.043659	0.35791	0.32204	0.39437	0.6293	0.2905	0.0887	0.0836	0.3711
regulation of translational initiation	16	5	11	0.027966	0.069802	0.081524	0.059051	0.628	0.9477	0.9994	0.9981	0.372
ATP catabolic process	48	24	24	0.017211	0.18469	0.1836	0.18469	0.6272	0.8121	0.8338	0.707	0.3728
Cajal body	33	14	19	0.020867	0.11699	0.14414	0.11699	0.628	0.9137	0.9964	0.9718	0.3729
regulation of protein binding	8	4	4	0.040358	0.35875	0.53022	0.16446	0.6266	0.0552	0.0949	0.6982	0.3734
sodium ion transport	8	4	4	0.040159	0.17364	0.22464	0.1672	0.6258	0.5522	0.7274	0.6871	0.3742
M phase of mitotic cell cycle	5	1	4	0.053459	0.16183	0.27847	0.10765	0.6261	0.4222	0.7087	0.8901	0.3742
chaperonin-containing T-complex	7	2	5	0.047303	0.047303	0.035974	0.098079	0.6262	0.9853	0.9948	0.9115	0.3743
leukocyte cell-cell adhesion	6	3	3	0.045983	0.25075	0.28981	0.21168	0.6253	0.3619	0.4047	0.4962	0.3747
chromosome condensation	8	3	5	0.040036	0.08455	0.051294	0.11661	0.6252	0.9591	0.9793	0.8572	0.3748
condensin complex	5	2	3	0.05287	0.05287	0.028501	0.18408	0.6252	0.9918	0.9836	0.5877	0.3749
positive regulation of viral genome replication	5	1	4	0.052494	0.18159	0.18159	0.15188	0.6251	0.5896	0.6382	0.7445	0.3753
protein deacetylation	7	3	4	0.046224	0.20581	0.20581	0.17802	0.6236	0.5706	0.5445	0.647	0.3766
NAD-dependent histone deacetylase activity (H3-K9 specific)	7	3	4	0.046224	0.31168	0.31168	0.23382	0.6236	0.3128	0.1933	0.4424	0.3766
negative regulation of transcription elongation from RNA polymerase II promoter	6	2	4	0.044956	0.11194	0.51248	0.11194	0.6227	0.1584	0.9197	0.8764	0.3773
vesicle transport along microtubule	6	3	3	0.044167	0.1892	0.24735	0.13105	0.6209	0.4578	0.6403	0.7565	0.3791
RNA polymerase II transcription factor binding	11	4	7	0.035662	0.084164	0.020627	0.20276	0.6214	0.9995	0.988	0.5358	0.3792
cytoplasmic sequestering of transcription factor	6	2	4	0.043872	0.14859	0.43878	0.088434	0.6204	0.2252	0.8071	0.9363	0.3796
DNA-directed RNA polymerase activity	26	12	14	0.022729	0.19921	0.17791	0.24942	0.619	0.7748	0.6538	0.2785	0.381
replication fork	12	5	7	0.030305	0.11749	0.11418	0.1332	0.6181	0.8785	0.9504	0.8262	0.3819
kinesin binding	7	3	4	0.043479	0.12493	0.13281	0.089502	0.6177	0.7721	0.8695	0.9338	0.3828
ARF guanyl-nucleotide exchange factor activity	7	2	5	0.043425	0.22869	0.22893	0.09782	0.6172	0.5923	0.4511	0.9118	0.3832
gastrulation	16	7	9	0.024628	0.19172	0.090745	0.20937	0.6166	0.9599	0.6771	0.4952	0.3834
ionotropic glutamate receptor binding	6	3	3	0.04243	0.15177	0.14308	0.16046	0.6161	0.7409	0.7959	0.6665	0.3839
negative regulation of translational initiation	6	1	5	0.042233	0.074392	0.50979	0.050281	0.6156	0.1897	0.9803	0.9885	0.3844
transport vesicle	12	4	8	0.029389	0.17445	0.35277	0.1303	0.6147	0.2328	0.7505	0.8717	0.3853
negative regulation of cell differentiation	10	5	5	0.03254	0.26327	0.16659	0.29334	0.6138	0.7053	0.3106	0.2508	0.3862
insulin receptor signaling pathway	19	6	13	0.024966	0.071456	0.077155	0.071456	0.6138	0.9797	0.9993	0.9978	0.387
androgen receptor signaling pathway	16	7	9	0.023929	0.096017	0.08857	0.10346	0.6127	0.9616	0.9945	0.9448	0.3873
integral to peroxisomal membrane	6	3	3	0.041077	0.42887	0.48641	0.37132	0.6127	0.1117	0.058	0.1502	0.3873
mitochondrial fragmentation involved in apoptotic process	6	3	3	0.040747	0.32902	0.17163	0.50779	0.6116	0.6627	0.1825	0.039	0.3884
mitotic metaphase plate congression	9	3	6	0.039324	0.13407	0.17925	0.10911	0.6122	0.6421	0.8667	0.9174	0.3885
aggresome	9	4	5	0.039022	0.18296	0.22323	0.079351	0.6115	0.5575	0.6616	0.9549	0.3888
nuclear speck	102	50	52	0.01033	0.18296	0.20924	0.16443	0.6105	0.6975	0.9311	0.9372	0.3895
protein polyubiquitination	38	17	21	0.017447	0.18971	0.1525	0.2111	0.6104	0.8923	0.7631	0.4915	0.3896
cellular response to stress	5	2	3	0.04565	0.30248	0.16915	0.3141	0.6106	0.7369	0.2581	0.2401	0.3896
histone deacetylase complex	14	5	9	0.027564	0.18641	0.18296	0.18985	0.6099	0.6602	0.6996	0.587	0.3901
cytoplasmic microtubule organization	8	2	6	0.034668	0.10515	0.23365	0.060533	0.6097	0.5824	0.9516	0.9908	0.3903
attachment of spindle microtubules to kinetochore	5	2	3	0.045383	0.073529	0.062845	0.10617	0.61	0.9558	0.9591	0.8306	0.3904
cell aging	15	7	8	0.027578	0.35791	0.34982	0.38981	0.6102	0.1758	0.0476	0.0368	0.3907
ventricular cardiac muscle tissue morphogenesis	6	2	4	0.040042	0.24579	0.24579	0.30779	0.6091	0.5534	0.4202	0.232	0.3909
tissue development	10	5	5	0.030899	0.35333	0.37748	0.33799	0.6087	0.1646	0.0768	0.1561	0.3913
nucleobase-containing compound metabolic process	28	12	16	0.020088	0.16659	0.14845	0.18234	0.608	0.8875	0.8806	0.6893	0.392
membrane fraction	140	69	71	0.0086432	0.20987	0.24899	0.17316	0.6077	0.2769	0.6543	0.9124	0.3923
ESC/E(Z) complex	8	3	5	0.033459	0.069071	0.078201	0.059941	0.607	0.9101	0.9929	0.979	0.393
Cdc73/Paf1 complex	7	3	4	0.040326	0.11693	0.07714	0.14839	0.607	0.9118	0.8923	0.755	0.3931
mediator complex	26	12	14	0.020076	0.20282	0.19272	0.34118	0.6067	0.7066	0.6265	0.0408	0.3933
COPII vesicle coat	7	3	4	0.040006	0.20927	0.20927	0.24091	0.6061	0.5604	0.5309	0.4208	0.3943
metabolic process	184	90	94	0.0075155	0.26925	0.28035	0.25723	0.6053	0.0519	0.0068	0.0351	0.3948
ubiquitin binding	25	12	13	0.019642	0.21451	0.26605	0.20819	0.6061	0.3383	0.5335	0.5001	0.3948
nucleocytoplasmic transport	58	28	30	0.014113	0.22727	0.2571	0.19715	0.605	0.305	0.3957	0.6106	0.395
response to peptide hormone stimulus	28	13	15	0.019424	0.24929	0.34982	0.14598	0.6047	0.0928	0.2788	0.874	0.3953
positive regulation of insulin secretion	8	4	4	0.032166	0.17051	0.13634	0.23081	0.6039	0.8353	0.74	0.4523	0.3961
positive regulation of axon extension	10	5	5	0.029593	0.13919	0.06368	0.14733	0.6037	0.9736	0.8834	0.7549	0.3963
regulation of gene expression by genetic imprinting	6	2	4	0.037553	0.1179	0.09673	0.1842	0.6031	0.9024	0.9046	0.6237	0.3969
BLOC-1 complex	5	2	3	0.042029	0.3748	0.22015	0.3748	0.6031	0.6138	0.131	0.1462	0.3972
phosphoprotein binding	17	7	10	0.023674	0.12713	0.12713	0.1418	0.6032	0.8851	0.9557	0.8572	0.3973
steroid hormone mediated signaling pathway	9	4	5	0.036068	0.25198	0.30024	0.2052	0.6032	0.3407	0.3426	0.5216	0.3974
steroid hormone receptor activity	9	4	5	0.036068	0.25198	0.30024	0.2052	0.6032	0.3407	0.3426	0.5216	0.3974
negative regulation of insulin secretion	6	2	4	0.03666	0.13312	0.39901	0.10508	0.6009	0.2732	0.8559	0.8969	0.3991
mitochondrial outer membrane translocase complex	5	2	3	0.041057	0.16546	0.093274	0.23586	0.6013	0.9077	0.6945	0.423	0.3991
helicase activity	86	41	45	0.010327	0.1723	0.14639	0.18271	0.6008	0.982	0.9641	0.7919	0.3992
tight junction assembly	9	4	5	0.035662	0.10039	0.099272	0.13938	0.6012	0.9283	0.958	0.778	0.3993
skeletal muscle tissue development	20	9	11	0.020794	0.1315	0.33532	0.084164	0.6003	0.1557	0.9644	0.9879	0.3997
pattern specification process	16	8	8	0.020437	0.16321	0.064753	0.30463	0.6001	0.9953	0.8383	0.1555	0.3999
positive regulation by host of viral transcription	6	3	3	0.036195	0.091926	0.090691	0.09316	0.5993	0.8846	0.956	0.8693	0.4007
negative regulation of insulin receptor signaling pathway	9	4	5	0.035224	0.30846	0.67485	0.14562	0.5996	0.0145	0.1729	0.7617	0.4011
interleukin-6-mediated signaling pathway	5	2	3	0.040326	0.16957	0.66961	0.096136	0.5985	0.0772	0.6828	0.8624	0.4016
G-protein beta/gamma-subunit complex binding	10	3	7	0.027637	0.085554	0.18546	0.060847	0.5977	0.6279	0.9863	0.9885	0.4023
integral to lumenal side of endoplasmic reticulum membrane	8	4	4	0.029456	0.23982	0.14394	0.384	0.5964	0.8148	0.4204	0.1011	0.4036
cytokine-mediated signaling pathway	23	11	12	0.01996	0.23514	0.42961	0.13506	0.5964	0.0347	0.3865	0.8927	0.4043
mitotic spindle organization	9	4	5	0.033902	0.26587	0.16381	0.26587	0.5954	0.7556	0.2925	0.3217	0.4052
positive regulation of canonical Wnt receptor signaling pathway	19	8	11	0.019642	0.16684	0.19707	0.11231	0.595	0.6528	0.8259	0.9435	0.4053
peroxidase activity	10	3	7	0.026234	0.18881	0.44427	0.18504	0.594	0.1445	0.6665	0.6158	0.406
WINAC complex	6	3	3	0.033956	0.20074	0.11602	0.28545	0.593	0.8174	0.5936	0.3038	0.407
response to glucose stimulus	22	10	12	0.019424	0.157	0.20962	0.1458	0.5927	0.6049	0.9016	0.8526	0.4073
transcription regulatory region DNA binding	60	28	32	0.012106	0.21194	0.17202	0.22182	0.5924	0.883	0.577	0.3932	0.4076
dendritic shaft	13	6	7	0.024865	0.324	0.34236	0.18379	0.5926	0.1931	0.1045	0.6219	0.4076
TOR signaling cascade	6	2	4	0.033193	0.061705	0.15719	0.055447	0.5915	0.7663	0.9908	0.984	0.4085
spindle organization	7	3	4	0.03498	0.15905	0.15905	0.10303	0.5918	0.6922	0.7462	0.902	0.4086
intracellular transport	7	3	4	0.03498	0.17562	0.194	0.12823	0.5918	0.6018	0.6803	0.8254	0.4086
ATP-dependent helicase activity	68	32	36	0.010668	0.18257	0.16766	0.18257	0.5906	0.9127	0.8906	0.7538	0.4094
female pronucleus	6	3	3	0.032664	0.27306	0.30379	0.24232	0.5898	0.3303	0.332	0.4062	0.4102
regulation of mitosis	7	3	4	0.033902	0.21214	0.19847	0.23331	0.5891	0.5901	0.5213	0.4443	0.4109
Set1C/COMPASS complex	8	4	4	0.026965	0.13637	0.10964	0.13637	0.5885	0.9049	0.8719	0.7956	0.4115
dendrite	66	32	34	0.010146	0.28487	0.26459	0.30483	0.5883	0.2516	0.031	0.0198	0.4117
ATP biosynthetic process	9	4	5	0.030606	0.16667	0.28454	0.040932	0.5886	0.3826	0.7357	0.9929	0.4119
cofactor binding	17	8	9	0.018683	0.15127	0.14981	0.24181	0.5869	0.8421	0.8785	0.3632	0.4133
proteasome core complex, alpha-subunit complex	7	3	4	0.032081	0.13774	0.099755	0.15773	0.5864	0.8634	0.8279	0.7229	0.4144
anterior/posterior pattern specification	29	14	15	0.015095	0.16274	0.30328	0.14403	0.5858	0.1869	0.897	0.886	0.4148
histone H2A acetylation	12	6	6	0.020683	0.071932	0.099894	0.061668	0.5844	0.9488	0.9971	0.9905	0.4156
respiratory electron transport chain	7	3	4	0.031543	0.1906	1.0025	0.15693	0.5843	0.0057	0.6164	0.7262	0.4159
double-stranded RNA binding	20	9	11	0.01625	0.15078	0.11715	0.16487	0.5826	0.9265	0.9101	0.762	0.4174
positive regulation of catalytic activity	16	8	8	0.015892	0.16889	0.18264	0.14827	0.5826	0.7121	0.8122	0.8075	0.4174
angiogenesis	63	31	32	0.009745	0.17544	0.18159	0.17406	0.583	0.8489	0.9233	0.822	0.4176
S phase of mitotic cell cycle	7	3	4	0.030468	0.13141	0.058279	0.30052	0.5816	0.9502	0.8489	0.2465	0.4189
regulation of S phase of mitotic cell cycle	5	1	4	0.033902	0.068142	0.21964	0.051022	0.5812	0.5185	0.9658	0.9872	0.419
cation transport	20	9	11	0.015614	0.21719	0.20041	0.3453	0.5802	0.6202	0.5171	0.0621	0.4198
Ras protein signal transduction	19	8	11	0.016029	0.27661	0.25706	0.27661	0.5797	0.4017	0.1829	0.2083	0.4208
positive regulation of protein import into nucleus, translocation	8	3	5	0.02361	0.14556	0.36556	0.084164	0.5791	0.2358	0.8408	0.9471	0.4209
phospholipase binding	7	3	4	0.029749	0.13673	0.34982	0.07242	0.5792	0.255	0.8299	0.9645	0.4211
GTP catabolic process	92	45	47	0.0078518	0.23238	0.22727	0.25449	0.5788	0.501	0.306	0.115	0.4212
negative regulation of ERK1 and ERK2 cascade	8	4	4	0.02328	0.30566	0.30566	0.33509	0.5783	0.3269	0.1958	0.1734	0.4217
protein phosphatase 2A binding	10	5	5	0.021763	0.18866	0.2095	0.1462	0.5783	0.5571	0.6676	0.7585	0.4217
protein phosphatase type 2A complex	13	6	7	0.019945	0.25139	0.2974	0.1462	0.5785	0.2951	0.3312	0.7853	0.4218
response to copper ion	9	4	5	0.027578	0.26245	0.41294	0.16667	0.5771	0.1458	0.3083	0.6886	0.4232
ubiquitin-protein ligase activity	142	70	72	0.0054103	0.19144	0.17859	0.19716	0.5767	0.9496	0.9008	0.6446	0.4233
reactive oxygen species metabolic process	10	5	5	0.021245	0.3089	0.34915	0.14598	0.5766	0.2069	0.1627	0.7592	0.4234
integrin-mediated signaling pathway	18	9	9	0.013903	0.18374	0.19479	0.17268	0.5763	0.6448	0.7303	0.686	0.4237
early endosome membrane	31	15	16	0.012974	0.24078	0.24817	0.18575	0.5763	0.3987	0.3186	0.6652	0.424
cytoplasmic microtubule	19	9	10	0.015252	0.13238	0.13238	0.12236	0.574	0.8865	0.9494	0.9204	0.4261
learning or memory	11	5	6	0.019264	0.31281	0.31281	0.28493	0.573	0.2695	0.1463	0.2471	0.4274
oxaloacetate metabolic process	6	3	3	0.025395	0.13426	0.12266	0.14586	0.5725	0.8002	0.8539	0.7116	0.4275
oxidoreductase activity, acting on the CH-OH group of donors, NAD or NADP as acceptor	30	15	15	0.012601	0.24081	0.23981	0.24181	0.5724	0.4438	0.3301	0.3177	0.4276
chromosome segregation	54	26	28	0.0098743	0.1201	0.14598	0.10399	0.5722	0.9596	0.9997	0.9969	0.4278
histone methyltransferase activity (H3-K4 specific)	8	4	4	0.020926	0.14466	0.14466	0.14944	0.5716	0.8125	0.8445	0.751	0.4284
microtubule basal body	26	12	14	0.013065	0.3482	0.45001	0.32898	0.5715	0.019	0.0167	0.0528	0.4285
regulation of actin filament polymerization	8	3	5	0.020534	0.15616	0.15256	0.15975	0.5707	0.7102	0.8011	0.713	0.4293
cellular response to ionizing radiation	15	7	8	0.016029	0.11644	0.10167	0.12791	0.5712	0.9421	0.9635	0.8803	0.4296
coenzyme binding	18	9	9	0.012601	0.23696	0.3209	0.17596	0.5694	0.1865	0.3798	0.6654	0.4306
RNA polymerase II transcription cofactor activity	21	10	11	0.014386	0.19695	0.19272	0.20561	0.5695	0.686	0.6587	0.5193	0.4308
positive regulation of interferon-beta production	9	4	5	0.02457	0.30149	0.26443	0.30149	0.5696	0.4377	0.1922	0.2291	0.431
synaptic vesicle membrane	6	2	4	0.023614	0.35912	0.65738	0.19187	0.5684	0.0819	0.1313	0.5943	0.4316
3-beta-hydroxy-delta5-steroid dehydrogenase activity	5	2	3	0.028173	0.2948	0.29752	0.2948	0.5683	0.4424	0.2775	0.2848	0.4318
response to amine stimulus	5	1	4	0.027578	0.23749	0.62016	0.13253	0.5647	0.1313	0.4336	0.8091	0.4358
RNA processing	39	18	21	0.010552	0.16843	0.32027	0.13669	0.5652	0.1102	0.9072	0.9357	0.4358
dynein complex	7	3	4	0.0242	0.18371	0.18371	0.20011	0.5628	0.6311	0.6484	0.5617	0.4375
tricarboxylic acid cycle	20	9	11	0.011689	0.21412	0.25494	0.079548	0.5621	0.3844	0.5409	0.9913	0.4379
guanyl nucleotide binding	25	12	13	0.012089	0.18546	0.24513	0.098197	0.5631	0.4308	0.7563	0.979	0.4379
NuRD complex	12	5	7	0.014361	0.1092	0.14981	0.038627	0.5614	0.763	0.965	0.9977	0.4386
transcription from RNA polymerase III promoter	6	3	3	0.021044	0.078003	0.083797	0.072209	0.5613	0.9003	0.9754	0.9219	0.4387
cardiac muscle contraction	9	4	5	0.020482	0.097785	0.22357	0.093732	0.5615	0.5566	0.9625	0.9242	0.4387
regulation of protein localization	17	8	9	0.012974	0.23992	0.18869	0.34774	0.5613	0.6869	0.3682	0.0781	0.4393
innate immune response	34	17	17	0.0074756	0.28939	0.1633	0.34427	0.5598	0.853	0.082	0.0286	0.4402
oxidation-reduction process	200	99	101	0.0028883	0.26504	0.29594	0.25363	0.5583	0.0175	0.0099	0.0437	0.4417
activation of protein kinase activity	11	4	7	0.015252	0.14733	0.12187	0.14733	0.5579	0.8745	0.8522	0.7811	0.4424
sister chromatid cohesion	9	4	5	0.019019	0.21694	0.17649	0.26536	0.5572	0.7126	0.496	0.325	0.443
XY body	8	4	4	0.016005	0.24629	0.17117	0.30392	0.5565	0.7312	0.3955	0.2388	0.4435
protein kinase C-activating G-protein coupled receptor signaling pathway	6	3	3	0.018987	0.24388	0.1117	0.36574	0.5564	0.8312	0.4277	0.1597	0.4436
protein self-association	13	6	7	0.015252	0.40612	0.40961	0.33399	0.5567	0.0986	0.0216	0.1175	0.4439
gluconeogenesis	6	3	3	0.018658	0.28023	0.14088	0.41958	0.5557	0.7459	0.3087	0.0991	0.4443
translation repressor activity	5	2	3	0.022727	0.086944	0.19768	0.050281	0.555	0.6687	0.9349	0.9581	0.4456
mitochondrial intermembrane space	26	13	13	0.0094374	0.28261	0.15379	0.32931	0.5537	0.8578	0.1298	0.0658	0.4463
ureteric bud development	7	3	4	0.020482	0.17811	0.96836	0.17608	0.5543	0.0069	0.6703	0.6547	0.4463
multicellular organismal development	93	46	47	0.0058057	0.19599	0.20745	0.16684	0.5541	0.7114	0.8111	0.9127	0.4469
response to inorganic substance	10	5	5	0.01328	0.32359	0.30981	0.33737	0.5529	0.2738	0.128	0.1571	0.4471
STAGA complex	9	4	5	0.017863	0.10716	0.10265	0.12791	0.553	0.9196	0.9457	0.8194	0.4472
chromatin assembly or disassembly	7	3	4	0.019818	0.056282	0.056282	0.10318	0.5527	0.9531	0.9915	0.9015	0.4476
PML body	45	22	23	0.0078662	0.20487	0.15452	0.24045	0.5527	0.9245	0.6388	0.2873	0.4486
phosphatidylinositol phosphate kinase activity	6	3	3	0.016856	0.16685	0.063767	0.31401	0.551	0.9439	0.735	0.2411	0.449
ATP-dependent DNA helicase activity	16	7	9	0.0074734	0.12973	0.12343	0.15017	0.5508	0.8933	0.952	0.7837	0.4492
homeostasis of number of cells	6	3	3	0.016699	0.25446	0.29582	0.2131	0.5508	0.3494	0.3923	0.4899	0.4492
positive regulation of histone H3-K4 methylation	7	3	4	0.018869	0.063753	0.063753	0.19843	0.5498	0.9446	0.9879	0.5691	0.4504
JUN kinase binding	6	3	3	0.016021	0.15275	0.13281	0.17268	0.5493	0.7721	0.7924	0.6301	0.4507
midbody	52	25	27	0.0062265	0.17274	0.18693	0.11152	0.5488	0.7987	0.9139	0.9923	0.4512
neuromuscular junction development	8	4	4	0.012853	0.2913	0.3492	0.2913	0.5486	0.2394	0.2338	0.271	0.4514
negative regulation of DNA endoreduplication	5	2	3	0.019019	0.13604	0.22087	0.11661	0.5485	0.6113	0.7929	0.8012	0.4516
response to cadmium ion	12	6	6	0.010209	0.28491	0.41047	0.12836	0.5483	0.0978	0.2053	0.8573	0.4517
carbohydrate binding	32	16	16	0.0064514	0.2671	0.24979	0.2671	0.5482	0.3842	0.1662	0.1887	0.4518
peptidyl-prolyl cis-trans isomerase activity	27	13	14	0.010107	0.22092	0.22255	0.19499	0.5491	0.526	0.4843	0.6009	0.4518
positive regulation of Wnt receptor signaling pathway	8	4	4	0.012624	0.17129	0.17712	0.15613	0.5478	0.7101	0.7376	0.7291	0.4522
phosphotransferase activity, for other substituted phosphate groups	8	4	4	0.012428	0.23616	0.19554	0.24961	0.547	0.6485	0.4381	0.3923	0.453
receptor-mediated endocytosis	10	5	5	0.011365	0.22212	0.18073	0.39411	0.5469	0.6665	0.4922	0.0842	0.4531
negative regulation of proteasomal ubiquitin-dependent protein catabolic process	7	3	4	0.017863	0.28525	0.31758	0.19776	0.5472	0.3043	0.2605	0.5719	0.4531
succinate metabolic process	5	2	3	0.018683	0.18553	1.2964	0.14586	0.5471	0.0101	0.6233	0.7116	0.4532
nuclear chromosome	12	6	6	0.0091566	0.12709	0.0856	0.15924	0.5443	0.9708	0.93	0.7416	0.4557
negative regulation of protein catabolic process	9	4	5	0.015308	0.17406	0.25478	0.17406	0.5434	0.4693	0.703	0.6514	0.457
synaptosome	40	20	20	0.003766	0.20324	0.21707	0.19888	0.5422	0.5777	0.6545	0.5712	0.4578
cell redox homeostasis	43	21	22	0.005668	0.17976	0.21063	0.16766	0.5425	0.6219	0.852	0.8245	0.4584
PcG protein complex	14	7	7	0.009256	0.23722	0.2255	0.26893	0.5412	0.51	0.4012	0.272	0.4588
hydrolase activity, acting on acid anhydrides, in phosphorus-containing anhydrides	13	6	7	0.011949	0.21497	0.24885	0.09316	0.5415	0.4485	0.5169	0.9503	0.459
DNA-dependent ATPase activity	19	9	10	0.0087473	0.17075	0.21457	0.13217	0.5403	0.5536	0.8071	0.8909	0.4601
basal plasma membrane	7	3	4	0.015095	0.34982	0.34982	0.28285	0.5401	0.255	0.1249	0.2942	0.4604
vascular endothelial growth factor receptor signaling pathway	7	3	4	0.015095	0.321	0.321	0.23129	0.5401	0.2983	0.1729	0.4507	0.4604
positive regulation of epithelial cell migration	7	3	4	0.015095	0.10532	0.18296	0.087924	0.5401	0.6321	0.9246	0.9377	0.4604
RNA polymerase II activating transcription factor binding	9	4	5	0.014386	0.19508	0.26371	0.17406	0.5398	0.4406	0.5959	0.6514	0.4606
cellular protein complex assembly	5	2	3	0.015252	0.21687	0.54384	0.14542	0.5395	0.1386	0.5042	0.7144	0.4609
positive regulation of cell division	10	5	5	0.0090035	0.35563	0.47696	0.12557	0.5389	0.0683	0.0736	0.8263	0.4611
P-P-bond-hydrolysis-driven protein transmembrane transporter activity	10	5	5	0.0089898	0.21579	0.16546	0.2411	0.5389	0.7085	0.5249	0.4022	0.4611
positive regulation of protein kinase activity	22	10	12	0.0078083	0.28588	0.24808	0.31626	0.5388	0.4235	0.1349	0.0887	0.4612
early endosome to late endosome transport	7	3	4	0.014774	0.20168	0.34815	0.19133	0.539	0.2576	0.5653	0.5959	0.4614
spindle	66	31	35	0.0033228	0.20088	0.23004	0.19829	0.5376	0.4855	0.7175	0.6016	0.4624
developmental growth	14	6	8	0.0082089	0.13267	0.20637	0.11573	0.5376	0.61	0.9328	0.9165	0.4624
mRNA binding	26	13	13	0.0061781	0.17706	0.16893	0.18032	0.5375	0.7938	0.8116	0.6828	0.4625
cellular response to hydrogen peroxide	16	8	8	0.0039284	0.19899	0.20487	0.19899	0.5374	0.618	0.6338	0.5627	0.4626
interkinetic nuclear migration	5	2	3	0.014774	0.11024	0.16539	0.11024	0.5377	0.745	0.8758	0.8187	0.4628
negative regulation of endothelial cell proliferation	11	5	6	0.009745	0.17544	0.4885	0.13308	0.536	0.0602	0.7263	0.8421	0.4643
protein heterodimerization activity	109	53	56	0.0023497	0.26882	0.27188	0.26497	0.5371	0.1454	0.0345	0.0548	0.4646
negative regulation of Wnt receptor signaling pathway	15	7	8	0.0087473	0.27389	0.21101	0.34057	0.5358	0.5758	0.2268	0.0876	0.4647
peroxiredoxin activity	7	2	5	0.013011	0.039456	0.24172	0.039456	0.5355	0.5632	0.9979	0.9943	0.465
response to heat	20	10	10	0.0053846	0.27859	0.30345	0.2269	0.5345	0.2254	0.1792	0.4176	0.4655
positive regulation of protein catabolic process	16	8	8	0.0027243	0.29236	0.26053	0.29236	0.5332	0.3899	0.151	0.1876	0.4668
immunological synapse	6	3	3	0.010152	0.16336	0.13746	0.17811	0.533	0.7585	0.7496	0.6091	0.467
oligosaccharide biosynthetic process	5	2	3	0.012682	0.31462	0.69796	0.24716	0.5332	0.0684	0.228	0.3963	0.4673
F-actin capping protein complex	5	2	3	0.012314	0.067293	0.1474	0.067293	0.5317	0.7897	0.9667	0.9315	0.4683
SNARE binding	7	3	4	0.012015	0.09813	0.24434	0.07008	0.5317	0.4673	0.9418	0.9684	0.4686
apical protein localization	5	2	3	0.012015	0.10876	0.19202	0.012974	0.5307	0.6815	0.8798	0.9982	0.4696
DNA helicase activity	11	4	7	0.0087473	0.12343	0.09886	0.15017	0.5306	0.9294	0.9293	0.768	0.4697
regulation of double-strand break repair via homologous recombination	5	2	3	0.011949	0.11418	0.088944	0.18698	0.5304	0.9154	0.8625	0.5729	0.4699
transition metal ion binding	9	4	5	0.011307	0.16491	0.47861	0.097734	0.53	0.0859	0.7449	0.9124	0.4703
positive regulation of erythrocyte differentiation	8	4	4	0.0071086	0.32065	0.23754	0.42589	0.5295	0.5162	0.1608	0.0588	0.4705
positive regulation of translation	20	10	10	0.0039979	0.18214	0.19657	0.18214	0.5283	0.6677	0.7664	0.6609	0.4717
chromatin remodeling complex	13	6	7	0.0089036	0.081021	0.10812	0.063291	0.5284	0.9335	0.9949	0.9866	0.472
histone pre-mRNA 3'end processing complex	5	2	3	0.010861	0.096801	0.22036	0.096801	0.5278	0.6131	0.9129	0.8591	0.4725
gene silencing by RNA	5	2	3	0.010861	0.10688	0.24142	0.10688	0.5278	0.5637	0.8869	0.8287	0.4725
protein dimerization activity	43	19	24	0.0023171	0.27245	0.27245	0.27807	0.5282	0.267	0.1038	0.0993	0.4726
DNA duplex unwinding	14	6	8	0.0058728	0.12973	0.12212	0.15652	0.5272	0.898	0.9402	0.7732	0.4728
androgen receptor binding	16	8	8	0.00074793	0.28631	0.29376	0.14796	0.526	0.2805	0.17	0.8085	0.474
blood vessel development	21	10	11	0.0049398	0.16667	0.11583	0.17268	0.5262	0.9536	0.8456	0.7158	0.4745
protein dephosphorylation	61	30	31	0.0014878	0.19065	0.2589	0.16652	0.5263	0.2833	0.8084	0.8686	0.4748
extracellular polysaccharide biosynthetic process	6	3	3	0.0075138	0.2306	0.3209	0.16641	0.5249	0.2993	0.4753	0.6507	0.4751
dTDP-4-dehydrorhamnose reductase activity	6	3	3	0.0075138	0.2306	0.3209	0.16641	0.5249	0.2993	0.4753	0.6507	0.4751
cell surface binding	5	2	3	0.009745	0.23823	0.36925	0.23823	0.5246	0.3183	0.4318	0.418	0.4758
locomotory behavior	16	8	8	-2.5599e-05	0.37979	0.444	0.28178	0.5238	0.0455	0.018	0.2183	0.4762
four-way junction helicase activity	20	10	10	0.0027626	0.24101	0.19914	0.28487	0.5234	0.657	0.3621	0.1826	0.4766
smooth muscle tissue development	6	3	3	0.0066274	0.15702	0.13593	0.17811	0.5233	0.7638	0.7759	0.6091	0.4767
NAD+ ADP-ribosyltransferase activity	8	4	4	0.0043718	0.14422	0.11969	0.2602	0.5223	0.8808	0.8457	0.3596	0.4777
response to toxin	28	14	14	0.0025713	0.1841	0.17123	0.20684	0.5222	0.8173	0.7776	0.5228	0.4778
biosynthetic process	36	18	18	0.0018183	0.3117	0.3173	0.30224	0.5218	0.1164	0.03	0.077	0.4782
nuclear envelope	50	25	25	0.0011264	0.19722	0.27373	0.15092	0.5218	0.2329	0.7233	0.9121	0.4782
positive regulation of cell cycle arrest	14	7	7	0.0040708	0.32858	0.34772	0.30943	0.5217	0.1798	0.0856	0.1676	0.4783
mitotic cell cycle G1/S transition DNA damage checkpoint	6	3	3	0.0052506	0.12262	0.1117	0.13353	0.5212	0.8312	0.8899	0.7462	0.4788
histone deacetylase activity	9	4	5	0.0089036	0.18296	0.24732	0.11644	0.5202	0.4895	0.6616	0.858	0.48
skeletal muscle tissue regeneration	6	3	3	0.0045133	0.38495	0.41862	0.35128	0.5198	0.1704	0.0967	0.1805	0.4802
DNA recombination	48	24	24	0.00055698	0.16123	0.15908	0.17279	0.5191	0.9126	0.9558	0.8026	0.4809
cell volume homeostasis	6	3	3	0.0040173	0.065736	0.041654	0.089818	0.5186	0.9728	0.9884	0.8786	0.4814
tRNA-splicing ligase complex	5	2	3	0.0071972	0.041312	0.13211	0.019483	0.5183	0.8256	0.9897	0.9936	0.4819
cell projection organization	12	6	6	0.002076	0.20182	0.15143	0.20711	0.5172	0.8123	0.5969	0.5335	0.4828
circadian regulation of gene expression	5	2	3	0.0062811	0.19508	0.84469	0.044563	0.5176	0.0401	0.5837	0.9666	0.4829
kinase activity	85	42	43	0.00035095	0.26943	0.25955	0.29595	0.5175	0.2519	0.0471	0.0206	0.4831
Golgi to plasma membrane protein transport	5	2	3	0.0051978	0.21616	0.19595	0.28354	0.5153	0.6715	0.5064	0.3085	0.4849
symporter activity	8	4	4	0.0013772	0.27534	0.35825	0.1672	0.5147	0.2234	0.2839	0.6871	0.4853
apoptotic cell clearance	5	2	3	0.0049398	0.39411	0.38569	0.39411	0.5151	0.2935	0.1069	0.1247	0.4853
DNA-dependent DNA replication initiation	11	5	6	0.0029982	0.15017	0.12343	0.22561	0.5151	0.8533	0.8387	0.4578	0.4854
negative regulation of protein complex assembly	6	3	3	0.0025633	0.16099	0.16274	0.15924	0.5142	0.6847	0.7593	0.6696	0.4858
ubiquitin ligase complex	33	16	17	0.001129	0.19787	0.22719	0.15393	0.5149	0.5117	0.6739	0.8514	0.486
organ regeneration	24	12	12	0.00042059	0.27413	0.23621	0.29237	0.5131	0.4756	0.1696	0.1421	0.4869
cellular process	18	9	9	-0.0013148	0.26378	0.35938	0.12718	0.513	0.114	0.2378	0.8791	0.487
DNA-directed RNA polymerase II, core complex	11	5	6	0.0023171	0.20216	0.29215	0.1955	0.5131	0.3189	0.5926	0.585	0.4875
photosynthesis	5	2	3	0.0029982	0.1007	0.11206	0.011267	0.5125	0.8722	0.9017	0.9987	0.4878
chlorophyll biosynthetic process	5	2	3	0.0029982	0.1007	0.11206	0.011267	0.5125	0.8722	0.9017	0.9987	0.4878
magnesium chelatase activity	5	2	3	0.0029982	0.1007	0.11206	0.011267	0.5125	0.8722	0.9017	0.9987	0.4878
transcription cofactor activity	24	12	12	-3.0153e-05	0.22391	0.22391	0.1768	0.5116	0.5383	0.462	0.699	0.4884
cell projection membrane	6	3	3	0.00097767	0.12254	0.23457	0.066982	0.5114	0.4885	0.8901	0.932	0.4886
nuclear outer membrane	9	4	5	0.0043466	0.31394	0.53748	0.10916	0.5117	0.0519	0.1617	0.8801	0.4886
sphingolipid biosynthetic process	5	2	3	0.0018613	0.033925	0.021203	0.2104	0.5105	0.9949	0.9942	0.5001	0.4898
regulation of synaptic transmission	5	2	3	0.0014878	0.23454	0.21335	0.53333	0.5102	0.629	0.441	0.0325	0.49
negative regulation of cysteine-type endopeptidase activity involved in apoptotic process	27	13	14	0.00143	0.19704	0.19704	0.18411	0.5106	0.6676	0.6681	0.6751	0.49
positive regulation of collagen biosynthetic process	5	2	3	0.00143	0.084164	0.61687	0.084164	0.51	0.0974	0.9412	0.8955	0.4903
regulation of MAPK cascade	5	2	3	0.0011102	0.16701	0.48956	0.016029	0.5095	0.1755	0.6898	0.9961	0.491
protein homodimerization activity	209	105	104	-0.0023696	0.24515	0.27074	0.20645	0.5111	0.0783	0.0789	0.5398	0.491
phospholipid transport	7	3	4	0.0038731	0.27074	0.27074	0.3098	0.5087	0.4014	0.3	0.2261	0.4914
drug binding	18	9	9	-0.0025107	0.16649	0.48753	0.10151	0.5084	0.0214	0.8263	0.9495	0.4916
kinetochore assembly	6	3	3	-0.00037957	0.16983	0.32269	0.10182	0.5084	0.2964	0.7242	0.8447	0.4916
regulation of phosphorylation	7	3	4	0.0029982	0.056175	0.056175	0.049714	0.5078	0.9537	0.9916	0.9881	0.4926
NuA4 histone acetyltransferase complex	15	8	7	-0.0006008	0.081021	0.099894	0.062844	0.5075	0.9663	0.9974	0.9873	0.4928
receptor internalization	8	4	4	-0.0010865	0.13526	0.12173	0.13526	0.507	0.8749	0.8757	0.7999	0.493
growth factor binding	9	4	5	0.0023497	0.16957	0.35155	0.14586	0.5074	0.2348	0.7247	0.7604	0.4933
neural tube formation	10	5	5	5.4643e-05	0.085013	0.10832	0.076919	0.506	0.8974	0.987	0.9567	0.494
enzyme regulator activity	8	4	4	-0.0016691	0.1596	0.1596	0.14239	0.5047	0.7684	0.7867	0.7738	0.4953
negative regulation of cell migration	22	11	11	7.4344e-05	0.3409	0.23934	0.34602	0.5042	0.4475	0.0321	0.0607	0.4958
DNA damage response, signal transduction by p53 class mediator	6	3	3	-0.0019164	0.06506	0.09566	0.03446	0.504	0.874	0.9885	0.9807	0.496
positive regulation of reactive oxygen species metabolic process	8	4	4	-0.0033364	0.11313	0.23975	0.047086	0.5005	0.5101	0.9335	0.9904	0.4995
ruffle organization	6	3	3	-0.0035569	0.15033	0.14962	0.15104	0.4996	0.7204	0.8008	0.6906	0.5004
Golgi stack	14	7	7	-0.0014724	0.1882	0.33943	0.17871	0.4989	0.1924	0.6886	0.6443	0.5011
signal recognition particle, endoplasmic reticulum targeting	7	4	3	-0.00072862	0.35717	0.42901	0.31579	0.4982	0.1268	0.1131	0.235	0.5021
cellular response to organic cyclic compound	16	8	8	-0.0064515	0.26356	0.32298	0.21355	0.4968	0.2023	0.258	0.4891	0.5032
dendrite development	10	5	5	-0.0031862	0.24507	0.2712	0.17871	0.4962	0.3675	0.3842	0.631	0.5038
Golgi organization	20	10	10	-0.0041068	0.21576	0.22767	0.20158	0.4956	0.5146	0.5291	0.5523	0.5044
paraxial mesoderm development	6	3	3	-0.0051384	0.073705	0.038646	0.11231	0.4953	0.9753	0.9808	0.8123	0.5047
phosphorylation	24	12	12	-0.003775	0.2024	0.18669	0.3141	0.4946	0.7368	0.63	0.0928	0.5054
transferase activity, transferring acyl groups other than amino-acyl groups	24	12	12	-0.0038917	0.20708	0.2391	0.17301	0.4936	0.4598	0.5899	0.7221	0.5064
C2H2 zinc finger domain binding	6	3	3	-0.0068116	0.14572	0.14601	0.14542	0.4923	0.732	0.8171	0.7144	0.5077
apical junction assembly	5	3	2	-0.007585	0.1104	0.012692	0.29106	0.4923	0.9981	0.8751	0.3672	0.508
growth	8	4	4	-0.0066807	0.20125	0.56823	0.15195	0.4905	0.0405	0.6	0.7442	0.5095
defense response to virus	17	9	8	-0.0071606	0.32487	0.30324	0.49988	0.4908	0.2324	0.073	0.0024	0.5104
mitotic chromosome condensation	11	6	5	-0.0068815	0.1642	0.10479	0.18408	0.4898	0.9389	0.7812	0.6096	0.5105
zinc ion transport	10	5	5	-0.005425	0.166	0.068339	0.25658	0.4894	0.9664	0.7762	0.3484	0.5106
trans-Golgi network transport vesicle	9	5	4	-0.0055037	0.12474	0.12474	0.10224	0.4901	0.8491	0.8975	0.9041	0.5108
transcription factor TFIID complex	14	7	7	-0.0043455	0.11514	0.085817	0.17275	0.4877	0.9647	0.9703	0.673	0.5123
response to drug	126	64	62	-0.0037271	0.21505	0.30375	0.18136	0.4877	0.0274	0.5575	0.8327	0.5124
response to interleukin-1	16	8	8	-0.008346	0.33026	0.28866	0.43042	0.4873	0.2969	0.0665	0.0167	0.5127
peptidyl-lysine dimethylation	5	3	2	-0.010944	0.17261	0.17261	0.24014	0.4858	0.6608	0.674	0.4973	0.5144
phosphotyrosine binding	6	3	3	-0.0098171	0.15796	0.1049	0.29982	0.4855	0.8505	0.7713	0.2715	0.5145
retrograde transport, endosome to Golgi	17	9	8	-0.0078653	0.17884	0.18576	0.059844	0.4849	0.6875	0.7505	0.9945	0.5154
spindle assembly involved in mitosis	7	4	3	-0.007585	0.037058	0.024503	0.18097	0.4847	0.9991	0.9984	0.5979	0.5158
vesicle membrane	10	6	4	-0.007293	0.084767	0.069912	0.23404	0.484	0.9853	0.9873	0.4418	0.516
T cell activation	9	5	4	-0.0073393	0.15913	0.046204	0.19971	0.4844	0.9886	0.7702	0.5632	0.516
serine-type endopeptidase inhibitor activity	13	7	6	-0.0055037	0.10162	0.086014	0.34559	0.4846	0.9644	0.9775	0.1172	0.516
nuclear matrix	48	25	23	-0.0051519	0.16298	0.1101	0.17727	0.4837	0.996	0.9495	0.7567	0.5163
serine-type endopeptidase activity	21	13	8	-0.0073403	0.28454	0.1893	0.434	0.4837	0.7106	0.15	0.0159	0.5172
Rho guanyl-nucleotide exchange factor activity	22	11	11	-0.0048272	0.15196	0.10497	0.29076	0.4827	0.9725	0.9182	0.1727	0.5173
integral to mitochondrial inner membrane	6	4	2	-0.011182	0.17713	0.063984	0.32071	0.4824	0.9757	0.693	0.3002	0.5176
glycerol metabolic process	6	3	3	-0.011214	0.37087	0.89458	0.24716	0.4823	0.0094	0.1146	0.3963	0.5177
lipopolysaccharide-mediated signaling pathway	12	6	6	-0.0072723	0.30908	0.40342	0.16788	0.4821	0.1054	0.1407	0.7054	0.5179
cell periphery	8	4	4	-0.010285	0.29832	0.6301	0.22532	0.4819	0.0239	0.2149	0.4708	0.5181
endodermal cell fate commitment	6	3	3	-0.011714	0.097034	0.07714	0.11693	0.4817	0.9118	0.9468	0.7997	0.5183
calcium-mediated signaling	6	3	3	-0.012074	0.054697	0.038235	0.071159	0.4811	0.9766	0.9945	0.9238	0.5189
motor activity	32	16	16	-0.0058117	0.25825	0.28427	0.22446	0.4808	0.2298	0.2068	0.4019	0.5192
protein destabilization	6	3	3	-0.012477	0.12052	0.1246	0.11644	0.4803	0.7937	0.8977	0.8014	0.5197
JNK cascade	10	5	5	-0.009146	0.13543	0.14822	0.10999	0.479	0.7688	0.896	0.8767	0.521
fatty acid beta-oxidation using acyl-CoA dehydrogenase	5	3	2	-0.014803	0.26652	0.26652	0.24615	0.4789	0.4147	0.3443	0.4812	0.5212
pyridoxal phosphate binding	21	11	10	-0.0084543	0.31371	0.15368	0.42917	0.4781	0.8478	0.0764	0.009	0.5223
condensed nuclear chromosome, centromeric region	7	4	3	-0.010931	0.34061	0.48735	0.10617	0.4765	0.0796	0.1385	0.8306	0.524
zinc ion transmembrane transport	7	4	3	-0.011178	0.15284	0.14405	0.25658	0.475	0.8142	0.7714	0.3691	0.5252
zinc ion transmembrane transporter activity	7	4	3	-0.011178	0.15284	0.14405	0.25658	0.475	0.8142	0.7714	0.3691	0.5252
chromatin organization	6	3	3	-0.015565	0.19861	0.29516	0.10205	0.4735	0.3508	0.6022	0.8438	0.5265
tau protein binding	5	3	2	-0.0176	0.16641	0.16641	0.13895	0.4735	0.6752	0.6925	0.7757	0.5269
keratinocyte differentiation	19	10	9	-0.010966	0.13671	0.15165	0.13076	0.4732	0.8547	0.939	0.8635	0.5274
single-stranded RNA binding	9	5	4	-0.012484	0.066625	0.047008	0.20063	0.4729	0.9877	0.9921	0.5592	0.5277
cytoplasmic vesicle	39	21	18	-0.0079561	0.19971	0.29783	0.087534	0.4721	0.1557	0.6819	0.9981	0.5288
CDP-diacylglycerol biosynthetic process	8	5	3	-0.013816	0.10948	0.08712	0.13183	0.471	0.9399	0.9429	0.7544	0.529
endopeptidase activity	24	13	11	-0.0088376	0.13296	0.12172	0.16005	0.4706	0.9551	0.973	0.7811	0.5294
histone deubiquitination	9	5	4	-0.012959	0.12791	0.033355	0.16805	0.4707	0.9951	0.8894	0.6851	0.5299
regulation of catalytic activity	12	6	6	-0.011256	0.081509	0.050164	0.14239	0.4674	0.996	0.9943	0.8069	0.5326
positive regulation of protein ubiquitination involved in ubiquitin-dependent protein catabolic process	6	3	3	-0.018227	0.20601	0.23934	0.17268	0.4665	0.4803	0.5701	0.6301	0.5335
somatic stem cell maintenance	10	5	5	-0.013269	0.15627	0.25496	0.11231	0.4662	0.4142	0.8207	0.8702	0.5338
leukocyte migration	6	3	3	-0.018832	0.73355	0.97841	0.48869	0.4651	0.0068	0.0006	0.0485	0.5349
regulation of cell differentiation	6	3	3	-0.01942	0.13961	0.14253	0.13669	0.4638	0.7436	0.8369	0.7395	0.5362
eukaryotic translation initiation factor 3 complex	12	7	5	-0.01258	0.095928	0.05884	0.16337	0.4634	0.9894	0.9816	0.7041	0.5366
hydrolase activity, acting on acid anhydrides	11	6	5	-0.016904	0.09316	0.1354	0.09316	0.4627	0.8614	0.9813	0.926	0.5375
proteolysis	138	72	66	-0.006422	0.24044	0.24851	0.22509	0.4624	0.2743	0.1703	0.3019	0.5376
trans-Golgi network	49	26	23	-0.0078653	0.18576	0.21142	0.17382	0.4629	0.6374	0.8243	0.7765	0.5377
female gonad development	7	4	3	-0.017523	0.20541	0.23662	0.20541	0.4618	0.5183	0.5484	0.5159	0.5385
negative regulation of signal transduction	7	4	3	-0.0176	0.10853	0.32134	0.09813	0.4615	0.2924	0.9171	0.8552	0.5387
ER overload response	7	4	3	-0.0176	0.071159	0.083864	0.071159	0.4615	0.9534	0.9817	0.9238	0.5387
regulation of multicellular organism growth	18	10	8	-0.01304	0.17344	0.23174	0.17047	0.4611	0.4958	0.7927	0.7097	0.5389
nuclear chromosome, telomeric region	11	6	5	-0.017755	0.10797	0.11439	0.080066	0.4603	0.9199	0.9615	0.9539	0.54
small GTPase mediated signal transduction	99	50	49	-0.007585	0.23514	0.2231	0.25933	0.4606	0.547	0.2659	0.0874	0.5403
core promoter proximal region sequence-specific DNA binding	6	3	3	-0.021822	0.1085	0.090691	0.17406	0.4588	0.8846	0.9261	0.6235	0.5412
heart trabecula formation	6	3	3	-0.021796	0.14835	0.20127	0.09316	0.4588	0.5828	0.8081	0.8693	0.5412
lipid catabolic process	14	8	6	-0.012643	0.15826	0.24374	0.13197	0.458	0.4556	0.8477	0.8457	0.542
ferrous iron transport	14	8	6	-0.012754	0.23343	0.21898	0.24586	0.4578	0.5543	0.4221	0.3752	0.5422
ferrous iron transmembrane transporter activity	14	8	6	-0.012754	0.23343	0.21898	0.24586	0.4578	0.5543	0.4221	0.3752	0.5422
embryonic digit morphogenesis	17	9	8	-0.014962	0.22423	0.22423	0.22382	0.4579	0.5005	0.4494	0.4436	0.5425
labyrinthine layer blood vessel development	8	4	4	-0.018845	0.20266	0.18586	0.25	0.4569	0.6822	0.5935	0.391	0.5431
response to ethanol	35	18	17	-0.0084543	0.35791	0.33592	0.41255	0.4576	0.0777	0.0042	0.0043	0.5431
hydrogen peroxide catabolic process	8	4	4	-0.018871	0.22904	0.43144	0.036702	0.4568	0.1248	0.4692	0.9958	0.5432
mesoderm development	8	4	4	-0.018882	0.24645	0.24645	0.28967	0.4567	0.4928	0.395	0.2753	0.5433
determination of adult lifespan	5	3	2	-0.022702	0.15758	0.15758	0.32746	0.4571	0.6973	0.7242	0.2869	0.5434
embryo development ending in birth or egg hatching	5	3	2	-0.022702	0.15569	0.15569	0.57311	0.4571	0.7047	0.7316	0.0472	0.5434
signal transduction by p53 class mediator resulting in induction of apoptosis	5	3	2	-0.022702	0.1906	0.19547	0.11072	0.4571	0.5977	0.6028	0.8519	0.5434
DNA damage response, signal transduction by p53 class mediator resulting in transcription of p21 class mediator	5	3	2	-0.022702	0.43373	0.43373	0.41771	0.4571	0.156	0.0669	0.1517	0.5434
histone H4-K12 acetylation	7	4	3	-0.019558	0.12791	0.20947	0.12791	0.4567	0.6036	0.8617	0.7711	0.5435
protein localization to microtubule	5	4	1	-0.02291	0.13825	0.080578	0.16684	0.4563	0.9587	0.7866	0.5908	0.5438
AMP binding	5	3	2	-0.023527	0.14478	0.063786	0.36163	0.4552	0.9381	0.7657	0.2239	0.5451
protein K6-linked ubiquitination	5	3	2	-0.024192	0.093771	0.085127	0.27071	0.4537	0.8975	0.9196	0.4182	0.5464
inner ear morphogenesis	6	4	2	-0.024161	0.064131	0.051882	0.54813	0.453	0.9872	0.9886	0.0568	0.547
response to UV-C	5	3	2	-0.024602	0.14231	0.29582	0.12218	0.4523	0.3494	0.7732	0.8246	0.5479
magnesium ion transport	6	3	3	-0.025093	0.20158	0.20041	0.20275	0.4511	0.5844	0.5898	0.526	0.5489
acrosome assembly	5	3	2	-0.024979	0.19651	0.15855	0.24689	0.4508	0.6953	0.579	0.479	0.5492
kinesin complex	5	3	2	-0.024979	0.13105	0.22236	0.10319	0.4508	0.5174	0.8099	0.8696	0.5492
dynein binding	5	3	2	-0.024979	0.054085	0.3057	0.053772	0.4508	0.3239	0.9817	0.9664	0.5492
neuroblast proliferation	5	3	2	-0.024979	0.25113	0.24735	0.31172	0.4508	0.4578	0.3924	0.3207	0.5492
transcription elongation from RNA polymerase II promoter	6	3	3	-0.025314	0.084477	0.088633	0.080321	0.4504	0.8878	0.9667	0.9041	0.5496
ubiquitin-ubiquitin ligase activity	7	4	3	-0.021016	0.1882	0.19547	0.1882	0.4509	0.6488	0.6282	0.5691	0.5496
cellular response to starvation	10	5	5	-0.018306	0.1777	0.21946	0.11644	0.4485	0.5176	0.7221	0.858	0.5515
cellular response to glucose stimulus	10	6	4	-0.019162	0.16329	0.27099	0.12096	0.447	0.3733	0.7878	0.8498	0.553
response to virus	42	22	20	-0.010895	0.25972	0.27707	0.24669	0.4467	0.2271	0.1665	0.2497	0.5533
WW domain binding	11	6	5	-0.021385	0.21402	0.24624	0.18559	0.4465	0.4581	0.5231	0.5995	0.5535
response to electrical stimulus	7	5	2	-0.022435	0.2447	0.041654	0.27679	0.4467	0.9907	0.3907	0.4031	0.5536
RNA polymerase II core promoter proximal region sequence-specific DNA binding	8	4	4	-0.023064	0.11583	0.15378	0.073723	0.4456	0.786	0.927	0.9633	0.5544
N-acetylglucosamine metabolic process	5	3	2	-0.026769	0.36752	0.32979	0.50809	0.446	0.2835	0.1392	0.0758	0.5545
positive regulation of glucose import	5	3	2	-0.026769	0.20018	0.095963	0.27118	0.446	0.8731	0.5667	0.4166	0.5545
positive regulation of DNA binding	13	7	6	-0.017738	0.14447	0.14447	0.15526	0.4455	0.8267	0.8728	0.758	0.5551
cellular response to glucose starvation	7	4	3	-0.022702	0.1906	0.22441	0.1906	0.4451	0.5534	0.6164	0.5595	0.5553
bone morphogenesis	5	3	2	-0.02748	0.16144	0.09352	0.22739	0.4449	0.8789	0.7094	0.5304	0.5554
transcription corepressor activity	59	32	27	-0.010394	0.22522	0.20991	0.25303	0.4455	0.6639	0.4106	0.1895	0.5554
negative regulation of MAPK cascade	11	6	5	-0.022435	0.09813	0.14433	0.07573	0.4432	0.8328	0.9758	0.9586	0.5571
nucleosome assembly	26	16	10	-0.013836	0.14634	0.20765	0.14611	0.4425	0.6329	0.945	0.838	0.5575
thyroid hormone receptor binding	18	10	8	-0.018009	0.19756	0.22306	0.14927	0.4413	0.5388	0.6376	0.8033	0.5587
mitogen-activated protein kinase binding	9	5	4	-0.022435	0.16877	0.28981	0.1003	0.4401	0.324	0.7281	0.9083	0.5604
gamma-tubulin complex	5	3	2	-0.029926	0.27546	0.27546	0.31125	0.4394	0.3855	0.316	0.3219	0.5608
I-SMAD binding	6	3	3	-0.030412	0.2184	0.36072	0.015308	0.4379	0.2403	0.5216	0.9969	0.5621
response to X-ray	9	5	4	-0.022702	0.15758	0.054573	0.47111	0.4378	0.9801	0.7782	0.0348	0.5623
mitochondrial membrane	45	24	21	-0.014803	0.26652	0.2822	0.16701	0.4381	0.1983	0.1271	0.8173	0.5624
centromeric heterochromatin	7	4	3	-0.025249	0.32233	0.39875	0.32233	0.4346	0.1642	0.1701	0.2256	0.5657
response to cAMP	15	8	7	-0.022435	0.39149	0.36546	0.48707	0.4337	0.1233	0.021	0.0071	0.5666
histone H4-K5 acetylation	9	5	4	-0.024017	0.077948	0.055414	0.10155	0.4341	0.9796	0.9837	0.9056	0.5666
histone H4-K8 acetylation	9	5	4	-0.024017	0.077948	0.055414	0.10155	0.4341	0.9796	0.9837	0.9056	0.5666
transcription from RNA polymerase II promoter	58	29	29	-0.010963	0.20319	0.2461	0.17075	0.4332	0.3652	0.6785	0.8363	0.5668
microtubule-based process	11	6	5	-0.024979	0.194	0.15778	0.26587	0.4335	0.7907	0.6323	0.3217	0.5669
integral to plasma membrane	50	25	25	-0.013279	0.29823	0.33347	0.25658	0.433	0.0565	0.0266	0.182	0.567
SH3/SH2 adaptor activity	6	3	3	-0.032909	0.097476	0.15913	0.049405	0.4324	0.6917	0.9459	0.9601	0.5676
nucleosome disassembly	11	6	5	-0.025249	0.13521	0.11944	0.28545	0.4325	0.9054	0.894	0.271	0.5678
ceramide biosynthetic process	10	6	4	-0.024773	0.17654	0.16068	0.17654	0.4317	0.7815	0.7273	0.6534	0.5683
intracellular	688	345	343	-0.0059374	0.20943	0.21669	0.20247	0.4308	0.8051	0.8354	0.7007	0.5692
regulation of phosphoprotein phosphatase activity	6	3	3	-0.034055	0.22516	0.2284	0.19971	0.4302	0.5036	0.4957	0.5322	0.5698
embryonic camera-type eye morphogenesis	7	4	3	-0.02748	0.31983	0.1085	0.36334	0.4296	0.9056	0.1763	0.1632	0.5707
ventricular septum development	7	5	2	-0.02748	0.37231	0.29636	0.46729	0.4296	0.3061	0.0922	0.1033	0.5707
negative regulation of cell proliferation	105	53	52	-0.010944	0.22355	0.22355	0.22364	0.4297	0.5346	0.4152	0.337	0.5719
histone acetyltransferase binding	8	5	3	-0.029618	0.19106	0.090691	0.26882	0.4275	0.9337	0.6482	0.3412	0.5725
positive regulation of calcium ion transport into cytosol	6	5	1	-0.035521	0.069892	0.041654	0.09813	0.427	0.9907	0.985	0.7572	0.573
DNA unwinding involved in replication	6	3	3	-0.035646	0.079082	0.083874	0.011267	0.4266	0.8997	0.9748	0.9987	0.5734
ligand-dependent nuclear receptor binding	8	4	4	-0.029996	0.11051	0.16624	0.04947	0.426	0.7486	0.9403	0.9884	0.574
insulin-like growth factor receptor signaling pathway	8	4	4	-0.030125	0.1531	0.18568	0.10866	0.4256	0.6826	0.8129	0.8864	0.5744
bHLH transcription factor binding	9	5	4	-0.026352	0.1279	0.1279	0.17483	0.4257	0.8432	0.8898	0.6585	0.5745
central nervous system development	17	9	8	-0.022702	0.23934	0.15569	0.31289	0.4249	0.804	0.3712	0.1353	0.5755
response to gamma radiation	13	7	6	-0.022702	0.31416	0.41862	0.27943	0.4251	0.0862	0.1248	0.2639	0.5756
positive regulation of proteolysis	9	5	4	-0.026769	0.1246	0.1246	0.15768	0.4247	0.8499	0.8983	0.7231	0.5757
cytoskeleton organization	45	23	22	-0.0176	0.22962	0.21894	0.23046	0.4242	0.5557	0.375	0.3493	0.5762
post-embryonic development	36	19	17	-0.016242	0.20064	0.24336	0.19625	0.4228	0.4154	0.6639	0.5776	0.5772
negative regulation of growth	5	3	2	-0.036535	0.32931	0.68029	0.20443	0.423	0.0321	0.1992	0.5939	0.5773
exocytosis	20	11	9	-0.021437	0.23732	0.19327	0.2519	0.4226	0.6804	0.3849	0.3179	0.5774
protein targeting to lysosome	6	4	2	-0.038102	0.1792	0.15103	0.26173	0.422	0.7955	0.6833	0.4387	0.578
glucose metabolic process	23	12	11	-0.019145	0.23352	0.2611	0.20018	0.4214	0.3576	0.3955	0.5536	0.5792
neuron apoptotic process	19	10	9	-0.022702	0.3957	0.32573	0.3957	0.4211	0.166	0.01	0.0328	0.5798
phosphatase activity	54	28	26	-0.013364	0.19904	0.21911	0.19492	0.4201	0.5754	0.7225	0.6243	0.5799
dorsal/ventral axis specification	5	3	2	-0.038646	0.36072	0.36072	0.24613	0.4185	0.2403	0.1486	0.4812	0.5817
negative regulation of gene expression	26	14	12	-0.018552	0.22917	0.34646	0.18323	0.418	0.0901	0.424	0.6601	0.582
phosphoric diester hydrolase activity	11	6	5	-0.030598	0.3248	0.46292	0.3248	0.417	0.0532	0.1187	0.1784	0.5832
endoderm development	10	6	4	-0.029659	0.084833	0.064573	0.13383	0.4167	0.9881	0.987	0.8045	0.5833
negative regulation of catalytic activity	7	5	2	-0.032048	0.1117	0.1117	0.16199	0.4167	0.8874	0.908	0.7119	0.5837
protein processing	14	8	6	-0.023579	0.1796	0.17516	0.22563	0.4153	0.7443	0.7376	0.4578	0.5847
adult locomotory behavior	13	7	6	-0.024979	0.18073	0.18073	0.18412	0.4144	0.6982	0.7116	0.6334	0.5857
hippocampus development	13	8	5	-0.024979	0.34617	0.28426	0.40754	0.4144	0.3105	0.0704	0.0746	0.5857
cellular protein localization	21	12	9	-0.022702	0.3295	0.33959	0.27232	0.4146	0.1204	0.048	0.2448	0.5859
somitogenesis	14	8	6	-0.024058	0.11834	0.12818	0.1093	0.4135	0.9102	0.9656	0.9164	0.5865
midbrain development	9	5	4	-0.030555	0.30442	0.34617	0.21616	0.4136	0.2129	0.1832	0.5017	0.5865
establishment of mitotic spindle orientation	17	10	7	-0.024979	0.17925	0.17127	0.19829	0.4131	0.7799	0.7482	0.5496	0.5873
Ran GTPase binding	6	4	2	-0.041686	0.11357	0.078386	0.24079	0.4125	0.9618	0.9151	0.4959	0.5875
defense response to Gram-positive bacterium	5	3	2	-0.041654	0.31834	0.31834	0.31854	0.4124	0.3036	0.2212	0.3047	0.588
sensory perception of pain	5	4	1	-0.041654	0.29982	0.24156	0.29982	0.4124	0.5053	0.2658	0.3437	0.588
lipopolysaccharide binding	5	3	2	-0.041654	0.23679	0.23679	0.19914	0.4124	0.4861	0.4357	0.6094	0.588
ventricular cardiac muscle cell development	6	3	3	-0.04278	0.17422	0.1632	0.18524	0.4099	0.6835	0.7068	0.5829	0.5901
nuclear replication fork	5	4	1	-0.042724	0.077015	0.05987	0.1332	0.4104	0.9802	0.9529	0.6636	0.5901
actin filament organization	17	9	8	-0.025636	0.20347	0.15607	0.28914	0.41	0.7997	0.5953	0.1967	0.5902
MCM complex	8	4	4	-0.037008	0.11206	0.11206	0.080716	0.408	0.8979	0.9365	0.9536	0.592
voltage-gated calcium channel activity	5	3	2	-0.044142	0.5265	0.5859	0.49703	0.4078	0.0582	0.0245	0.0822	0.5923
ERK1 and ERK2 cascade	5	3	2	-0.044142	0.28138	0.20003	0.2906	0.4078	0.5848	0.3055	0.3678	0.5923
regulation of stress-activated MAPK cascade	7	4	3	-0.035663	0.21222	0.21119	0.21222	0.4067	0.5982	0.521	0.4937	0.5937
peptidyl-tyrosine phosphorylation	19	10	9	-0.025415	0.17316	0.23903	0.17268	0.4066	0.4621	0.7915	0.686	0.5942
cellular response to reactive oxygen species	7	5	2	-0.035822	0.039456	0.26791	0.020443	0.4051	0.3807	0.9979	0.9961	0.595
protein K63-linked deubiquitination	8	5	3	-0.038797	0.12399	0.11727	0.34332	0.4043	0.871	0.9066	0.189	0.5957
outflow tract morphogenesis	7	5	2	-0.036535	0.082746	0.27245	0.076638	0.4032	0.3633	0.9702	0.9293	0.5972
positive regulation of neuroblast proliferation	7	4	3	-0.036535	0.36072	0.25162	0.42664	0.4032	0.4766	0.1066	0.091	0.5972
cellular response to organic substance	11	6	5	-0.034556	0.28138	0.31051	0.28138	0.4014	0.2613	0.2367	0.2795	0.599
protein localization	25	13	12	-0.022702	0.23457	0.23457	0.21783	0.4021	0.466	0.3808	0.4562	0.599
B cell activation	5	3	2	-0.047141	0.23823	0.41482	0.18456	0.4011	0.1756	0.4318	0.6509	0.5993
DNA replication factor C complex	5	3	2	-0.047166	0.10938	0.085346	0.14894	0.4007	0.8962	0.8781	0.749	0.5994
regulation of protein phosphorylation	17	10	7	-0.028211	0.16684	0.1779	0.16684	0.401	0.7525	0.8133	0.7039	0.5995
negative regulation of NF-kappaB transcription factor activity	27	14	13	-0.022697	0.2542	0.45199	0.11644	0.4006	0.0092	0.2486	0.9482	0.5997
spliceosomal complex assembly	8	5	3	-0.040341	0.090679	0.077402	0.10396	0.4002	0.9513	0.9735	0.8359	0.5998
double-stranded DNA binding	37	20	17	-0.022702	0.17406	0.14194	0.31416	0.4005	0.9449	0.8736	0.0655	0.5998
regulation of Rho protein signal transduction	21	12	9	-0.024703	0.23235	0.14531	0.3541	0.4006	0.8971	0.4042	0.0722	0.6
frizzled binding	6	3	3	-0.046794	0.11279	0.12965	0.054437	0.3989	0.7826	0.9171	0.9536	0.6011
protein K48-linked ubiquitination	30	16	14	-0.021356	0.16774	0.1055	0.19233	0.3982	0.9894	0.8812	0.617	0.6018
cullin-RING ubiquitin ligase complex	9	5	4	-0.035621	0.25827	0.30068	0.22246	0.3984	0.2978	0.3195	0.4809	0.6027
endothelial cell proliferation	5	3	2	-0.048692	0.27074	0.27074	0.32002	0.3972	0.4014	0.329	0.3019	0.6032
phosphatidylinositol dephosphorylation	8	4	4	-0.042279	0.19944	0.21952	0.16377	0.3956	0.5704	0.6078	0.7005	0.6044
transmembrane signaling receptor activity	13	7	6	-0.030555	0.26261	0.20207	0.45098	0.3952	0.6098	0.2864	0.021	0.605
transforming growth factor beta receptor signaling pathway	26	14	12	-0.023524	0.20139	0.20139	0.2014	0.3936	0.6725	0.6378	0.5528	0.6064
RNA polymerase II core promoter proximal region sequence-specific DNA binding transcription factor activity involved in positive regulation of transcription	14	8	6	-0.029618	0.25101	0.16057	0.33818	0.3929	0.801	0.3361	0.1306	0.6071
cellular response to extracellular stimulus	8	5	3	-0.04363	0.64581	0.5377	0.85033	0.3928	0.0366	0.0007	0.0017	0.6072
endocytosis	56	28	28	-0.018309	0.18997	0.18344	0.19936	0.3912	0.8319	0.8002	0.5864	0.6088
release of sequestered calcium ion into cytosol	7	4	3	-0.041654	0.084044	0.064093	0.46397	0.3914	0.9754	0.9676	0.0618	0.6088
condensed chromosome	21	14	7	-0.026737	0.10915	0.0845	0.14628	0.3909	0.9958	0.99	0.7853	0.6093
cellular membrane fusion	7	4	3	-0.041939	0.17239	0.46449	0.17239	0.3912	0.0959	0.6998	0.6322	0.6095
establishment of epithelial cell polarity	6	3	3	-0.050181	0.42112	0.69262	0.09782	0.3899	0.0298	0.0634	0.856	0.6101
epithelial to mesenchymal transition	11	7	4	-0.036535	0.16652	0.1103	0.17374	0.3904	0.9237	0.7697	0.6634	0.6102
visual learning	11	6	5	-0.036535	0.36782	0.44958	0.27661	0.3904	0.0637	0.0573	0.2917	0.6102
sequence-specific DNA binding	132	69	63	-0.0142	0.26056	0.26731	0.25112	0.389	0.1478	0.0435	0.1015	0.611
viral reproduction	7	4	3	-0.043008	0.072704	0.15623	0.041343	0.3888	0.7784	0.9804	0.9707	0.6117
regulation of the force of heart contraction	7	6	1	-0.04376	0.058278	0.051019	0.51866	0.3879	0.9955	0.9905	0.1217	0.6125
positive regulation of protein autophosphorylation	6	3	3	-0.051445	0.12842	0.13604	0.065923	0.3865	0.7636	0.8722	0.9332	0.6135
Sin3 complex	8	5	3	-0.046104	0.14545	0.11877	0.19508	0.3859	0.8694	0.8414	0.5448	0.6141
heart looping	14	8	6	-0.032008	0.19021	0.18648	0.22266	0.3857	0.6976	0.6761	0.4691	0.6143
RNA-induced silencing complex	7	4	3	-0.044669	0.2183	0.16288	0.2468	0.3856	0.7594	0.4935	0.3976	0.6145
BMP signaling pathway	11	6	5	-0.038646	0.25928	0.31838	0.020482	0.3843	0.2417	0.3126	0.9995	0.6162
negative regulation of neurogenesis	11	6	5	-0.038646	0.19829	0.21646	0.16842	0.3843	0.5685	0.6109	0.6825	0.6162
response to hydrogen peroxide	24	13	11	-0.027363	0.23602	0.30981	0.10123	0.3828	0.1746	0.3758	0.9677	0.6172
fibroblast growth factor binding	6	4	2	-0.053391	0.15988	0.16067	0.15988	0.3823	0.7653	0.7635	0.7176	0.6177
filopodium	27	15	12	-0.025636	0.23611	0.49362	0.21374	0.3824	0.0044	0.3635	0.477	0.6179
positive regulation of sequence-specific DNA binding transcription factor activity	23	13	10	-0.026352	0.23934	0.33731	0.20147	0.3822	0.1165	0.3652	0.553	0.6182
protein N-linked glycosylation	7	4	3	-0.046204	0.10522	0.23989	0.014231	0.3822	0.5099	0.9249	0.9973	0.6182
growth cone	31	18	13	-0.025415	0.37653	0.39607	0.26587	0.3824	0.0216	0.0031	0.2204	0.6186
RNA splicing, via transesterification reactions	8	4	4	-0.048021	0.14413	0.2312	0.1089	0.3807	0.5324	0.846	0.8858	0.6193
monocyte differentiation	6	3	3	-0.054229	0.17432	0.20003	0.14861	0.3804	0.5848	0.7061	0.6971	0.6196
cellular response to tumor necrosis factor	15	9	6	-0.034556	0.31886	0.35449	0.30208	0.3805	0.1231	0.1043	0.2054	0.62
negative regulation of organ growth	6	3	3	-0.054562	0.20601	0.23934	0.17268	0.3795	0.4803	0.5701	0.6301	0.6205
cerebellum development	7	5	2	-0.047141	0.067272	0.067272	0.11558	0.3799	0.967	0.9849	0.8392	0.6205
positive regulation of protein serine/threonine kinase activity	5	3	2	-0.056175	0.13671	0.13671	0.2076	0.3792	0.7603	0.7905	0.5851	0.6209
steroid binding	5	4	1	-0.056535	0.29643	0.17648	0.36386	0.3789	0.7126	0.2732	0.258	0.6213
cartilage development	12	7	5	-0.036099	0.18914	0.2116	0.16667	0.3785	0.5747	0.675	0.6886	0.6215
NADPH binding	6	3	3	-0.05493	0.41951	0.53329	0.30573	0.3785	0.0823	0.0653	0.2599	0.6215
positive regulation of bone mineralization	9	6	3	-0.041654	0.22132	0.25413	0.17406	0.3783	0.4312	0.4747	0.6235	0.622
protein localization to kinetochore	6	3	3	-0.055335	0.15875	0.17925	0.084154	0.3778	0.6421	0.7679	0.8959	0.6222
protein stabilization	30	16	14	-0.025144	0.24381	0.17583	0.26081	0.377	0.8058	0.3069	0.2291	0.6231
response to estrogen stimulus	25	13	12	-0.02748	0.36072	0.57639	0.14271	0.3771	0.0016	0.0119	0.8649	0.6237
heart development	80	42	38	-0.018116	0.25221	0.26524	0.24492	0.3759	0.2144	0.1338	0.2024	0.6241
protein monoubiquitination	15	9	6	-0.035621	0.2111	0.24622	0.17093	0.3763	0.4111	0.5463	0.6922	0.6243
lipopolysaccharide biosynthetic process	20	11	9	-0.032374	0.15257	0.20462	0.10999	0.375	0.6254	0.9039	0.9279	0.625
endothelial cell migration	9	5	4	-0.044142	0.17268	0.17084	0.28802	0.3743	0.696	0.7104	0.2799	0.6259
extracellular matrix structural constituent	12	7	5	-0.038144	0.4749	0.38571	0.83302	0.3728	0.1244	0.0044	0.0002	0.6272
eye development	6	3	3	-0.057848	0.23642	0.25547	0.21736	0.3724	0.4386	0.454	0.4772	0.6276
antioxidant activity	14	8	6	-0.036126	0.19427	0.24901	0.11225	0.3715	0.4337	0.6526	0.9091	0.6285
cellular component movement	14	8	6	-0.036212	0.18714	0.201	0.16065	0.3713	0.6361	0.6952	0.7365	0.6287
protein maturation	5	3	2	-0.059361	0.090687	0.41309	0.086469	0.3713	0.1782	0.9261	0.9093	0.6288
neural tube closure	29	15	14	-0.02748	0.23321	0.14734	0.26999	0.372	0.8996	0.381	0.1968	0.6289
ligand-dependent nuclear receptor transcription coactivator activity	19	12	7	-0.033355	0.20276	0.23777	0.20276	0.3713	0.4668	0.605	0.5358	0.6295
positive regulation of cell cycle	13	7	6	-0.036548	0.29331	0.29331	0.19686	0.3694	0.2999	0.182	0.5783	0.6311
profilin binding	7	4	3	-0.050773	0.1847	0.17944	0.1847	0.3692	0.704	0.6442	0.585	0.6312
RNA metabolic process	16	9	7	-0.037577	0.14873	0.12786	0.15862	0.3675	0.9048	0.8974	0.7397	0.6325
transmembrane receptor protein tyrosine kinase activity	8	4	4	-0.052954	0.47767	0.35708	0.72066	0.3669	0.2249	0.0129	0.0017	0.6331
phosphatase binding	17	9	8	-0.035663	0.17406	0.15048	0.17608	0.3664	0.8227	0.7782	0.682	0.6338
response to lipid	6	4	2	-0.060784	0.10916	0.1403	0.094126	0.3655	0.824	0.9248	0.8919	0.6345
dorsal/ventral pattern formation	15	8	7	-0.038646	0.36072	0.37027	0.31253	0.3643	0.1155	0.0426	0.1598	0.6361
mesoderm formation	15	8	7	-0.038646	0.17406	0.16592	0.17406	0.3643	0.7815	0.7653	0.6657	0.6361
Golgi membrane	150	81	69	-0.015623	0.20884	0.22038	0.19599	0.3635	0.6012	0.6754	0.65	0.6365
Golgi-associated vesicle	8	4	4	-0.054008	0.17257	0.25615	0.15372	0.3635	0.4648	0.7318	0.7376	0.6365
protein kinase activator activity	8	5	3	-0.054485	0.20642	0.099516	0.27108	0.3625	0.9192	0.5739	0.3311	0.6375
internal side of plasma membrane	13	8	5	-0.039095	0.23934	0.30003	0.1856	0.3611	0.2617	0.3931	0.599	0.6394
RS domain binding	6	3	3	-0.063385	0.11735	0.30377	0.016408	0.3598	0.3312	0.9061	0.9959	0.6402
aminopeptidase activity	17	9	8	-0.036921	0.18839	0.40326	0.15828	0.3597	0.0664	0.6913	0.7653	0.6408
nuclear chromatin	36	20	16	-0.027354	0.21481	0.21481	0.2236	0.3585	0.5929	0.5334	0.4087	0.6415
metallopeptidase activity	28	16	12	-0.03039	0.22688	0.31317	0.19162	0.3578	0.1369	0.435	0.6107	0.6422
ER membrane protein complex	7	4	3	-0.055357	0.21589	0.36556	0.14205	0.3582	0.2105	0.5054	0.7255	0.6422
negative regulation of apoptotic process	142	73	69	-0.017678	0.21266	0.28868	0.19953	0.3575	0.0545	0.6054	0.6132	0.6425
cellular response to peptide hormone stimulus	5	3	2	-0.063787	0.29586	0.34982	0.23451	0.3579	0.255	0.275	0.5127	0.6427
positive regulation of chondrocyte differentiation	5	4	1	-0.063787	0.14253	0.10316	0.17406	0.3579	0.9181	0.773	0.5702	0.6427
chemotaxis	9	5	4	-0.04933	0.23603	0.23603	0.37176	0.3573	0.4694	0.4082	0.1148	0.643
phagocytosis	9	5	4	-0.04933	0.22409	0.14938	0.2332	0.3573	0.7651	0.4618	0.4446	0.643
steroid biosynthetic process	10	6	4	-0.047346	0.2141	0.24924	0.17651	0.3558	0.447	0.5345	0.6535	0.6442
cell-cell junction	53	27	26	-0.024346	0.21802	0.25496	0.2106	0.3561	0.3186	0.5096	0.491	0.6446
proton-transporting ATP synthase complex, catalytic core F(1)	5	3	2	-0.065074	0.065074	0.56061	0.043137	0.3553	0.0714	0.9684	0.978	0.6449
double-strand break repair	31	19	12	-0.030598	0.23031	0.13604	0.35254	0.3553	0.9547	0.3917	0.0399	0.6454
proteasomal ubiquitin-dependent protein catabolic process	47	27	20	-0.026352	0.12485	0.12485	0.13582	0.3544	0.9892	0.998	0.9358	0.6467
regulation of apoptotic process	69	36	33	-0.022702	0.2193	0.20238	0.2264	0.3529	0.7289	0.4804	0.3405	0.648
positive regulation of protein complex assembly	8	5	3	-0.058994	0.33117	0.16486	0.37776	0.3505	0.7102	0.1381	0.1439	0.6495
negative regulation of protein ubiquitination	12	6	6	-0.0456	0.27518	0.30605	0.25572	0.3488	0.2719	0.2401	0.3408	0.6512
regulation of DNA-dependent transcription, elongation	7	4	3	-0.059378	0.16422	0.13704	0.16422	0.3488	0.8333	0.7305	0.6585	0.6515
protein kinase C binding	23	14	9	-0.03369	0.18097	0.16622	0.18097	0.3474	0.8358	0.7723	0.6436	0.6529
positive regulation of T cell proliferation	9	5	4	-0.053332	0.16957	0.14734	0.19544	0.3473	0.7714	0.7247	0.5804	0.653
NAD-dependent histone deacetylase activity (H3-K14 specific)	6	3	3	-0.06837	0.33144	0.31168	0.35119	0.346	0.3128	0.1775	0.1825	0.654
NAD-dependent histone deacetylase activity (H4-K16 specific)	6	3	3	-0.06837	0.33144	0.31168	0.35119	0.346	0.3128	0.1775	0.1825	0.654
cell differentiation	102	53	49	-0.019816	0.23612	0.23083	0.25223	0.3459	0.464	0.2596	0.1228	0.6541
nuclear migration	6	4	2	-0.069058	0.20755	0.19247	0.20755	0.3448	0.6596	0.5634	0.5852	0.6552
ion transport	17	10	7	-0.041654	0.1294	0.12072	0.28577	0.3449	0.9442	0.9492	0.2251	0.6553
skeletal system morphogenesis	17	10	7	-0.041654	0.30641	0.39982	0.18333	0.3449	0.0581	0.1104	0.6224	0.6553
notochord development	6	4	2	-0.069156	0.12143	0.11965	0.17252	0.3444	0.8808	0.8934	0.6835	0.6556
GPI anchor biosynthetic process	13	7	6	-0.046453	0.22183	0.085257	0.23135	0.3426	0.9656	0.4805	0.4317	0.6576
cell cortex	48	26	22	-0.02695	0.17792	0.20693	0.13847	0.3423	0.6698	0.8778	0.9418	0.6577
basement membrane	29	15	14	-0.032675	0.34215	0.47063	0.32812	0.3429	0.0069	0.013	0.0538	0.6577
cysteine-type endopeptidase activity	18	9	9	-0.041462	0.19034	0.17533	0.20819	0.3422	0.7256	0.6877	0.5004	0.6578
phagocytic cup	6	4	2	-0.070037	0.18416	0.12006	0.41332	0.3422	0.88	0.6619	0.1562	0.6578
phosphatidylinositol-mediated signaling	10	6	4	-0.051274	0.2987	0.13916	0.32737	0.3415	0.8495	0.1902	0.1894	0.6585
spermatid development	13	9	4	-0.047008	0.15174	0.098484	0.20304	0.342	0.9647	0.8396	0.5503	0.6587
protein phosphatase inhibitor activity	9	6	3	-0.055855	0.17579	0.13137	0.25417	0.3411	0.8732	0.6903	0.3762	0.6593
protein homotrimerization	5	4	1	-0.074295	0.09352	0.083908	0.32931	0.3388	0.9534	0.9206	0.3016	0.6617
signal transduction in response to DNA damage	7	4	3	-0.063771	0.11661	0.21006	0.035943	0.3387	0.6012	0.8937	0.979	0.662
Rho protein signal transduction	13	8	5	-0.04741	0.14822	0.10732	0.25449	0.3383	0.954	0.854	0.3554	0.6621
ubiquitin-specific protease activity	29	15	14	-0.033355	0.20954	0.1322	0.33713	0.3373	0.9454	0.5783	0.0449	0.6634
substrate adhesion-dependent cell spreading	13	7	6	-0.047816	0.26261	0.21894	0.43957	0.3367	0.5382	0.2864	0.0244	0.6637
immune response	21	12	9	-0.038646	0.2517	0.2075	0.30043	0.3364	0.6282	0.2816	0.1661	0.6638
SMAD binding	21	12	9	-0.038646	0.2116	0.23544	0.17406	0.3364	0.4789	0.5515	0.6756	0.6638
Rac GTPase activator activity	6	6	0	-0.073277	0.073277	0.073277	NA	0.3356	0.9825	0.9814	NA	0.6644
regulation of mitochondrial membrane potential	8	4	4	-0.064834	0.20816	0.23373	0.19154	0.3348	0.5267	0.565	0.5952	0.6652
Golgi apparatus	331	173	158	-0.0133	0.23603	0.26995	0.19466	0.3371	0.0322	0.1081	0.7588	0.6652
negative regulation of G1/S transition of mitotic cell cycle	5	3	2	-0.07714	0.23934	0.22641	0.3755	0.3334	0.5092	0.429	0.2051	0.6668
ATPase binding	9	5	4	-0.058684	0.31758	0.31758	0.29768	0.3326	0.2597	0.1529	0.2537	0.6678
reciprocal meiotic recombination	8	5	3	-0.066406	0.2134	0.21222	0.38554	0.3308	0.5471	0.5407	0.1351	0.6692
peptidyl-threonine phosphorylation	19	10	9	-0.04376	0.25928	0.21535	0.38283	0.3314	0.575	0.2552	0.0423	0.6697
regulation of alternative nuclear mRNA splicing, via spliceosome	9	5	4	-0.059667	0.21741	0.28076	0.1956	0.3298	0.3447	0.4925	0.5795	0.6708
muscle cell homeostasis	8	5	3	-0.06716	0.12377	0.10276	0.40754	0.3288	0.9104	0.9071	0.1124	0.6712
negative regulation of transforming growth factor beta receptor signaling pathway	16	9	7	-0.048499	0.22456	0.28767	0.16144	0.3272	0.2736	0.4658	0.7295	0.6728
positive regulation of transcription, DNA-dependent	196	105	91	-0.017903	0.23479	0.23362	0.23595	0.327	0.4213	0.1899	0.1537	0.673
phosphatidylinositol metabolic process	10	6	4	-0.056549	0.28233	0.22518	0.3702	0.3269	0.5369	0.24	0.1164	0.6731
armadillo repeat domain binding	6	3	3	-0.076995	0.15447	0.40168	0.015252	0.3267	0.193	0.7864	0.9969	0.6733
cytoplasmic mRNA processing body assembly	7	4	3	-0.068239	0.10747	0.097205	0.19038	0.3269	0.9321	0.9192	0.5602	0.6733
positive regulation of intrinsic apoptotic signaling pathway	10	6	4	-0.056723	0.16747	0.16747	0.27625	0.3265	0.7591	0.7704	0.3114	0.6735
ATPase activity, coupled to transmembrane movement of substances	10	5	5	-0.057216	0.25392	0.40612	0.18295	0.3251	0.1298	0.3502	0.6152	0.6749
Wnt receptor signaling pathway	62	32	30	-0.026668	0.26958	0.27051	0.2369	0.3246	0.2182	0.0719	0.2792	0.6754
phosphatidylinositol-4,5-bisphosphate binding	9	5	4	-0.06368	0.21802	0.23457	0.15282	0.3244	0.4705	0.4905	0.7408	0.6758
positive regulation of neuron projection development	18	10	8	-0.045945	0.18327	0.1783	0.22678	0.3237	0.7506	0.7344	0.4287	0.6763
cellular response to mechanical stimulus	20	12	8	-0.04486	0.27199	0.21256	0.38345	0.3233	0.6003	0.2048	0.0416	0.6767
respiratory gaseous exchange	6	4	2	-0.078984	0.19074	0.1712	0.21856	0.3225	0.7311	0.6337	0.5538	0.6775
positive regulation of inflammatory response	6	3	3	-0.078943	0.38154	0.33347	0.51866	0.3225	0.2789	0.1002	0.0371	0.6775
positive regulation of apoptotic process	99	53	46	-0.022702	0.2264	0.24899	0.18167	0.3236	0.2961	0.3777	0.7914	0.6778
ossification	24	13	11	-0.040576	0.19645	0.1597	0.23321	0.321	0.8303	0.6747	0.3835	0.679
negative regulation of cell size	6	3	3	-0.079905	0.20182	0.23934	0.067474	0.3201	0.4803	0.5888	0.9311	0.6799
positive regulation of vasoconstriction	5	3	2	-0.084044	0.1049	0.1049	0.28493	0.32	0.8505	0.8914	0.3819	0.6804
positive regulation of calcium ion transport	5	4	1	-0.084044	0.084044	0.17456	0.058229	0.32	0.7188	0.9422	0.8613	0.6804
positive regulation of blood coagulation	5	3	2	-0.084044	0.43362	0.43362	0.37879	0.32	0.1563	0.067	0.2	0.6804
low-density lipoprotein particle receptor binding	5	3	2	-0.084132	0.22192	0.22192	0.25692	0.3193	0.52	0.4843	0.4518	0.6808
Z disc	25	13	12	-0.039507	0.43509	0.43509	0.41368	0.3199	0.0225	0.0005	0.009	0.681
histone deacetylation	12	6	6	-0.054932	0.15474	0.24732	0.11378	0.3188	0.4546	0.8382	0.9033	0.6812
postreplication repair	5	5	0	-0.085127	0.085127	0.085127	NA	0.3182	0.9427	0.9396	NA	0.6824
lamellipodium assembly	13	9	4	-0.053332	0.1104	0.10876	0.14583	0.3176	0.9469	0.9644	0.7634	0.6834
transferase activity, transferring glycosyl groups	15	10	5	-0.053071	0.2023	0.1572	0.26112	0.317	0.8349	0.6024	0.3363	0.6836
apoptotic DNA fragmentation	7	4	3	-0.0726	0.18073	0.17618	0.3957	0.3166	0.7134	0.6611	0.1227	0.6838
positive regulation of Rac GTPase activity	7	7	0	-0.073208	0.073208	0.073208	NA	0.3154	0.9794	0.9798	NA	0.685
lung alveolus development	10	5	5	-0.060744	0.34405	0.85688	0.26145	0.3149	0.0026	0.0918	0.3354	0.6851
phosphatidylinositol phosphorylation	15	10	5	-0.053504	0.12836	0.14986	0.12836	0.315	0.8608	0.9411	0.8155	0.6855
pore complex	7	4	3	-0.073337	0.23586	0.23373	0.23586	0.3145	0.5267	0.4229	0.423	0.6856
kinase binding	21	13	8	-0.045191	0.15893	0.15893	0.22669	0.3146	0.8348	0.8807	0.4292	0.6858
synaptic vesicle	17	10	7	-0.050177	0.25859	0.27715	0.19918	0.3141	0.3082	0.272	0.5489	0.6867
microtubule organizing center	63	34	29	-0.028582	0.20687	0.19854	0.23399	0.314	0.7574	0.6368	0.2941	0.6868
response to growth factor stimulus	7	4	3	-0.074295	0.18296	0.37153	0.17487	0.3123	0.2016	0.651	0.6201	0.688
negative regulation of epidermal growth factor-activated receptor activity	5	3	2	-0.088019	0.42078	0.42078	0.61295	0.311	0.1692	0.0796	0.0382	0.6891
DNA metabolic process	8	5	3	-0.07382	0.11501	0.10346	0.12656	0.3106	0.9089	0.9291	0.7743	0.6894
iron-sulfur cluster binding	22	13	9	-0.043217	0.19839	0.24336	0.16572	0.31	0.425	0.6602	0.7197	0.69
transcription coactivator activity	84	45	39	-0.025749	0.17964	0.20003	0.12791	0.3088	0.7707	0.9298	0.9916	0.6912
protein N-terminus binding	53	31	22	-0.031665	0.15913	0.14734	0.16842	0.3085	0.9643	0.9662	0.8198	0.6927
regulation of cytokinesis	8	5	3	-0.075147	0.19362	0.15856	0.45796	0.307	0.7338	0.6375	0.0652	0.693
negative regulation of S phase of mitotic cell cycle	7	5	2	-0.07714	0.17984	0.3262	0.13182	0.3057	0.2421	0.6641	0.7981	0.6944
protein-DNA complex	5	3	2	-0.090691	0.36072	0.36072	0.49457	0.3058	0.2403	0.1486	0.0839	0.6945
regulation of cell proliferation	61	34	27	-0.029926	0.22678	0.30759	0.15215	0.3066	0.0698	0.4038	0.9092	0.6946
rhythmic process	5	3	2	-0.090745	0.30899	0.1246	0.33266	0.3055	0.7937	0.24	0.2762	0.6948
neuronal cell body	89	49	40	-0.024979	0.25859	0.27528	0.16855	0.3034	0.1298	0.0846	0.8836	0.6972
alpha-tubulin binding	9	5	4	-0.068574	0.29591	0.44028	0.27352	0.3024	0.0974	0.2081	0.3194	0.6978
mitochondrial proton-transporting ATP synthase complex, coupling factor F(o)	6	5	1	-0.087578	0.12601	0.09684	0.15518	0.3018	0.9237	0.8788	0.6169	0.6982
clathrin coated vesicle membrane	7	5	2	-0.078756	0.095108	0.14305	0.069294	0.3016	0.7888	0.9484	0.9433	0.6987
chloride transport	9	5	4	-0.068959	0.25409	0.41331	0.24479	0.3009	0.1216	0.3375	0.4084	0.6993
FK506 binding	11	6	5	-0.067152	0.080012	0.1525	0.035064	0.3003	0.8086	0.9908	0.9962	0.6999
cytokinesis after mitosis	6	4	2	-0.088458	0.090059	0.13867	0.063386	0.2991	0.8276	0.9585	0.9536	0.7009
regulation of transcription from RNA polymerase II promoter	86	45	41	-0.025862	0.20349	0.17261	0.25112	0.2969	0.9282	0.7103	0.1473	0.7031
sialyltransferase activity	5	3	2	-0.095952	0.20128	0.20128	0.19588	0.2966	0.5821	0.564	0.6196	0.7036
Axin-APC-beta-catenin-GSK3B complex	6	4	2	-0.090169	0.11486	0.26173	0.041117	0.296	0.4457	0.9122	0.9801	0.704
response to lipopolysaccharide	47	26	21	-0.035663	0.24441	0.28367	0.24434	0.296	0.1793	0.2606	0.2798	0.7053
glycerol ether metabolic process	10	7	3	-0.067547	0.14121	0.17411	0.10831	0.2941	0.7243	0.8764	0.8266	0.7059
cilium	22	12	10	-0.047566	0.32612	0.29155	0.34335	0.294	0.244	0.0496	0.0626	0.706
mRNA processing	171	89	82	-0.020608	0.17727	0.18545	0.15638	0.2944	0.9559	0.9882	0.9875	0.707
canonical Wnt receptor signaling pathway	20	12	8	-0.051929	0.19266	0.2174	0.17835	0.2927	0.5721	0.6967	0.6705	0.7073
branching involved in ureteric bud morphogenesis	12	6	6	-0.063609	0.3931	0.48287	0.3018	0.2926	0.0424	0.0275	0.2063	0.7074
identical protein binding	154	79	75	-0.021859	0.22176	0.27188	0.1645	0.2924	0.0985	0.4331	0.9659	0.7076
MLL5-L complex	8	6	2	-0.08077	0.11822	0.20675	0.11822	0.2919	0.608	0.9219	0.8338	0.7081
protein-lysine N-methyltransferase activity	6	4	2	-0.091776	0.2673	0.17654	0.35694	0.2915	0.7122	0.3482	0.2313	0.7085
Sertoli cell development	5	4	1	-0.098484	0.13034	0.11441	0.89264	0.2914	0.8922	0.8132	0.0211	0.7087
response to cytokine stimulus	24	14	10	-0.048041	0.37322	0.37322	0.38286	0.2905	0.0542	0.0085	0.0276	0.7095
regulation of androgen receptor signaling pathway	7	4	3	-0.084066	0.19971	0.24023	0.19257	0.2901	0.5091	0.5734	0.5516	0.7101
mitochondrial large ribosomal subunit	11	6	5	-0.071715	0.27327	0.2819	0.27327	0.2895	0.3411	0.2612	0.2991	0.7106
vasculature development	8	6	2	-0.082506	0.31106	0.16197	0.53016	0.288	0.7773	0.1825	0.0656	0.712
cell leading edge	22	13	9	-0.049381	0.18864	0.20173	0.15975	0.2877	0.6433	0.7282	0.7482	0.7123
protein disulfide oxidoreductase activity	17	11	6	-0.058278	0.17976	0.2232	0.16982	0.2879	0.518	0.747	0.6971	0.7128
protein localization to chromosome, telomeric region	5	4	1	-0.10062	0.14708	0.12656	0.14708	0.2866	0.8638	0.7572	0.6351	0.7137
glucose binding	5	4	1	-0.10073	0.45479	0.27776	0.52604	0.2858	0.4004	0.0525	0.1152	0.7145
enzyme inhibitor activity	7	5	2	-0.086014	0.1117	0.1117	0.16199	0.2853	0.8874	0.908	0.7119	0.7149
Schmidt-Lanterman incisure	6	3	3	-0.095042	0.29076	0.49582	0.1095	0.284	0.1037	0.2778	0.8233	0.716
positive regulation of epithelial to mesenchymal transition	9	5	4	-0.076075	0.23321	0.30981	0.1223	0.2847	0.2738	0.4229	0.8458	0.716
dendrite cytoplasm	6	4	2	-0.095083	0.22145	0.25049	0.20657	0.2839	0.4792	0.5099	0.5878	0.7161
actin cytoskeleton organization	58	34	24	-0.032572	0.22961	0.10902	0.26555	0.2838	0.999	0.3739	0.1417	0.7162
glycogen biosynthetic process	8	5	3	-0.084198	0.24443	0.28868	0.20018	0.2838	0.3264	0.4028	0.531	0.7162
cellular response to hormone stimulus	10	5	5	-0.071533	0.37189	0.51856	0.31767	0.2831	0.0438	0.0543	0.1911	0.7169
nucleotide-excision repair	13	11	2	-0.063773	0.088933	0.072911	0.19956	0.2833	0.9942	0.9888	0.6078	0.7172
anterior/posterior axis specification	5	4	1	-0.10224	0.15393	0.1786	0.15393	0.2833	0.7058	0.7355	0.6183	0.7173
protein serine/threonine/tyrosine kinase activity	9	5	4	-0.076707	0.28774	0.21909	0.37536	0.2831	0.5197	0.2303	0.1109	0.7174
translation elongation factor activity	14	8	6	-0.061698	0.1655	0.1655	0.23924	0.282	0.7832	0.8137	0.4004	0.718
intracellular membrane-bounded organelle	148	76	72	-0.02318	0.23929	0.31892	0.17263	0.2813	0.0068	0.1767	0.9186	0.7187
ruffle membrane	25	15	10	-0.04933	0.21168	0.21802	0.20855	0.2804	0.562	0.5563	0.5174	0.7198
response to stress	59	34	25	-0.03308	0.2058	0.23917	0.11024	0.2806	0.4094	0.6453	0.9935	0.7201
mammary gland alveolus development	6	4	2	-0.097201	0.43259	0.31504	0.74494	0.2792	0.3074	0.055	0.0152	0.7208
myoblast fusion	5	4	1	-0.10464	0.14861	0.37669	0.14861	0.2791	0.1929	0.7487	0.6279	0.721
cytokinesis	29	15	14	-0.04741	0.23457	0.20347	0.24723	0.2781	0.6523	0.3686	0.2891	0.7227
ribonucleoprotein complex binding	10	6	4	-0.073551	0.27215	0.25266	0.3215	0.2771	0.4358	0.2761	0.2007	0.7229
external side of plasma membrane	37	20	17	-0.044142	0.29783	0.35787	0.28786	0.2778	0.0417	0.052	0.1254	0.7229
peptidyl-proline modification	10	6	4	-0.073582	0.073582	0.1525	0.033224	0.2769	0.8086	0.9935	0.997	0.7231
structural molecule activity	46	25	21	-0.038676	0.22521	0.32763	0.13397	0.2768	0.0657	0.438	0.9408	0.7232
axon terminus	6	5	1	-0.098307	0.1522	0.12266	0.56612	0.2759	0.8569	0.7943	0.0929	0.7241
positive regulation of oxidoreductase activity	6	4	2	-0.098464	0.16772	0.40096	0.12747	0.2753	0.1606	0.7315	0.8112	0.7247
regulation of DNA replication	9	5	4	-0.08063	0.17261	0.3057	0.12274	0.2755	0.2843	0.7119	0.844	0.7249
cytoskeletal protein binding	25	13	12	-0.051066	0.44373	0.64873	0.26105	0.2747	0.0002	0.0003	0.2448	0.7258
DNA damage response, signal transduction resulting in induction of apoptosis	10	7	3	-0.07445	0.16976	0.21222	0.12729	0.2741	0.5719	0.7603	0.7725	0.7259
protein peptidyl-prolyl isomerization	13	7	6	-0.067152	0.082453	0.22255	0.043455	0.2743	0.5198	0.9938	0.9976	0.7259
platelet-derived growth factor receptor signaling pathway	16	11	5	-0.065104	0.196	0.2712	0.18659	0.273	0.3133	0.6506	0.5937	0.727
CUL4-RING ubiquitin ligase complex	11	7	4	-0.077213	0.23059	0.23059	0.24576	0.2725	0.4888	0.4397	0.4053	0.7277
protein ADP-ribosylation	8	6	2	-0.089585	0.11969	0.11969	0.16006	0.272	0.9052	0.9182	0.7171	0.728
embryonic foregut morphogenesis	5	4	1	-0.10876	0.17406	0.23474	0.17406	0.2716	0.5239	0.6664	0.5702	0.7289
ribosomal large subunit biogenesis	8	4	4	-0.090038	0.23026	0.44396	0.096488	0.2708	0.1109	0.4627	0.9159	0.7292
cell morphogenesis	29	17	12	-0.048579	0.13671	0.18918	0.097224	0.2713	0.7458	0.9724	0.9831	0.7294
protein ubiquitination	168	86	82	-0.022604	0.21474	0.20485	0.23066	0.2705	0.8022	0.571	0.2247	0.7295
actin filament binding	27	15	12	-0.050773	0.23999	0.27528	0.166	0.2702	0.2718	0.3439	0.7588	0.7307
Hsp90 protein binding	7	6	1	-0.094662	0.094662	0.13881	0.080755	0.2696	0.8511	0.949	0.8051	0.7308
PTW/PP1 phosphatase complex	7	5	2	-0.094923	0.15575	0.15575	0.16653	0.2692	0.7444	0.7631	0.6994	0.7314
NADH dehydrogenase activity	6	3	3	-0.10105	0.31571	0.34915	0.12887	0.2685	0.2563	0.2118	0.7641	0.7315
chromo shadow domain binding	5	3	2	-0.1103	0.11602	0.11602	0.14113	0.2686	0.8174	0.8567	0.7694	0.7315
synapse	39	24	15	-0.04376	0.17424	0.20763	0.17152	0.2692	0.6622	0.8789	0.7509	0.732
regulation of JNK cascade	6	4	2	-0.10146	0.22451	0.22451	0.31734	0.2677	0.5527	0.4979	0.3074	0.7323
G-protein coupled receptor activity	9	6	3	-0.084044	0.4125	0.16527	0.48947	0.2676	0.7659	0.0412	0.0469	0.7327
glycolysis	22	13	9	-0.05443	0.25203	0.3664	0.24731	0.267	0.0673	0.282	0.3385	0.733
embryonic placenta development	10	8	2	-0.077273	0.10995	0.1085	0.28058	0.2668	0.9522	0.9545	0.395	0.7332
cytoskeleton	121	65	56	-0.025415	0.23134	0.25897	0.18659	0.2675	0.2091	0.2987	0.7605	0.7339
beta-amyloid binding	8	4	4	-0.092471	0.30966	0.47444	0.098175	0.2651	0.0892	0.1859	0.9124	0.7349
sperm motility	7	5	2	-0.096782	0.34982	0.34982	0.31046	0.2642	0.2048	0.1249	0.3242	0.736
hydrolase activity, acting on acid anhydrides, catalyzing transmembrane movement of substances	18	11	7	-0.061879	0.25981	0.3023	0.21733	0.263	0.2214	0.2546	0.4673	0.737
plasma membrane part	6	3	3	-0.10334	0.3965	0.55476	0.23823	0.2627	0.0728	0.0851	0.418	0.7373
cerebellar Purkinje cell layer development	5	3	2	-0.11314	0.30717	0.14503	0.39268	0.2622	0.7338	0.2445	0.1806	0.7379
actin-dependent ATPase activity	5	3	2	-0.11314	0.14861	0.33532	0.12506	0.2622	0.2754	0.7487	0.8174	0.7379
respiratory chain	12	8	4	-0.073193	0.1605	0.23659	0.13679	0.2615	0.4809	0.8141	0.7938	0.7385
cellular response to lithium ion	6	3	3	-0.1042	0.44397	0.44939	0.30846	0.2611	0.1392	0.0481	0.2546	0.7389
insulin-like growth factor binding	9	5	4	-0.086014	0.40363	0.40363	0.38234	0.2612	0.1325	0.0452	0.1031	0.739
neuromuscular junction	18	10	8	-0.062849	0.17617	0.31681	0.16142	0.2603	0.1886	0.7764	0.7517	0.7397
DNA damage induced protein phosphorylation	5	3	2	-0.11418	0.16877	0.16877	0.40108	0.2594	0.6695	0.6857	0.1709	0.7407
3'-UTR-mediated mRNA stabilization	6	4	2	-0.10473	0.23995	0.22062	0.31415	0.2591	0.5666	0.4416	0.3141	0.7409
organ morphogenesis	25	17	8	-0.054896	0.16034	0.16034	0.18006	0.2594	0.8606	0.8892	0.6611	0.7411
regulation of cell growth	18	10	8	-0.063489	0.28849	0.29955	0.28849	0.2587	0.2377	0.1488	0.1982	0.7413
positive regulation of protein export from nucleus	6	4	2	-0.10488	0.33047	0.4597	0.33047	0.2586	0.0994	0.18	0.2809	0.7414
proteasome complex	31	20	11	-0.049799	0.14561	0.14511	0.22623	0.2589	0.9376	0.9564	0.4129	0.7418
snRNA processing	13	8	5	-0.073329	0.20634	0.15664	0.20634	0.2571	0.8133	0.5619	0.5174	0.7431
integrator complex	13	8	5	-0.073329	0.20634	0.15664	0.20634	0.2571	0.8133	0.5619	0.5174	0.7431
protein glycosylation	36	21	15	-0.046328	0.21385	0.20128	0.26112	0.2549	0.6853	0.542	0.2208	0.7451
nBAF complex	8	5	3	-0.09612	0.11944	0.13521	0.09316	0.2548	0.8185	0.9189	0.8693	0.7452
erythrocyte development	7	5	2	-0.10073	0.20003	0.20003	0.20624	0.2542	0.5953	0.5719	0.5891	0.7461
polyubiquitin binding	15	11	4	-0.071891	0.23031	0.18296	0.24079	0.254	0.7293	0.4309	0.4208	0.7467
embryonic process involved in female pregnancy	6	6	0	-0.1085	0.1085	0.1085	NA	0.2526	0.9323	0.9261	NA	0.7474
positive regulation of kinase activity	5	3	2	-0.12081	0.12466	0.12466	0.20859	0.25	0.7933	0.8329	0.5822	0.7501
SWI/SNF complex	10	6	4	-0.084795	0.11944	0.11944	0.18931	0.2487	0.9054	0.9367	0.6052	0.7513
npBAF complex	10	6	4	-0.084795	0.11944	0.11944	0.18931	0.2487	0.9054	0.9367	0.6052	0.7513
cellular response to retinoic acid	10	8	2	-0.084903	0.12235	0.12235	0.12049	0.2486	0.9255	0.9294	0.8284	0.7514
semaphorin-plexin signaling pathway	5	3	2	-0.12184	0.2712	0.2712	0.3961	0.248	0.3992	0.3274	0.1771	0.7521
establishment of protein localization	6	3	3	-0.11085	0.23965	0.324	0.18097	0.2477	0.294	0.4423	0.5979	0.7523
calcium ion-dependent exocytosis	6	4	2	-0.11167	0.20021	0.20021	0.38233	0.2458	0.6341	0.5956	0.1942	0.7542
visual perception	10	6	4	-0.086343	0.26028	0.24527	0.26228	0.2436	0.462	0.3238	0.3546	0.7564
protein tetramerization	14	8	6	-0.075379	0.45375	0.5336	0.40981	0.2422	0.0127	0.0035	0.0412	0.7578
positive regulation of ERK1 and ERK2 cascade	15	8	7	-0.075838	0.27661	0.22934	0.36782	0.2412	0.5141	0.2185	0.0718	0.7588
damaged DNA binding	28	18	10	-0.056153	0.1659	0.11027	0.26974	0.2404	0.9883	0.8837	0.23	0.7596
telomere maintenance	11	6	5	-0.088982	0.10346	0.10572	0.080066	0.2405	0.937	0.9678	0.9539	0.7598
transcriptional repressor complex	25	14	11	-0.061449	0.14835	0.12938	0.21736	0.2397	0.9476	0.9327	0.4615	0.7609
mismatch repair	8	5	3	-0.10326	0.2134	0.21222	0.28672	0.2387	0.5471	0.5407	0.3015	0.7613
membrane coat	19	12	7	-0.068339	0.13813	0.19832	0.13397	0.2392	0.6789	0.9358	0.8233	0.7617
Wnt-protein binding	6	5	1	-0.11536	0.11536	0.12848	0.054437	0.238	0.8391	0.9107	0.8716	0.762
protein K63-linked ubiquitination	19	12	7	-0.068406	0.14734	0.15257	0.12467	0.2383	0.8732	0.9068	0.8623	0.762
cerebral cortex cell migration	5	3	2	-0.12806	0.36434	0.36434	0.34902	0.2374	0.2379	0.1441	0.2455	0.763
alternative nuclear mRNA splicing, via spliceosome	6	4	2	-0.11562	0.19818	0.19818	0.37672	0.2369	0.641	0.604	0.2029	0.7631
Wnt-activated receptor activity	5	4	1	-0.12848	0.12848	0.308	0.054437	0.2352	0.3212	0.8187	0.8716	0.7649
gonad development	5	4	1	-0.12848	0.12848	0.308	0.10162	0.2352	0.3212	0.8187	0.7476	0.7649
negative regulation of neuron differentiation	18	10	8	-0.07091	0.23195	0.3713	0.12401	0.2346	0.087	0.4098	0.8913	0.7654
embryonic limb morphogenesis	11	6	5	-0.09352	0.13669	0.13427	0.13669	0.2329	0.8646	0.8907	0.7869	0.7673
embryonic hemopoiesis	6	4	2	-0.11828	0.2	0.20581	0.17295	0.2325	0.6158	0.5964	0.6825	0.7675
response to oxidative stress	65	38	27	-0.039172	0.21474	0.37011	0.1359	0.2329	0.005	0.5475	0.9599	0.7681
negative regulation of mitotic cell cycle	7	4	3	-0.1117	0.2364	0.4389	0.17811	0.2317	0.1165	0.4197	0.6091	0.7684
T cell proliferation	8	5	3	-0.10638	0.30769	0.44427	0.077801	0.2314	0.0925	0.1899	0.9087	0.7686
peroxisomal matrix	7	4	3	-0.11211	0.1194	0.18414	0.093225	0.2308	0.687	0.8856	0.8688	0.7695
L-ascorbic acid binding	11	7	4	-0.095439	0.21243	0.15578	0.3	0.2298	0.7871	0.5349	0.2477	0.7703
carbohydrate metabolic process	46	27	19	-0.0481	0.33703	0.2797	0.38423	0.2276	0.1926	0.0047	0.0054	0.7724
response to radiation	10	6	4	-0.093431	0.16698	0.29435	0.13922	0.2272	0.3047	0.7725	0.786	0.7728
negative regulation of intrinsic apoptotic signaling pathway	6	5	1	-0.12123	0.21405	0.16912	0.31381	0.227	0.699	0.5388	0.324	0.773
response to nicotine	8	5	3	-0.10926	0.27204	0.3664	0.2264	0.2256	0.1774	0.2959	0.448	0.7744
intrinsic apoptotic signaling pathway in response to endoplasmic reticulum stress	6	4	2	-0.12212	0.19902	0.23373	0.19165	0.2243	0.5267	0.6004	0.6297	0.7757
cilium morphogenesis	16	10	6	-0.08158	0.28753	0.26156	0.30379	0.2238	0.3675	0.1664	0.202	0.7762
regulation of translation	39	21	18	-0.052172	0.21611	0.21611	0.22737	0.2244	0.5847	0.5277	0.3818	0.7762
protein import into mitochondrial inner membrane	5	3	2	-0.13406	0.49004	0.49004	0.38221	0.224	0.1082	0.035	0.1945	0.7763
mitochondrial intermembrane space protein transporter complex	5	3	2	-0.13406	0.49004	0.49004	0.38221	0.224	0.1082	0.035	0.1945	0.7763
cadherin binding	8	5	3	-0.11018	0.11018	0.32763	0.090687	0.2236	0.2405	0.9412	0.8763	0.7764
exon-exon junction complex	10	7	3	-0.094817	0.1686	0.13414	0.55514	0.2234	0.8602	0.7652	0.0231	0.7766
response to unfolded protein	16	10	6	-0.081865	0.3174	0.27269	0.37866	0.2227	0.3248	0.0894	0.0691	0.7773
epidermal growth factor receptor binding	9	5	4	-0.1049	0.30324	0.30324	0.359	0.2219	0.292	0.1882	0.1324	0.7782
metal ion transmembrane transporter activity	5	3	2	-0.13526	0.17916	0.15284	0.21787	0.2222	0.7091	0.6479	0.5557	0.7783
protein phosphatase binding	29	18	11	-0.063703	0.15381	0.22969	0.14586	0.2225	0.5015	0.9304	0.8412	0.7784
lateral plasma membrane	11	6	5	-0.098156	0.36072	0.52711	0.17811	0.2218	0.0246	0.0671	0.6358	0.7787
aging	59	35	24	-0.04376	0.31886	0.35938	0.22213	0.2213	0.0111	0.0054	0.3912	0.7793
death receptor binding	5	5	0	-0.13656	0.13656	0.13656	NA	0.2195	0.813	0.7918	NA	0.7808
negative regulation of transcription, DNA-dependent	181	101	80	-0.026352	0.19418	0.18918	0.19892	0.2203	0.9464	0.9017	0.6243	0.781
cysteine-type endopeptidase inhibitor activity involved in apoptotic process	10	6	4	-0.096982	0.11225	0.18933	0.047887	0.2184	0.6748	0.9504	0.9896	0.7816
protein oligomerization	18	10	8	-0.075975	0.22858	0.3022	0.18775	0.2177	0.2292	0.4287	0.623	0.7823
cellular protein catabolic process	5	3	2	-0.13769	0.18073	0.18073	0.16168	0.2171	0.6398	0.6429	0.7128	0.7832
monooxygenase activity	8	5	3	-0.11394	0.21649	0.21063	0.25363	0.2148	0.5522	0.5271	0.3776	0.7852
galactosyltransferase activity	5	4	1	-0.13873	0.25193	0.19533	0.29701	0.2151	0.6495	0.3888	0.3478	0.7852
actin filament capping	6	4	2	-0.12783	0.22375	0.32562	0.12183	0.2147	0.2825	0.5006	0.8255	0.7853
elevation of cytosolic calcium ion concentration	9	7	2	-0.10832	0.12136	0.12136	0.1822	0.2142	0.9005	0.9089	0.6577	0.7859
G-protein coupled receptor binding	9	5	4	-0.10832	0.11727	0.11727	0.15824	0.2142	0.871	0.9177	0.7217	0.7859
CTP biosynthetic process	7	4	3	-0.12266	0.26138	0.3004	0.24016	0.2119	0.3404	0.3296	0.4159	0.7881
signal transducer activity	85	43	42	-0.036535	0.22243	0.30127	0.18109	0.2119	0.0657	0.4329	0.7895	0.7885
cortical actin cytoskeleton organization	13	7	6	-0.09311	0.1207	0.14962	0.11141	0.2111	0.8071	0.948	0.9111	0.7895
acrosomal vesicle	12	8	4	-0.091373	0.26943	0.30768	0.19525	0.21	0.2394	0.2637	0.5814	0.79
regulation of microtubule-based process	8	6	2	-0.11684	0.12022	0.15297	0.088613	0.2091	0.8068	0.9167	0.9038	0.7909
telencephalon development	5	4	1	-0.14253	0.14253	0.292	0.12791	0.2092	0.3619	0.773	0.6795	0.7909
proximal/distal pattern formation	5	4	1	-0.14253	0.14253	0.25162	0.066982	0.2092	0.4766	0.773	0.8415	0.7909
oligodendrocyte differentiation	5	3	2	-0.14253	0.44147	0.44147	0.3498	0.2092	0.1484	0.0612	0.2444	0.7909
positive regulation of protein import into nucleus	5	4	1	-0.14253	0.14253	0.31503	0.12729	0.2092	0.3075	0.773	0.6812	0.7909
dosage compensation by inactivation of X chromosome	6	4	2	-0.13049	0.16789	0.18475	0.14911	0.2089	0.6852	0.7309	0.7487	0.7911
negative regulation of MAP kinase activity	13	8	5	-0.093233	0.21222	0.29536	0.09813	0.2096	0.2763	0.5346	0.9109	0.7912
protein autoubiquitination	18	12	6	-0.079215	0.15198	0.16843	0.15198	0.2087	0.8128	0.894	0.7685	0.7913
face morphogenesis	13	9	4	-0.09352	0.18333	0.30981	0.13304	0.2088	0.2103	0.6969	0.807	0.7916
negative regulation of osteoblast differentiation	13	8	5	-0.09352	0.31416	0.38034	0.23321	0.2088	0.1013	0.1248	0.4261	0.7916
apolipoprotein binding	5	3	2	-0.14308	0.39411	0.27074	0.52333	0.2079	0.4014	0.1069	0.0685	0.7925
positive regulation of proteasomal ubiquitin-dependent protein catabolic process	23	13	10	-0.071104	0.17625	0.17771	0.083209	0.2067	0.7561	0.7966	0.9864	0.7938
iron ion homeostasis	11	7	4	-0.10464	0.16579	0.15704	0.43404	0.2062	0.7806	0.7719	0.0541	0.7941
aspartic-type endopeptidase activity	7	4	3	-0.12637	0.21042	0.21568	0.21042	0.2055	0.5837	0.5264	0.4992	0.7946
Golgi-associated vesicle membrane	7	4	3	-0.12637	0.40392	0.37851	0.40392	0.2055	0.1896	0.0623	0.1165	0.7946
Arp2/3 protein complex	6	4	2	-0.13319	0.15616	0.22211	0.099608	0.2047	0.5615	0.7801	0.8767	0.7953
integral to Golgi membrane	13	8	5	-0.095952	0.20128	0.17213	0.31462	0.204	0.7571	0.5945	0.1969	0.7963
NURF complex	5	4	1	-0.14639	0.14639	0.28599	0.093592	0.2027	0.3783	0.7583	0.7713	0.7973
clathrin adaptor complex	14	9	5	-0.089415	0.11357	0.14305	0.10403	0.2026	0.8529	0.9721	0.8928	0.7974
bone remodeling	5	3	2	-0.14734	0.5423	0.5423	0.34077	0.202	0.0772	0.0204	0.26	0.7982
ATP synthesis coupled proton transport	13	10	3	-0.09684	0.15518	0.52369	0.045342	0.2013	0.0076	0.83	0.9647	0.7989
paraspeckles	6	5	1	-0.13544	0.218	0.16078	0.38908	0.2009	0.7232	0.5237	0.2283	0.7991
phosphatidylinositol-3,5-bisphosphate binding	6	3	3	-0.13603	0.43787	0.4048	0.55682	0.2	0.189	0.0514	0.0228	0.8
gap junction	5	3	2	-0.14918	0.19953	0.2109	0.13139	0.1994	0.5554	0.5695	0.7993	0.8009
signal transduction	241	128	113	-0.024346	0.23457	0.22727	0.25057	0.2004	0.5109	0.1712	0.048	0.8012
negative regulation of translation	17	10	7	-0.086944	0.16494	0.2628	0.079434	0.1987	0.3626	0.8208	0.9718	0.8017
programmed cell death	5	4	1	-0.14981	0.14981	0.18347	0.11555	0.1984	0.6895	0.746	0.7119	0.8019
fertilization	10	7	3	-0.10663	0.18254	0.17163	0.20355	0.1968	0.7318	0.6986	0.5237	0.8032
AU-rich element binding	9	5	4	-0.11624	0.21719	0.21719	0.23178	0.197	0.5257	0.4937	0.4495	0.8032
response to methylmercury	6	4	2	-0.13786	0.37119	0.28146	0.46258	0.1967	0.3909	0.1142	0.1072	0.8033
white fat cell differentiation	5	4	1	-0.15127	0.15127	0.28433	0.11644	0.1963	0.3834	0.7422	0.7084	0.804
glucose homeostasis	16	11	5	-0.090657	0.23049	0.23717	0.22382	0.1959	0.4567	0.4285	0.4565	0.8041
protein polymerization	14	8	6	-0.092516	0.29964	0.25283	0.33196	0.1951	0.4179	0.1518	0.1414	0.8049
muscle contraction	7	5	2	-0.1336	0.30884	0.30884	0.34755	0.1941	0.2756	0.2013	0.2486	0.8059
membrane raft	50	29	21	-0.052703	0.24595	0.30324	0.17811	0.1938	0.1102	0.2326	0.738	0.8062
protein complex scaffold	13	8	5	-0.10039	0.17081	0.20959	0.12887	0.1922	0.5985	0.7658	0.8131	0.8082
prefoldin complex	9	7	2	-0.12091	0.32882	0.32882	0.27421	0.1902	0.2121	0.1322	0.4094	0.81
cytokine activity	15	8	7	-0.09566	0.21736	0.21216	0.21736	0.1906	0.5846	0.5088	0.4666	0.81
receptor tyrosine kinase binding	17	10	7	-0.090745	0.1332	0.21014	0.1332	0.19	0.6007	0.9371	0.8262	0.8105
rRNA binding	22	13	9	-0.077783	0.23756	0.29838	0.11175	0.1886	0.2149	0.3735	0.9244	0.8114
cellular carbohydrate metabolic process	6	4	2	-0.14271	0.14953	0.54667	0.05067	0.1877	0.0484	0.8036	0.97	0.8123
dorsal/ventral neural tube patterning	6	3	3	-0.14457	0.43368	0.48753	0.31253	0.1854	0.1104	0.0541	0.2441	0.8146
cell migration	59	35	24	-0.050471	0.21894	0.25415	0.16432	0.1846	0.3045	0.4876	0.8605	0.8157
negative regulation of DNA recombination	5	3	2	-0.15758	0.21457	0.21457	0.22286	0.1848	0.5448	0.5116	0.5413	0.8157
four-way junction DNA binding	5	3	2	-0.15758	0.24896	0.24896	0.22823	0.1848	0.4528	0.3983	0.5279	0.8157
lamellipodium	65	38	27	-0.048361	0.23999	0.25266	0.23611	0.1851	0.3073	0.2646	0.2881	0.8157
tau-protein kinase activity	7	5	2	-0.13777	0.30846	0.366	0.15737	0.1839	0.1785	0.202	0.7262	0.8165
ovarian follicle development	15	8	7	-0.098484	0.31348	0.26592	0.31348	0.1835	0.3699	0.1164	0.1581	0.8171
cardiac muscle cell differentiation	8	5	3	-0.12961	0.22547	0.44939	0.13938	0.1821	0.0877	0.4881	0.7314	0.8179
cell adhesion	99	54	45	-0.04151	0.26957	0.27097	0.26278	0.1823	0.1518	0.037	0.0908	0.8185
fructose 6-phosphate metabolic process	5	4	1	-0.16047	0.3731	0.26678	0.97202	0.1797	0.4311	0.1328	0.0154	0.8204
COPI-coated vesicle	5	4	1	-0.16063	0.16063	0.18069	0.13397	0.1796	0.6991	0.7107	0.6614	0.8207
repressing transcription factor binding	14	11	3	-0.099734	0.17194	0.12651	0.21736	0.1791	0.9332	0.7779	0.4772	0.8209
RNA polymerase II core promoter proximal region sequence-specific DNA binding transcription factor activity involved in negative regulation of transcription	9	6	3	-0.12631	0.18715	0.16406	0.25013	0.179	0.7703	0.6388	0.3882	0.8212
regulation of cell shape	36	21	15	-0.064078	0.25082	0.27912	0.24231	0.1785	0.2231	0.2384	0.3138	0.8215
erythrocyte differentiation	14	8	6	-0.10011	0.17626	0.2218	0.14701	0.1785	0.5415	0.756	0.7882	0.8215
threonine-type endopeptidase activity	15	11	4	-0.099755	0.12817	0.11197	0.15773	0.1788	0.9623	0.9417	0.7229	0.8217
neuron differentiation	29	15	14	-0.0726	0.16659	0.2302	0.12867	0.1773	0.4882	0.8771	0.9306	0.8232
peroxisome organization	9	5	4	-0.12806	0.39248	0.40612	0.279	0.1767	0.1298	0.0541	0.3044	0.8235
cell surface	90	51	39	-0.041725	0.28116	0.36513	0.22009	0.1758	0.0024	0.02	0.405	0.8242
positive regulation of mitosis	5	4	1	-0.1642	0.1642	0.25701	0.080066	0.1751	0.4619	0.7003	0.8081	0.8254
positive regulation of JUN kinase activity	9	5	4	-0.12965	0.19424	0.26371	0.13558	0.1743	0.3879	0.5984	0.7984	0.8261
chaperone mediated protein folding requiring cofactor	6	5	1	-0.15135	0.24649	0.18918	0.86714	0.1737	0.64	0.4182	0.0244	0.8263
rough endoplasmic reticulum	8	6	2	-0.13472	0.13472	0.14394	0.05183	0.1733	0.8339	0.8775	0.9683	0.8267
enzyme binding	99	55	44	-0.043211	0.2116	0.23004	0.1714	0.1731	0.4769	0.6104	0.8845	0.8284
cell fate commitment	5	4	1	-0.16659	0.3957	0.35477	0.3957	0.1716	0.2285	0.1044	0.221	0.8288
protein K48-linked deubiquitination	9	7	2	-0.13071	0.13071	0.1322	0.10714	0.1714	0.8699	0.8813	0.8609	0.8289
fatty acid oxidation	6	5	1	-0.15488	0.15488	0.20363	0.035943	0.1697	0.5812	0.7849	0.9138	0.8303
condensed nuclear chromosome	22	15	7	-0.0845	0.14348	0.13604	0.15092	0.1696	0.9342	0.9456	0.7647	0.8304
oogenesis	6	4	2	-0.15535	0.2356	0.2356	0.27624	0.1689	0.5217	0.4565	0.4041	0.8311
cell development	8	5	3	-0.1377	0.2735	0.33731	0.22382	0.1685	0.226	0.2913	0.4572	0.8315
proteasome core complex	14	10	4	-0.10504	0.13296	0.12007	0.15773	0.1673	0.9458	0.9321	0.7229	0.8327
phosphatidylinositol 3-kinase binding	9	5	4	-0.13281	0.16034	0.22869	0.11391	0.1674	0.4867	0.7642	0.87	0.8329
negative regulation of anti-apoptosis	5	3	2	-0.17163	0.17163	0.3045	0.041229	0.167	0.327	0.6764	0.9801	0.8331
negative regulation of peptidyl-serine phosphorylation	5	3	2	-0.17163	0.17163	0.29582	0.10172	0.167	0.3494	0.6764	0.8722	0.8331
negative regulation of survival gene product expression	5	3	2	-0.17163	0.45277	0.45277	0.54209	0.167	0.1362	0.0529	0.0601	0.8331
ribonucleoprotein complex	98	55	43	-0.042364	0.15475	0.19148	0.12493	0.1657	0.8661	0.9964	0.9947	0.8343
limb morphogenesis	6	5	1	-0.15708	0.15708	0.17163	0.12979	0.1656	0.6946	0.7757	0.673	0.8344
magnesium ion transmembrane transporter activity	5	3	2	-0.17295	0.20275	0.20041	0.30334	0.1656	0.5844	0.5578	0.3398	0.8348
actin cytoskeleton	66	37	29	-0.051544	0.23761	0.26953	0.17013	0.1651	0.2002	0.2833	0.84	0.8349
cyclin-dependent protein kinase inhibitor activity	6	3	3	-0.16017	0.44506	0.49441	0.3957	0.1612	0.1056	0.047	0.1227	0.8388
B cell differentiation	8	5	3	-0.14194	0.16836	0.16659	0.17013	0.1611	0.7053	0.75	0.6392	0.8389
protein transport	273	143	130	-0.026272	0.21778	0.24817	0.19121	0.1611	0.212	0.5176	0.7821	0.8395
phosphatidylcholine biosynthetic process	7	5	2	-0.15179	0.15519	0.15249	0.20402	0.1604	0.7533	0.7658	0.5947	0.8397
intracellular protein transport	166	88	78	-0.034106	0.2094	0.22519	0.18695	0.1598	0.5309	0.6843	0.7954	0.8402
proteolysis involved in cellular protein catabolic process	20	13	7	-0.094162	0.14138	0.12817	0.16005	0.1591	0.9427	0.9408	0.7327	0.8409
cholesterol efflux	5	4	1	-0.17679	0.17679	0.22377	0.09813	0.1595	0.5555	0.6565	0.7572	0.8409
chaperone cofactor-dependent protein refolding	5	4	1	-0.17709	0.22062	0.19885	0.24808	0.1591	0.6389	0.4901	0.4215	0.841
neuromuscular process controlling balance	13	11	2	-0.11314	0.12081	0.12081	0.20245	0.1583	0.9463	0.9474	0.5997	0.8417
regulation of G-protein coupled receptor protein signaling pathway	12	7	5	-0.11548	0.18079	0.19971	0.13938	0.1563	0.621	0.7156	0.778	0.8437
kidney development	30	16	14	-0.076724	0.31569	0.37988	0.24913	0.1561	0.0379	0.0338	0.2803	0.8439
Cul3-RING ubiquitin ligase complex	9	6	3	-0.13827	0.13827	0.14921	0.095436	0.156	0.8191	0.8537	0.8636	0.8442
positive regulation of DNA replication	18	10	8	-0.09694	0.25498	0.30264	0.24982	0.1553	0.2277	0.2789	0.3323	0.8447
SCF ubiquitin ligase complex	14	9	5	-0.11065	0.25962	0.16579	0.37938	0.1549	0.759	0.2939	0.099	0.8451
14-3-3 protein binding	5	4	1	-0.18159	0.22154	0.22774	0.22154	0.155	0.5438	0.4866	0.4693	0.8451
actin filament	12	7	5	-0.11652	0.30613	0.37103	0.24123	0.1536	0.1427	0.1481	0.4017	0.8464
cellular response to growth factor stimulus	24	14	10	-0.086425	0.33188	0.35527	0.28112	0.1535	0.0758	0.0348	0.1925	0.8465
macroautophagy	5	3	2	-0.18296	0.3832	0.3832	0.32452	0.1536	0.2175	0.1212	0.2928	0.8466
cell growth	20	11	9	-0.096264	0.14259	0.34968	0.07053	0.1528	0.1138	0.9377	0.9904	0.8472
nucleoside kinase activity	5	4	1	-0.18394	0.18394	0.22619	0.14793	0.1524	0.5479	0.6312	0.6305	0.8478
protein N-linked glycosylation via asparagine	7	6	1	-0.15688	0.15688	0.17044	0.012682	0.1521	0.7495	0.7549	0.9692	0.8482
calcium ion binding	148	80	68	-0.037138	0.30116	0.36679	0.21243	0.1513	0.0001	0.0006	0.4534	0.8487
protoporphyrinogen IX biosynthetic process	6	5	1	-0.16758	0.36843	0.30842	0.42845	0.1502	0.276	0.1186	0.1903	0.8498
ribosomal small subunit assembly	5	5	0	-0.18829	0.18829	0.18829	NA	0.1493	0.6446	0.6129	NA	0.8511
histone deacetylase binding	30	18	12	-0.079416	0.14493	0.15752	0.12572	0.1483	0.8924	0.9614	0.9238	0.8517
oxidoreductase activity, acting on single donors with incorporation of molecular oxygen, incorporation of two atoms of oxygen	28	17	11	-0.083333	0.24961	0.27028	0.22895	0.1478	0.2912	0.2769	0.4023	0.8522
protein targeting	14	8	6	-0.11394	0.23478	0.21649	0.31425	0.1473	0.5672	0.4149	0.1787	0.8527
copper ion binding	21	15	6	-0.096332	0.2542	0.31544	0.21043	0.1471	0.1504	0.2701	0.5196	0.8534
nuclear envelope organization	5	3	2	-0.18965	0.19719	0.19719	0.15611	0.1469	0.593	0.577	0.7296	0.8535
nervous system development	54	28	26	-0.059833	0.29696	0.30272	0.29696	0.1462	0.1061	0.0275	0.0497	0.8538
odontogenesis	7	4	3	-0.1597	0.55068	0.60216	0.55068	0.146	0.03	0.007	0.0246	0.854
branching involved in mammary gland duct morphogenesis	7	4	3	-0.1597	0.25897	0.42202	0.23706	0.146	0.1342	0.3376	0.421	0.854
lyase activity	8	5	3	-0.15026	0.31556	0.47881	0.072752	0.1458	0.0673	0.1708	0.9205	0.8542
protein folding	95	54	41	-0.047141	0.22092	0.22224	0.19714	0.1465	0.5719	0.469	0.612	0.8543
response to hypoxia	74	44	30	-0.052471	0.26567	0.27139	0.25357	0.1456	0.1732	0.0722	0.1789	0.8544
double-strand break repair via homologous recombination	18	12	6	-0.10195	0.2103	0.24195	0.1475	0.1446	0.4466	0.55	0.7863	0.8554
cell surface receptor signaling pathway	23	14	9	-0.093233	0.30516	0.27256	0.30516	0.1438	0.2926	0.0822	0.1532	0.8564
lens morphogenesis in camera-type eye	5	5	0	-0.19247	0.19247	0.19247	NA	0.144	0.6268	0.5947	NA	0.8564
cell adhesion molecule binding	13	10	3	-0.12136	0.19247	0.281	0.087732	0.1424	0.2945	0.6381	0.884	0.8579
in utero embryonic development	104	57	47	-0.045334	0.19199	0.18693	0.19335	0.1415	0.8895	0.8632	0.6559	0.8585
negative regulation of cell growth	36	20	16	-0.073783	0.1881	0.36639	0.10214	0.1414	0.0346	0.7711	0.9867	0.8586
ribosomal small subunit biogenesis	9	7	2	-0.14734	0.22723	0.25821	0.15852	0.1414	0.3953	0.448	0.7227	0.8587
single-stranded DNA binding	32	22	10	-0.079082	0.143	0.12963	0.16262	0.1411	0.9792	0.9694	0.765	0.8589
myelin sheath abaxonal region	5	3	2	-0.19327	0.19327	0.3834	0.15874	0.1412	0.2171	0.5913	0.7221	0.8589
thioesterase binding	9	6	3	-0.14734	0.21894	0.18428	0.25449	0.1413	0.6958	0.4858	0.374	0.8591
clathrin coat of coated pit	5	4	1	-0.19335	0.40108	0.32208	0.40108	0.1411	0.2903	0.1001	0.2174	0.8592
nucleosome	12	8	4	-0.12283	0.19938	0.28149	0.14611	0.1407	0.3177	0.6114	0.7625	0.8593
ATP-dependent RNA helicase activity	5	4	1	-0.19365	0.19365	0.2372	0.18271	0.1407	0.5169	0.5893	0.5519	0.8595
negative regulation of protein dephosphorylation	5	3	2	-0.19418	0.19418	0.22236	0.12987	0.1399	0.5174	0.5866	0.8039	0.8602
recycling endosome	19	10	9	-0.10332	0.32512	0.34371	0.19075	0.1396	0.1302	0.0572	0.5785	0.8607
brain development	80	45	35	-0.051624	0.20581	0.2116	0.17596	0.1381	0.6709	0.6764	0.813	0.862
RNA polymerase II core promoter sequence-specific DNA binding	7	6	1	-0.16659	0.16659	0.17687	0.020482	0.1378	0.7253	0.7225	0.9495	0.8627
skeletal system development	25	14	11	-0.093216	0.36072	0.41828	0.17406	0.137	0.0222	0.0119	0.7036	0.8636
PDZ domain binding	26	15	11	-0.089327	0.2583	0.324	0.20541	0.1355	0.13	0.2351	0.5214	0.8645
electron carrier activity	49	32	17	-0.063787	0.18553	0.21802	0.17209	0.1358	0.5902	0.8294	0.7626	0.8648
isomerase activity	16	12	4	-0.11617	0.30977	0.30977	0.29542	0.1347	0.1837	0.1055	0.2588	0.8653
digestive tract development	8	4	4	-0.15759	0.28548	0.53082	0.11043	0.1339	0.0547	0.2488	0.8806	0.8661
positive regulation of cell proliferation	110	60	50	-0.045321	0.25734	0.26169	0.25181	0.1336	0.1965	0.0741	0.1216	0.8664
GTP-dependent protein binding	7	5	2	-0.17008	0.25449	0.21894	0.44559	0.1337	0.5205	0.3542	0.1225	0.8664
positive regulation of smooth muscle cell proliferation	14	9	5	-0.12059	0.36687	0.31834	0.41539	0.1329	0.1921	0.0405	0.0676	0.8671
Golgi cisterna membrane	29	17	12	-0.086704	0.20128	0.20128	0.19914	0.1329	0.6705	0.6544	0.5664	0.8673
endosome organization	11	8	3	-0.13836	0.20168	0.21697	0.20168	0.1324	0.5643	0.5956	0.5287	0.8679
mannose binding	7	5	2	-0.1745	0.181	0.181	0.15347	0.1286	0.666	0.6597	0.736	0.8714
U12-type spliceosomal complex	20	13	7	-0.10641	0.17569	0.34922	0.1049	0.1277	0.0944	0.8033	0.9211	0.8723
erythrocyte homeostasis	5	4	1	-0.20378	0.30842	0.2561	0.85033	0.1274	0.465	0.2412	0.0263	0.8726
vinculin binding	6	4	2	-0.18447	0.21487	0.42082	0.080002	0.1265	0.1359	0.5353	0.9225	0.8735
RNA splicing	144	79	65	-0.041664	0.17261	0.18159	0.15862	0.1264	0.9453	0.9906	0.9688	0.8736
mismatched DNA binding	6	5	1	-0.1849	0.2134	0.21222	0.38554	0.1261	0.5471	0.5412	0.2317	0.8739
somatic hypermutation of immunoglobulin genes	6	4	2	-0.1849	0.26628	0.23059	0.33613	0.1261	0.5348	0.3522	0.2694	0.8739
embryonic neurocranium morphogenesis	5	3	2	-0.20581	0.48753	0.48753	0.43501	0.1257	0.1104	0.0369	0.1325	0.8747
ubiquinol-cytochrome-c reductase activity	6	5	1	-0.18597	0.18597	0.20126	0.016305	0.1249	0.5919	0.6552	0.9589	0.8751
SCF-dependent proteasomal ubiquitin-dependent protein catabolic process	10	7	3	-0.14452	0.25962	0.16579	0.37938	0.124	0.7479	0.327	0.1423	0.876
pentose-phosphate shunt	10	8	2	-0.14462	0.20782	0.20782	0.25344	0.1239	0.6054	0.5702	0.4602	0.8761
response to osmotic stress	7	4	3	-0.17595	0.27245	0.28057	0.25827	0.1236	0.3935	0.295	0.3628	0.8769
fatty acid metabolic process	21	12	9	-0.10612	0.24392	0.27951	0.14586	0.1234	0.2856	0.3302	0.805	0.877
peptide binding	32	20	12	-0.087373	0.17397	0.20714	0.14648	0.1186	0.6401	0.8599	0.8497	0.8814
inflammatory response	35	23	12	-0.084044	0.20581	0.29322	0.19637	0.1181	0.1653	0.6056	0.5842	0.882
UTP biosynthetic process	6	4	2	-0.19202	0.3004	0.3004	0.30473	0.1178	0.3404	0.249	0.3373	0.8822
nucleoside diphosphate phosphorylation	6	4	2	-0.19202	0.3004	0.3004	0.30473	0.1178	0.3404	0.249	0.3373	0.8822
nucleoside diphosphate kinase activity	6	4	2	-0.19202	0.3004	0.3004	0.30473	0.1178	0.3404	0.249	0.3373	0.8822
heat shock protein binding	41	24	17	-0.080012	0.24834	0.2181	0.29605	0.118	0.5824	0.2418	0.1051	0.8825
lamellipodium membrane	8	6	2	-0.16936	0.23304	0.23304	0.38785	0.1167	0.5084	0.4517	0.1872	0.8833
establishment of cell polarity	9	6	3	-0.16034	0.22576	0.19947	0.26303	0.1164	0.6357	0.4548	0.3541	0.8837
mammary gland development	9	7	2	-0.16034	0.24829	0.27022	0.17321	0.1164	0.3568	0.3588	0.682	0.8837
autophagic vacuole	10	6	4	-0.14939	0.16378	0.27378	0.10958	0.1162	0.365	0.7862	0.8839	0.8838
proteinaceous extracellular matrix	29	16	13	-0.093216	0.47918	0.4913	0.47918	0.1162	0.0011	0	0.0008	0.8841
cortical actin cytoskeleton	10	8	2	-0.15039	0.15604	0.1959	0.088352	0.1147	0.6575	0.8219	0.9044	0.8853
mannosyl-oligosaccharide 1,2-alpha-mannosidase activity	6	4	2	-0.19513	0.19513	0.26896	0.064942	0.1146	0.425	0.6163	0.9511	0.8854
embryonic morphogenesis	8	6	2	-0.17163	0.28204	0.57985	0.19141	0.114	0.0145	0.2592	0.6302	0.886
protein domain specific binding	99	55	44	-0.053332	0.18778	0.22062	0.1424	0.1144	0.5936	0.8931	0.9807	0.8861
patterning of blood vessels	13	8	5	-0.13671	0.25928	0.26524	0.23015	0.1135	0.3731	0.2978	0.4341	0.8868
removal of superoxide radicals	6	4	2	-0.19854	0.3013	0.40109	0.20569	0.1107	0.1604	0.247	0.5904	0.8893
positive regulation of axonogenesis	6	5	1	-0.1986	0.24043	0.20173	0.42549	0.1106	0.5872	0.4399	0.1954	0.8894
blastocyst development	12	10	2	-0.14041	0.19914	0.19914	0.22019	0.11	0.657	0.613	0.5494	0.89
response to organic nitrogen	21	14	7	-0.11197	0.29586	0.29139	0.29586	0.109	0.2235	0.1179	0.2025	0.8911
RNA polymerase II regulatory region sequence-specific DNA binding	7	4	3	-0.18715	0.26731	0.47896	0.10035	0.109	0.0858	0.3128	0.8499	0.8911
metal ion transport	11	7	4	-0.15284	0.25658	0.58615	0.17291	0.108	0.011	0.3247	0.6674	0.892
signal peptide processing	8	7	1	-0.17617	0.19219	0.24023	0.14415	0.1073	0.4525	0.6433	0.643	0.8927
cytoplasmic dynein complex	12	7	5	-0.14243	0.21646	0.23134	0.19829	0.1066	0.4862	0.5121	0.5461	0.8934
peptidase activity	46	25	21	-0.078655	0.21393	0.24023	0.20146	0.1065	0.4227	0.556	0.5614	0.8935
receptor signaling protein serine/threonine kinase activity	6	5	1	-0.20157	0.20157	0.2116	0.07053	0.1064	0.5502	0.5898	0.8327	0.8936
peroxisomal membrane	27	14	13	-0.10453	0.26957	0.3993	0.2647	0.1066	0.0333	0.1726	0.2278	0.8938
hair follicle development	12	7	5	-0.14276	0.28107	0.36434	0.13669	0.1061	0.1531	0.2193	0.7869	0.8939
proton transport	7	6	1	-0.19147	0.19147	0.25449	0.040932	0.1055	0.4304	0.6121	0.8985	0.8948
mitochondrial envelope	9	5	4	-0.17069	0.30629	0.37983	0.20528	0.1052	0.1634	0.178	0.5407	0.8951
cell cycle checkpoint	8	5	3	-0.17854	0.19294	0.29838	0.13992	0.1043	0.3033	0.6407	0.7282	0.8957
negative regulation of DNA binding	10	6	4	-0.15762	0.23376	0.3017	0.20272	0.1042	0.2822	0.4359	0.5509	0.8958
positive regulation of phagocytosis	6	5	1	-0.20334	0.23185	0.33347	0.13023	0.1039	0.2309	0.4701	0.6723	0.8961
induction of apoptosis by extracellular signals	9	6	3	-0.17163	0.29582	0.36766	0.25679	0.1041	0.1512	0.2086	0.3679	0.8963
oligosaccharyltransferase complex	9	8	1	-0.17295	0.18399	0.17847	0.21857	0.1021	0.7303	0.6576	0.4752	0.898
sulfotransferase activity	6	4	2	-0.20547	0.31069	0.29572	0.31069	0.1015	0.3523	0.2227	0.3234	0.8985
negative regulation of canonical Wnt receptor signaling pathway	25	15	10	-0.10747	0.13671	0.14253	0.10212	0.1017	0.9118	0.9613	0.9642	0.8986
regulation of growth	30	20	10	-0.096459	0.16522	0.20406	0.10287	0.1013	0.6587	0.892	0.9629	0.8987
protein heterooligomerization	18	13	5	-0.12177	0.17691	0.19347	0.093225	0.1012	0.687	0.771	0.9254	0.8988
hydrogen ion transporting ATP synthase activity, rotational mechanism	11	8	3	-0.15874	0.15874	0.43906	0.045342	0.1002	0.0491	0.8027	0.9647	0.8999
homeostasis of number of cells within a tissue	11	9	2	-0.1597	0.1597	0.17163	0.037986	0.0982	0.7428	0.7982	0.9836	0.9022
sarcoplasmic reticulum	8	7	1	-0.18408	0.32323	0.19706	0.5265	0.0976	0.6327	0.1555	0.1144	0.9024
hydrolase activity	135	79	56	-0.04768	0.20982	0.20982	0.21889	0.0977	0.7351	0.6502	0.3777	0.9029
unfolded protein binding	65	39	26	-0.067253	0.2058	0.22062	0.19245	0.0972	0.5671	0.6558	0.6443	0.903
adrenal gland development	10	7	3	-0.16383	0.31841	0.33731	0.066686	0.0959	0.1974	0.1397	0.9324	0.9041
inositol phosphate dephosphorylation	7	6	1	-0.19971	0.19971	0.21952	0.19918	0.096	0.5566	0.5741	0.5141	0.9041
adult walking behavior	7	4	3	-0.19971	0.4782	0.81137	0.45436	0.0959	0.0053	0.0216	0.0663	0.9042
retinoic acid receptor binding	7	4	3	-0.20003	0.2514	0.25683	0.2514	0.0958	0.462	0.3633	0.3814	0.9043
misfolded or incompletely synthesized protein catabolic process	8	7	1	-0.18613	0.21477	0.1893	0.43171	0.0948	0.6656	0.5347	0.1886	0.9052
carboxypeptidase activity	5	4	1	-0.23768	0.23768	0.30141	0.16528	0.094	0.338	0.4335	0.5941	0.9062
somatic recombination of immunoglobulin gene segments	6	5	1	-0.2134	0.23177	0.21457	0.38554	0.0931	0.5387	0.4703	0.2317	0.9069
nuclear mRNA splicing, via spliceosome	24	17	7	-0.11029	0.16686	0.21608	0.11458	0.0923	0.5825	0.8663	0.8935	0.9077
induction of apoptosis	63	36	27	-0.070338	0.2264	0.23775	0.17406	0.0931	0.4155	0.3959	0.7941	0.9078
sarcolemma	20	13	7	-0.12238	0.2623	0.37653	0.16452	0.092	0.0587	0.2482	0.7158	0.908
malate metabolic process	5	3	2	-0.23981	0.23981	0.38605	0.065998	0.0918	0.2099	0.4277	0.9494	0.9085
anti-apoptosis	66	36	30	-0.069817	0.25009	0.32871	0.23248	0.0908	0.0305	0.1702	0.3139	0.9092
Rac protein signal transduction	5	3	2	-0.23999	0.43817	0.43817	0.40565	0.0909	0.1528	0.0638	0.1652	0.9092
negative regulation of BMP signaling pathway	8	5	3	-0.1906	0.26912	0.37748	0.11239	0.0898	0.1646	0.3046	0.8122	0.9102
oxidoreductase activity, acting on paired donors, with incorporation or reduction of molecular oxygen, 2-oxoglutarate as one donor, and incorporation of one atom each of oxygen into both donors	17	12	5	-0.13635	0.27028	0.24135	0.33756	0.0898	0.4488	0.2227	0.1564	0.9106
tight junction	35	19	16	-0.096397	0.22576	0.29597	0.20076	0.0894	0.1832	0.4355	0.5597	0.911
postsynaptic density	37	21	16	-0.095938	0.29844	0.32134	0.17437	0.0891	0.0885	0.0506	0.7414	0.9112
positive regulation of triglyceride biosynthetic process	5	5	0	-0.24392	0.24392	0.24392	NA	0.0885	0.4445	0.4153	NA	0.9116
positive regulation of receptor recycling	5	3	2	-0.24434	0.24434	0.3834	0.13724	0.0883	0.2171	0.4142	0.7822	0.9119
protein phosphatase type 2A regulator activity	11	7	4	-0.16782	0.2095	0.2284	0.12733	0.0876	0.4948	0.5528	0.8283	0.9124
endosome to lysosome transport	14	10	4	-0.14846	0.17722	0.28995	0.13905	0.0855	0.2645	0.7506	0.7864	0.9145
ion channel binding	12	7	5	-0.15593	0.2882	0.31742	0.17316	0.0847	0.2382	0.195	0.6567	0.9153
receptor complex	7	5	2	-0.2116	0.2116	0.30406	0.15996	0.0843	0.2877	0.5235	0.7173	0.9158
homophilic cell adhesion	12	9	3	-0.15692	0.30282	0.19873	0.50684	0.0834	0.6269	0.1557	0.0395	0.9166
transcription factor TFIIIC complex	6	5	1	-0.22423	0.22423	0.24561	0.0088339	0.0832	0.4389	0.4987	0.9824	0.9168
negative regulation of fat cell differentiation	7	4	3	-0.21269	0.24398	0.41452	0.11644	0.0831	0.1438	0.3927	0.8014	0.9171
endoplasmic reticulum-Golgi intermediate compartment	33	18	15	-0.10201	0.19599	0.39499	0.13397	0.0828	0.0217	0.6909	0.9091	0.9173
apical junction complex	9	7	2	-0.19247	0.27528	0.2109	0.44331	0.0816	0.5767	0.2614	0.1246	0.9184
positive regulation of MAPK cascade	20	13	7	-0.12874	0.24481	0.36072	0.23337	0.0814	0.0747	0.3388	0.4019	0.9186
Cul4A-RING ubiquitin ligase complex	7	4	3	-0.2153	0.2153	0.50176	0.18665	0.0812	0.071	0.5069	0.5745	0.9189
G-protein coupled receptor signaling pathway	49	28	21	-0.084044	0.22423	0.22829	0.19063	0.0811	0.5013	0.434	0.6289	0.9192
mitochondrial proton-transporting ATP synthase complex	16	13	3	-0.14415	0.17333	0.26865	0.045342	0.0807	0.3193	0.7877	0.9647	0.9193
protein targeting to plasma membrane	7	6	1	-0.21616	0.31401	0.35489	0.31401	0.0804	0.1731	0.187	0.3232	0.9197
cell-cell adhesion	30	18	12	-0.10553	0.2453	0.35751	0.20711	0.0798	0.0499	0.297	0.5217	0.9202
cell maturation	6	4	2	-0.22871	0.43259	0.39963	0.63848	0.0795	0.1626	0.055	0.0318	0.9205
vesicle fusion with Golgi apparatus	5	3	2	-0.25859	0.25859	0.29506	0.093444	0.0796	0.3511	0.3674	0.8934	0.9207
bone resorption	5	4	1	-0.25897	0.36072	0.30984	0.46235	0.0793	0.3177	0.1486	0.1603	0.921
transforming growth factor beta binding	5	5	0	-0.25928	0.25928	0.25928	NA	0.0789	0.4018	0.3652	NA	0.9212
recycling endosome membrane	12	6	6	-0.16076	0.35201	0.44294	0.12497	0.0781	0.0682	0.0644	0.8674	0.9219
catalytic step 2 spliceosome	66	44	22	-0.07377	0.21019	0.20555	0.23425	0.078	0.7297	0.6047	0.326	0.922
germ cell development	13	7	6	-0.15758	0.17261	0.17261	0.1729	0.0775	0.7298	0.7575	0.6827	0.9227
positive regulation of TOR signaling cascade	8	5	3	-0.20293	0.40917	0.46866	0.25057	0.0764	0.0707	0.0457	0.387	0.9236
glucocorticoid receptor binding	6	4	2	-0.23289	0.23289	0.29761	0.053919	0.0759	0.3471	0.4674	0.9663	0.9241
filopodium membrane	8	5	3	-0.20611	0.37565	0.49362	0.1847	0.0743	0.0574	0.0743	0.585	0.9257
transforming growth factor beta-activated receptor activity	6	5	1	-0.23544	0.23544	0.25928	0.015095	0.0742	0.4018	0.4573	0.9639	0.9258
transmembrane receptor protein serine/threonine kinase activity	6	5	1	-0.23544	0.23544	0.25928	0.015095	0.0742	0.4018	0.4573	0.9639	0.9258
specific granule	5	5	0	-0.26533	0.26533	0.26533	NA	0.0742	0.3845	0.3506	NA	0.9258
negative regulation of fatty acid biosynthetic process	5	4	1	-0.26652	0.26652	0.43316	0.055054	0.0735	0.1232	0.3443	0.8709	0.9267
activation of MAPK activity	21	13	8	-0.13281	0.34936	0.44427	0.15694	0.0724	0.0187	0.0265	0.7721	0.9277
copper ion transport	9	5	4	-0.20041	0.31544	0.32512	0.12621	0.0725	0.2435	0.1573	0.8316	0.9277
neurotransmitter transport	5	3	2	-0.26742	0.38493	0.38493	0.22803	0.0723	0.2145	0.1186	0.5286	0.9278
lipid transport	15	8	7	-0.15578	0.17321	0.24639	0.10853	0.0709	0.4441	0.7686	0.9129	0.9292
endocrine pancreas development	7	4	3	-0.22678	0.29582	0.41938	0.20018	0.0709	0.1375	0.2332	0.531	0.9294
positive regulation of epithelial cell proliferation	14	9	5	-0.15942	0.36608	0.36434	0.36782	0.0696	0.1095	0.0412	0.1112	0.9304
palate development	21	16	5	-0.13593	0.18333	0.18823	0.18333	0.0697	0.7415	0.7553	0.6113	0.9305
receptor activity	129	77	52	-0.056535	0.24078	0.24592	0.2227	0.0692	0.2884	0.1782	0.3469	0.9309
response to bacterium	10	6	4	-0.18756	0.516	0.46905	0.60295	0.069	0.0494	0.0029	0.0057	0.931
cholesterol transport	5	4	1	-0.27074	0.27074	0.34432	0.20925	0.0691	0.2461	0.329	0.4926	0.9311
ER-associated protein catabolic process	18	10	8	-0.14229	0.22408	0.24125	0.19249	0.0686	0.4531	0.46	0.5964	0.9314
axon guidance	22	14	8	-0.1299	0.26157	0.2987	0.17577	0.0681	0.2011	0.235	0.6837	0.9319
dendritic spine	19	14	5	-0.14308	0.2553	0.31176	0.17063	0.0681	0.1618	0.2775	0.6737	0.932
negative regulation of sequence-specific DNA binding transcription factor activity	24	14	10	-0.12499	0.21799	0.55843	0.19562	0.0671	0.0008	0.5074	0.584	0.9329
negative regulation of phosphatidylinositol 3-kinase cascade	5	3	2	-0.27389	0.27389	0.848	0.21415	0.0666	0.0116	0.3191	0.5667	0.9336
positive chemotaxis	5	3	2	-0.27389	0.3971	0.3834	0.53783	0.0666	0.2171	0.1038	0.062	0.9336
oxidoreductase activity, acting on paired donors, with incorporation or reduction of molecular oxygen	14	11	3	-0.16331	0.23303	0.21243	0.25363	0.0657	0.5845	0.4246	0.3776	0.9343
positive regulation of I-kappaB kinase/NF-kappaB cascade	59	35	24	-0.084044	0.20386	0.21402	0.19198	0.0652	0.6296	0.675	0.6417	0.9349
regulation of Rho GTPase activity	5	4	1	-0.27912	0.27912	0.39678	0.11311	0.0649	0.1667	0.3093	0.716	0.9352
positive regulation of protein dephosphorylation	5	4	1	-0.2797	0.2797	0.28463	0.12986	0.0644	0.3823	0.3081	0.6727	0.9357
neuron projection	40	23	17	-0.10085	0.24982	0.36072	0.15196	0.0638	0.0301	0.236	0.8573	0.9362
positive regulation of neuron apoptotic process	16	11	5	-0.15641	0.24055	0.18159	0.3957	0.0631	0.7351	0.3721	0.083	0.9369
activation of JUN kinase activity	8	6	2	-0.21733	0.23334	0.4124	0.090044	0.0631	0.0969	0.4502	0.9007	0.9369
response to wounding	24	15	9	-0.12784	0.40716	0.41862	0.3957	0.0625	0.0228	0.0026	0.0328	0.9375
negative regulation of phosphorylation	9	7	2	-0.21101	0.38364	0.38364	0.37117	0.0624	0.1292	0.0622	0.2111	0.9376
positive regulation of mesenchymal cell proliferation	9	7	2	-0.2116	0.36072	0.36072	0.31798	0.0624	0.1561	0.0849	0.3058	0.9378
chaperone binding	30	19	11	-0.11536	0.22943	0.29582	0.19714	0.0616	0.1855	0.4127	0.5673	0.9384
dolichyl-diphosphooligosaccharide-protein glycotransferase activity	8	8	0	-0.22039	0.22039	0.22039	NA	0.061	0.5473	0.5103	NA	0.939
cerebral cortex development	17	13	4	-0.1554	0.1554	0.22236	0.10047	0.0611	0.5282	0.8664	0.9079	0.939
synapse assembly	7	5	2	-0.23934	0.44053	0.44147	0.27996	0.0608	0.0953	0.039	0.3961	0.9393
phospholipid biosynthetic process	20	11	9	-0.14141	0.25204	0.48832	0.23373	0.0602	0.012	0.297	0.3916	0.9398
autophagic vacuole membrane	7	4	3	-0.23987	0.31474	0.33452	0.12694	0.0602	0.2651	0.1849	0.7735	0.94
peripheral nervous system myelin maintenance	5	3	2	-0.28868	0.28868	0.35791	0.11732	0.0598	0.2431	0.2897	0.8351	0.9402
monosaccharide binding	6	5	1	-0.25479	0.51088	0.3731	0.64865	0.0595	0.1712	0.0202	0.0646	0.9405
potassium ion transport	12	9	3	-0.17872	0.32657	0.49434	0.31174	0.0591	0.0194	0.1046	0.2448	0.9409
phosphatidate phosphatase activity	5	3	2	-0.29045	0.39004	0.42469	0.36737	0.0588	0.1649	0.1114	0.2166	0.9413
growth factor activity	18	11	7	-0.15029	0.32426	0.3971	0.14598	0.0583	0.0566	0.0665	0.7876	0.9417
placenta development	8	6	2	-0.22484	0.31753	0.31753	0.26971	0.0583	0.2433	0.1666	0.4202	0.9417
fatty-acyl-CoA binding	13	9	4	-0.17679	0.26652	0.26652	0.24615	0.058	0.3385	0.2703	0.4038	0.942
protein disulfide isomerase activity	6	5	1	-0.25746	0.25746	0.29172	0.10831	0.0575	0.3195	0.3803	0.731	0.9425
fatty acid beta-oxidation	20	16	4	-0.14369	0.17952	0.20512	0.1356	0.0574	0.6474	0.78	0.7984	0.9426
epidermal growth factor receptor signaling pathway	9	7	2	-0.21778	0.36434	0.36434	0.29276	0.0562	0.1531	0.0813	0.3635	0.9439
response to acid	6	5	1	-0.26072	0.33434	0.34982	0.31886	0.0557	0.2048	0.1736	0.3158	0.9443
sequestering of actin monomers	5	5	0	-0.29633	0.29633	0.29633	NA	0.0557	0.3066	0.2736	NA	0.9446
multivesicular body	5	4	1	-0.29783	0.29783	0.34242	0.22623	0.0552	0.2492	0.2703	0.4605	0.9448
manganese ion binding	23	14	9	-0.1377	0.24123	0.32096	0.11797	0.0547	0.1405	0.3507	0.9074	0.9455
neural crest cell migration	8	7	1	-0.23137	0.3734	0.25928	0.64705	0.0526	0.3921	0.0767	0.0648	0.9474
spliceosomal complex	78	49	29	-0.077824	0.15703	0.15993	0.15414	0.052	0.9686	0.9907	0.9148	0.948
translational elongation	14	11	3	-0.17886	0.21829	0.20378	0.42754	0.0507	0.6285	0.507	0.0904	0.9493
phosphate ion binding	5	4	1	-0.30675	0.63174	0.46924	0.96343	0.0508	0.0922	0.008	0.0155	0.9493
regulation of glycogen biosynthetic process	5	3	2	-0.30737	0.30737	0.40557	0.12192	0.0507	0.1872	0.2438	0.8254	0.9494
ceramide metabolic process	6	5	1	-0.27051	0.27051	0.30884	0.067474	0.0505	0.2756	0.339	0.8393	0.9495
calcium-dependent phospholipid binding	9	5	4	-0.22678	0.22678	0.39904	0.13701	0.0501	0.139	0.4504	0.7934	0.9499
hydrolase activity, hydrolyzing O-glycosyl compounds	15	10	5	-0.1745	0.34427	0.35913	0.34427	0.0503	0.1036	0.0644	0.1456	0.9499
misfolded protein binding	7	6	1	-0.25367	0.25367	0.29731	0.1569	0.0502	0.2952	0.3572	0.6119	0.95
platelet-derived growth factor binding	5	4	1	-0.30981	0.38571	0.34776	1.0142	0.0499	0.2407	0.1163	0.0139	0.9501
cation binding	10	6	4	-0.21099	0.4238	0.35125	0.42907	0.0489	0.1777	0.0182	0.0566	0.9511
defense response	7	6	1	-0.25547	0.25547	0.34254	0.087703	0.0486	0.1929	0.3508	0.7891	0.9514
wound healing	25	13	12	-0.13857	0.38733	0.38733	0.32659	0.0481	0.0503	0.0043	0.0709	0.952
NADP binding	14	9	5	-0.18401	0.24586	0.43091	0.19349	0.0468	0.0464	0.3595	0.5596	0.9532
proton-transporting V-type ATPase, V1 domain	5	5	0	-0.31751	0.31751	0.31751	NA	0.0471	0.2601	0.2226	NA	0.9532
4 iron, 4 sulfur cluster binding	18	11	7	-0.16218	0.26423	0.30842	0.13839	0.0467	0.2004	0.2355	0.8111	0.9533
regulation of inflammatory response	5	3	2	-0.31834	0.31834	0.4597	0.14183	0.0465	0.1291	0.2212	0.7683	0.9535
GTP biosynthetic process	7	5	2	-0.26138	0.33942	0.33942	0.30473	0.0453	0.2225	0.1405	0.3373	0.9548
cellular response to interleukin-1	8	5	3	-0.24369	0.56216	0.53274	0.59158	0.0437	0.0379	0.0028	0.0171	0.9563
thymus development	12	9	3	-0.19742	0.26487	0.36072	0.090687	0.0431	0.113	0.2843	0.8763	0.9569
odontogenesis of dentin-containing tooth	17	12	5	-0.17163	0.22874	0.25958	0.22874	0.043	0.3632	0.421	0.4403	0.957
negative regulation of protein kinase B signaling cascade	9	6	3	-0.23934	0.27389	0.45672	0.20541	0.0427	0.0588	0.2642	0.5159	0.9576
defense response to bacterium	7	6	1	-0.26791	0.30043	0.31673	0.30043	0.042	0.2453	0.221	0.3424	0.958
cell morphogenesis involved in neuron differentiation	5	3	2	-0.32681	0.54294	0.54294	0.70314	0.042	0.0764	0.0199	0.0198	0.958
negative regulation of proteolysis	6	4	2	-0.28723	0.28723	0.4621	0.08234	0.0418	0.0978	0.2876	0.918	0.9582
omega peptidase activity	6	4	2	-0.28932	0.35267	0.49473	0.19717	0.0407	0.0748	0.1409	0.6157	0.9593
FMN binding	5	4	1	-0.33346	0.40898	0.49694	0.40898	0.0408	0.0736	0.0912	0.2101	0.9593
apical part of cell	35	23	12	-0.12389	0.25449	0.27546	0.24271	0.0401	0.2188	0.2291	0.3263	0.9599
neuron fate commitment	6	4	2	-0.29054	0.29054	0.46304	0.042919	0.0399	0.097	0.2787	0.9784	0.9601
metanephros development	6	4	2	-0.29054	0.417	0.61288	0.23107	0.0399	0.0272	0.0673	0.5199	0.9601
peroxisome	44	27	17	-0.1106	0.26511	0.26858	0.2647	0.0398	0.2438	0.1339	0.2026	0.9602
endocytic vesicle	14	9	5	-0.19263	0.2571	0.33406	0.22009	0.0392	0.1582	0.3068	0.4718	0.9608
coated pit	28	16	12	-0.1368	0.23951	0.23131	0.27738	0.039	0.4876	0.3439	0.1872	0.961
transmembrane receptor protein tyrosine kinase signaling pathway	8	5	3	-0.25508	0.48165	0.36434	0.591	0.0388	0.1842	0.0119	0.0175	0.9612
autophagic vacuole assembly	18	13	5	-0.1735	0.21125	0.2846	0.09222	0.0383	0.2631	0.5427	0.9282	0.9617
protein localization to nucleus	15	9	6	-0.18965	0.26303	0.30981	0.16652	0.0376	0.2103	0.2736	0.7115	0.9625
negative regulation of epithelial cell proliferation	16	11	5	-0.18433	0.23779	0.27389	0.15861	0.0374	0.3029	0.3883	0.717	0.9626
response to hormone stimulus	28	17	11	-0.13892	0.24532	0.36072	0.17976	0.0367	0.0518	0.3023	0.6757	0.9633
small ribosomal subunit	19	15	4	-0.16893	0.16893	0.20719	0.083481	0.0364	0.6246	0.8154	0.9468	0.9637
MAP kinase kinase activity	5	3	2	-0.34936	0.34936	0.48669	0.095116	0.0357	0.1109	0.1663	0.8886	0.9646
endoplasmic reticulum lumen	42	30	12	-0.11516	0.21251	0.22142	0.13701	0.035	0.5618	0.5588	0.8869	0.965
myotube differentiation	5	5	0	-0.34982	0.34982	0.34982	NA	0.0351	0.2048	0.1653	NA	0.9652
cellular response to arsenic-containing substance	5	4	1	-0.34982	0.45196	0.48499	0.45196	0.0351	0.0808	0.0532	0.1663	0.9652
response to stimulus	6	4	2	-0.3059	0.34424	0.35916	0.32298	0.0341	0.2215	0.1561	0.2952	0.9659
cell-cell adherens junction	24	14	10	-0.15245	0.1956	0.24731	0.099064	0.034	0.4081	0.6816	0.9702	0.966
regulation of neuron differentiation	6	4	2	-0.30665	0.60075	0.67097	0.37929	0.0338	0.0152	0.0048	0.1993	0.9662
mitochondrial small ribosomal subunit	10	6	4	-0.23752	0.32826	0.29719	0.50114	0.0323	0.2956	0.1183	0.0225	0.9677
endosome membrane	56	37	19	-0.10526	0.23021	0.15275	0.25409	0.0321	0.9669	0.3611	0.2243	0.9679
alpha-catenin binding	5	3	2	-0.36072	0.36072	0.44791	0.23083	0.0317	0.1412	0.1486	0.5203	0.9683
embryonic heart tube development	5	5	0	-0.36072	0.36072	0.36072	NA	0.0317	0.1882	0.1486	NA	0.9683
desmosome	5	3	2	-0.36072	0.36072	0.82595	0.15609	0.0317	0.0129	0.1486	0.7296	0.9683
positive regulation of tumor necrosis factor production	6	4	2	-0.3112	0.34195	0.34195	0.42286	0.0312	0.2497	0.1593	0.1443	0.9688
regulation of calcium ion transport via voltage-gated calcium channel activity	5	3	2	-0.36429	0.5265	0.5859	0.49703	0.0313	0.0582	0.0245	0.0822	0.9688
salivary gland morphogenesis	5	4	1	-0.36434	0.36434	0.37091	0.07053	0.0312	0.2023	0.1441	0.8327	0.9689
beta-catenin binding	26	17	9	-0.15263	0.18641	0.27528	0.090687	0.0308	0.2665	0.755	0.9694	0.9692
negative regulation of inflammatory response	13	10	3	-0.21594	0.22132	0.35821	0.17406	0.0307	0.1047	0.4854	0.6235	0.9693
vesicle	12	8	4	-0.21959	0.27971	0.29326	0.2683	0.0306	0.282	0.2244	0.3354	0.9694
response to organic cyclic compound	57	35	22	-0.10616	0.22678	0.32763	0.17541	0.0281	0.0385	0.3941	0.7757	0.972
smoothened signaling pathway	14	11	3	-0.20898	0.34983	0.37983	0.31983	0.0279	0.072	0.0574	0.2287	0.9721
response to vitamin E	6	4	2	-0.31865	0.7268	0.71692	0.77997	0.0277	0.0104	0.0008	0.0121	0.9723
regulation of gene expression	31	18	13	-0.14253	0.30842	0.38173	0.26707	0.0277	0.0296	0.0496	0.2157	0.9725
positive regulation of pathway-restricted SMAD protein phosphorylation	9	7	2	-0.27276	0.27276	0.44382	0.015201	0.0272	0.0655	0.2684	0.998	0.9728
morphogenesis of embryonic epithelium	5	4	1	-0.3834	0.3834	0.49421	0.11374	0.0267	0.0751	0.121	0.7137	0.9735
osteoclast differentiation	10	8	2	-0.24998	0.33457	0.33457	0.31347	0.0256	0.1791	0.1077	0.3161	0.9744
U7 snRNP	5	5	0	-0.38765	0.38765	0.38765	NA	0.0251	0.1524	0.1136	NA	0.9749
perinuclear region of cytoplasm	199	113	86	-0.06368	0.19418	0.19704	0.17446	0.025	0.9087	0.9091	0.9292	0.9751
epidermis development	6	5	1	-0.33139	0.33139	0.36434	0.030899	0.0241	0.1842	0.1777	0.9245	0.9759
tumor necrosis factor-mediated signaling pathway	6	4	2	-0.33289	0.35584	0.45906	0.18658	0.024	0.0997	0.1371	0.6443	0.976
triglyceride metabolic process	10	7	3	-0.25337	0.25337	0.41862	0.071833	0.0239	0.0862	0.3516	0.9226	0.9761
brush border membrane	9	7	2	-0.28525	0.28525	0.39248	0.17865	0.023	0.1183	0.2371	0.6669	0.977
response to lead ion	7	5	2	-0.31393	0.32512	0.32512	0.30727	0.0227	0.2435	0.1628	0.3318	0.9773
extracellular region	118	71	47	-0.079298	0.34315	0.29633	0.34427	0.0218	0.0377	0	0.0004	0.9782
endoplasmic reticulum-Golgi intermediate compartment membrane	17	13	4	-0.20477	0.20477	0.38428	0.15895	0.0218	0.0539	0.585	0.7189	0.9782
Hsp70 protein binding	10	7	3	-0.26007	0.29361	0.46797	0.14503	0.0216	0.047	0.2045	0.7176	0.9784
autophagy	26	21	5	-0.16378	0.19402	0.19547	0.19257	0.0215	0.723	0.6955	0.5631	0.9785
positive regulation of dendrite morphogenesis	7	5	2	-0.31971	0.34982	0.34982	0.33336	0.0216	0.2048	0.1249	0.2749	0.9785
camera-type eye development	12	10	2	-0.23765	0.2673	0.32638	0.1393	0.0209	0.1649	0.2743	0.7744	0.9791
gastrulation with mouth forming second	11	6	5	-0.25496	0.37231	0.40227	0.37231	0.0211	0.1066	0.052	0.1071	0.9792
glomerular basement membrane development	5	3	2	-0.40927	0.40927	1.7368	0.26437	0.0208	0.0007	0.091	0.4325	0.9793
transport	183	105	78	-0.063771	0.22893	0.29422	0.17639	0.0206	0.0192	0.2848	0.9013	0.9796
lipid binding	25	21	4	-0.17163	0.25285	0.22173	0.284	0.02	0.5393	0.2667	0.2913	0.9801
SNAP receptor activity	11	9	2	-0.25859	0.25859	0.32909	0.11692	0.0199	0.1673	0.3151	0.8359	0.9803
temperature homeostasis	5	4	1	-0.41862	0.41862	0.50921	0.14508	0.0193	0.0659	0.0812	0.641	0.9807
regulation of neuron apoptotic process	5	5	0	-0.41862	0.41862	0.41862	NA	0.0193	0.1136	0.0812	NA	0.9807
negative regulation of interleukin-6 production	5	5	0	-0.41799	0.41799	0.41799	NA	0.0195	0.114	0.082	NA	0.9807
collagen catabolic process	5	3	2	-0.41895	0.59273	0.57639	1.0574	0.0193	0.0641	0.0118	0.0029	0.9809
caveola	34	22	12	-0.14954	0.21187	0.28884	0.111	0.0179	0.1809	0.5669	0.9619	0.9821
prostaglandin metabolic process	5	5	0	-0.42961	0.42961	0.42961	NA	0.0178	0.1056	0.0702	NA	0.9822
hydrogen-exporting ATPase activity, phosphorylative mechanism	7	6	1	-0.33634	0.33634	0.51043	0.040932	0.0175	0.03	0.1438	0.8985	0.9825
fibroblast migration	7	5	2	-0.33731	0.33731	0.46232	0.24867	0.0174	0.0756	0.143	0.4728	0.9826
SNARE complex	11	9	2	-0.26533	0.26533	0.32909	0.20266	0.0174	0.1673	0.2931	0.5993	0.9828
[truncated: 109 more rows]
